# Supplementary material for: Transcriptomic Profiling of mRNA and lncRNA During the Developmental Transition from Spores to Mycelia in Penicillium digitatum
Source: Microorganisms. 2025 Dec 18;13(12):2879. doi: 10.3390/microorganisms13122879 (PMC12736287; doi:10.3390/microorganisms13122879)
Supplement: Supplementary file 1 [file microorganisms-13-02879-s001.zip]

Archive with 3 entries (3 files):
- Supplementary materials.pdf
- Supplementary Table S1-S9.xlsx
- Supplementary Table S10-S19.xlsx
