# Supplementary material for: Transcriptomic Profiling of mRNA and lncRNA During the Developmental Transition from Spores to Mycelia in Penicillium digitatum
Source: Microorganisms. 2025 Dec 18;13(12):2879. doi: 10.3390/microorganisms13122879 (PMC12736287; doi:10.3390/microorganisms13122879)
Supplement: Supplementary file 1 [file microorganisms-13-02879-s001.zip › Supplementary Table S1-S9.xlsx]

## Sheet: Table S1
Table S1 Amplified products using the ITS1/ITS4, ITS4/ITS5, and BT2a/BT2b primer pairs
Primer paris	Primer sequence (forward)	Primer sequence (reverse)	Sequence
ITS1/ITS4	TCCGTAGGTGAACCTGCGG	TCCTCCGCTTATTGATATGC	TTCCGTAGGTGAACCTGCGCAAGGATCATTACCGAGTGAGGGCCCTCTGGGTCCAACCTCCCACCCGTGTTTATTTTACCTTGTTGCTTCGGCGGGCCCGCCTTTACTGGCCGCCGGGGGGCTCACGCTCCCGGGCCCGCGCCCGCCGAAGACACCCCCGAACTCTGTCTGAAGATTGCAGTCTGAGTGAAAACGAAATTATTTAAAACTTTCAACAACGGATCTCTTGGTTCCGGCATCGATGAAGAACGCAGCGAAATGCGATACGTAATGTGAATTGCAAATTCAGTGAATCATCGAGTCTTTGAACGCACATTGCGCCCCCTGGTATTCCGGGGGGCATGCCTGTCCGAGCGTCATTGCTGCCCTCAAGCCCGGCTTGTGTGTTGGGCCCCGTCC…
ITS4/ITS5	TCCTCCGCTTATTGATATGC	GGAAGGTAAAGTCGTAAACAAG	TTTGATATGCTTAAGTTCAGCGGGTATCCCTACCTGATCCGAGGTCAACCTGGATTAAAAATTTGGGGTTGATCGGCAGGCGCCGGCCGGGCCTACGGAGCGGGTGACAAAGCCCCATACGCTCGAGGACCGGACGCGGTGCCGCCGCTGCCTTTCGGGCCCGTCCCCCGGGATCGGGGGACGGGGCCCAACACACAAGCCGGGCTTGAGGGCAGCAATGACGCTCGGACAGGCATGCCCCCCGGAATACCAGGGGGCGCAATGTGCGTTCAAAGACTCGATGATTCACTGAATTTGCAATTCACATTACGTATCGCATTTCGCTGCGTTCTTCATCGATGCCGGAACCAAGAGATCCGTTGTTGAAAGTTTTAAATAATTTCGTTTTCACTCAGACTG…
BT2a/BT2b	GGTAACCAAATCGGTGCTGCTTTC	ACCCTCAGTGTAGTGACCCTTGGC	CCAGAACCCTCTGGTCTTGTTCTGGATGTTGCGCATCTGGTCCTCAACCTCCTTCATGGAGATCTTACCGCGGAACAAAGCAGAGCAAGTAAGGTAGCGGCCGTTACGGAAGTCGGAAGCGGCCATCATGTTCTTGGGGTCGAACATTTGCTGAGTCAACTCGGGGACGCTGACTTGGCGGTAAGAAGAGCCGCCACGGCTAGTCAAGGGGGCGAAGCCGACCATGAAGAAGTGCAGACGAGGGAAGGGAACCATGTTGACGGCGAGCTTGCGGAGATCGGAGTTGAGCTGACCGGGGAAACGGAGGGAGGTGGTCACACCGGACATGACGGCGGAGACGAGGTGGTTCAGGTCACCGTAGGAGGGCTGGGAGAGCTTGAGGGTACGCATGCAGATATC…

## Sheet: Table S2
Table S2 The information of the primer pairs used for qRT-PCR
NO.	Gene ID	Primer sequence (forward)	Primer sequence (reverse)
N1	26233582	GTGGACTACAAGGGCAACGA	CGTCACCGTAGAGGACATCG
N2	26234710	AGTAACCCCACCGGAGCTAT	ACTTGCACGTTGCGAGTTTC
N3	26233364	GAAGTACCCCCAGCACTTCC	CCGATGTTCACACCGAAGGA
N4	26236829	ACTGGTGCAGTCATCCTTGG	CTTCGCGCATGAAGAACTCG
N5	26230246	ACATGGCGGGATCTCTCTGTG	TGAGGATCGTCCGTAGAGGAAG
N6	26230246	CTACGCTCACATCTCCGACC	GGTAAACCTCGGAACCCTGG
N7	26234992	GAAGTACACGGATGCCGAAGTC	TGTGAGGGTTGAGAGTTGAGTC
N8	26228483	CTCGTTCTTCCAAGGCTGGT	GCTCGAGAATTTCAGCAGCG
N9	26228880	CTCCAACGCTATTCGCTTGC	GTGTCGCTCCTGATACTCGG
N10	26229514	GCCAGACTAATCGTACCCCG	TGTATTGGGTGATGGCGTCC
N11	26229597	CTCGTCTTCATCACGTGGGT	GGAATGTGCCAGGACATGGA
N12	26230839	CCTTGTCCTCCGTCTACGTG	TACCCGCGAAGATAAGACGC
N13	26230171	CATGTCCGGTACCTCCATCG	GTACTTGCCCTTGTGGACGA
N14	26233376	GAAGGATGCACTGACTGGCT	TGACGCGGATGATTAGGTCG
N15	26234724	TATCAAGGACAACACCGCCC	TCCACGGCCCATTCGTAAAA
N16	26230977	ACACTACATCGGCAACTGGG	ATGCAGCAATGAAAGGGGGA
N17	26232764	AGACTCTGTTCAAGCCCGTG	GGCGAAGGTAGACATCGGAG
N18	26233653	CGAGGATCCCAGCCAGATTC	ACACCAGTGATACGGTGCAG

## Sheet: Table S3
Table S3 Filtering and assembling of the data
Sample	Total raw reads	Total clean reads	Total clean bases	GC ratio of read 1	GC ratio of read 2	Q20 value of read 1	Q20 value of read 2	Q30 value of read 1	Q30 value of read 2	Clean reads ratio	Total clean reads mapped to genome	Total mapping ratio	Uniquely mapping ratio
Pd-S-R1	108780600	96919694	9691969400	0.4739	0.4735	0.9937	0.9884	0.9775	0.9644	0.89096	50721644	0.8247	0.8227
Pd-S-R2	120491064	108026932	10802693200	0.4785	0.478	0.9936	0.9884	0.977	0.9644	0.89656	55680546	0.8312	0.8287
Pd-G-R1	120058256	107656550	10765655000	0.5015	0.5022	0.9937	0.9886	0.977	0.9643	0.8967	50534242	0.655	0.6536
Pd-R-R2	133560710	118011138	11801113800	0.4982	0.4978	0.9924	0.9872	0.9724	0.9596	0.88358	56165566	0.6477	0.6463
Pd-M-R1	109158084	98499746	9849974600	0.4837	0.4822	0.9931	0.9877	0.9753	0.9621	0.90236	44759480	0.5938	0.5921
Pd-M-R2	136841514	120475702	12047570200	0.4954	0.4946	0.9926	0.9883	0.9732	0.963	0.8804	50244790	0.5174	0.5159

## Sheet: Table S4
Table S4 The coding capacity prediction of Penicillium digitatum transcripts across different developmental stages
Transcripts ID	CPC judge	CPC score	txCdsPredict judge	txCdsPredict score	CNCI judge	CNCI score	pfam judge	pfam evalue	Final judge
TCONS_00014011	noncoding	-1.08901	noncoding	466	noncoding	-0.0004096	noncoding	NA	clear_noncoding
TCONS_00015039	noncoding	-1.34002	noncoding	287	noncoding	-0.069632	noncoding	NA	clear_noncoding
TCONS_00009964	coding	12.0369	coding	770.5	coding	0.172	coding	4.4e-12	clear_coding
TCONS_00004368	coding	12.8618	coding	1550	coding	0.27	coding	2.6e-49	clear_coding
TCONS_00007393	coding	2.63929	noncoding	266	noncoding	-0.008192	noncoding	NA	clear_noncoding
TCONS_00001004	coding	11.8977	coding	2855	coding	0.139	coding	1.2e-31	clear_coding
TCONS_00006743	coding	12.4173	coding	923	coding	0.136	coding	1e-55	clear_coding
TCONS_00014447	coding	6.40474	coding	730	coding	0.254	coding	7.1e-32	clear_coding
TCONS_00000065	noncoding	-1.32027	noncoding	277	noncoding	-0.0237568	noncoding	NA	clear_noncoding
TCONS_00001332	noncoding	-1.15518	noncoding	325	noncoding	-0.008192	noncoding	NA	clear_noncoding
TCONS_00009467	coding	8.15337	noncoding	277	coding	0.158	noncoding	NA	unclear
TCONS_00002321	coding	2.58458	noncoding	363.5	coding	0.141	noncoding	NA	unclear
TCONS_00004316	noncoding	-1.29313	noncoding	432	coding	0.055	noncoding	NA	clear_noncoding
TCONS_00015161	noncoding	-0.794017	noncoding	290	noncoding	-0.0258048	noncoding	NA	clear_noncoding
TCONS_00005405	noncoding	-1.34333	noncoding	293	noncoding	-0.0004096	noncoding	NA	clear_noncoding
TCONS_00009145	coding	3.22732	noncoding	462.5	noncoding	-0.026624	noncoding	NA	clear_noncoding
TCONS_00003686	coding	5.87195	coding	715	coding	0.237	coding	6.7e-27	clear_coding
TCONS_00014006	coding	11.1997	coding	1391.5	coding	0.233	coding	1.1e-56	clear_coding
TCONS_00013712	noncoding	-1.06544	noncoding	347	noncoding	-0.0512	noncoding	NA	clear_noncoding
TCONS_00014933	coding	8.19821	noncoding	436.5	coding	0.18	noncoding	NA	unclear
TCONS_00002781	coding	2.28117	noncoding	269	noncoding	-0.0188416	noncoding	NA	clear_noncoding
TCONS_00005444	coding	11.9328	coding	1700.5	coding	0.191	noncoding	NA	clear_coding
TCONS_00002795	coding	8.2664	noncoding	394	noncoding	-0.0258048	noncoding	NA	clear_noncoding
TCONS_00009084	noncoding	-1.20892	noncoding	245	noncoding	-0.0954368	noncoding	NA	clear_noncoding
TCONS_00008582	noncoding	-1.31592	noncoding	377	noncoding	-0.0004096	noncoding	NA	clear_noncoding
TCONS_00002265	noncoding	-1.36544	noncoding	228.5	noncoding	-0.02048	noncoding	NA	clear_noncoding
TCONS_00009209	noncoding	-1.07503	noncoding	239	coding	0.204	noncoding	NA	clear_noncoding
TCONS_00009513	coding	10.5031	noncoding	353	noncoding	-0.008192	noncoding	NA	clear_noncoding
TCONS_00005265	coding	0.991008	noncoding	299	noncoding	-0.02048	noncoding	NA	clear_noncoding
TCONS_00003426	noncoding	-1.21389	noncoding	317	noncoding	-0.14336	noncoding	NA	clear_noncoding
TCONS_00011836	coding	10.5423	coding	1059.5	coding	0.245	noncoding	NA	clear_coding
TCONS_00011427	noncoding	-1.29239	noncoding	305	noncoding	-0.0077824	noncoding	NA	clear_noncoding
TCONS_00009585	noncoding	-1.15378	noncoding	278	NA	NA	noncoding	NA	clear_noncoding
TCONS_00003852	noncoding	-1.28527	noncoding	323	noncoding	-0.0028672	noncoding	NA	clear_noncoding
TCONS_00015687	coding	1.22442	noncoding	237.5	noncoding	-0.053248	noncoding	NA	clear_noncoding
TCONS_00013404	coding	12.3344	coding	1723	coding	0.205	coding	1.1e-07	clear_coding
TCONS_00007594	coding	12.876	coding	2180.5	coding	0.314	coding	6.6e-25	clear_coding
TCONS_00006622	coding	0.130291	coding	654	coding	0.068	noncoding	NA	clear_coding
TCONS_00012626	coding	15.1283	coding	2826.5	coding	0.307	coding	0.00023	clear_coding
TCONS_00004274	noncoding	-1.03661	noncoding	397.5	noncoding	-0.016384	noncoding	NA	clear_noncoding
TCONS_00014365	coding	4.30039	noncoding	318.5	noncoding	-0.0339968	noncoding	NA	clear_noncoding
TCONS_00004898	coding	9.00957	noncoding	378.5	coding	0.151	noncoding	NA	unclear
TCONS_00006648	coding	5.51004	noncoding	381	coding	0.317	coding	5.3e-14	clear_coding
TCONS_00010291	noncoding	-1.40211	noncoding	482.5	coding	0.138	noncoding	NA	clear_noncoding
TCONS_00003079	noncoding	-1.30528	noncoding	345	noncoding	-0.045056	noncoding	NA	clear_noncoding
TCONS_00015907	noncoding	-1.37081	noncoding	324.5	noncoding	-0.0475136	noncoding	NA	clear_noncoding
TCONS_00002326	coding	0.35856	coding	2000	coding	0.252	coding	1e-134	clear_coding
TCONS_00000095	coding	2.27871	noncoding	381.5	coding	0.218	noncoding	NA	unclear
TCONS_00008769	coding	8.08644	coding	1281	coding	0.149	coding	8e-16	clear_coding
TCONS_00012502	coding	12.2488	coding	871	coding	0.215	coding	1.1e-18	clear_coding
TCONS_00007347	coding	4.41357	coding	635	coding	0.238	noncoding	NA	clear_coding
TCONS_00001550	noncoding	-1.20992	noncoding	208	noncoding	-0.118784	noncoding	NA	clear_noncoding
TCONS_00011693	noncoding	-0.887463	noncoding	368	noncoding	-0.0159744	noncoding	NA	clear_noncoding
TCONS_00004754	noncoding	-1.39299	noncoding	221.5	noncoding	-0.0221184	noncoding	NA	clear_noncoding
TCONS_00003758	coding	20.3326	coding	9514.5	coding	0.181	noncoding	NA	clear_coding
TCONS_00014282	coding	10.2654	noncoding	406.5	coding	0.149	noncoding	NA	unclear
TCONS_00011457	noncoding	-1.20049	noncoding	368	noncoding	-0.0417792	noncoding	NA	clear_noncoding
TCONS_00009461	noncoding	-0.592533	coding	611	coding	0.225	noncoding	NA	unclear
TCONS_00011654	noncoding	-0.800974	noncoding	336	noncoding	-0.151552	noncoding	NA	clear_noncoding
TCONS_00010391	coding	10.3916	noncoding	320	coding	0.246	noncoding	NA	unclear
TCONS_00008851	coding	3.21869	noncoding	294.5	noncoding	-0.036864	noncoding	NA	clear_noncoding
TCONS_00009775	noncoding	-0.13806	noncoding	302	noncoding	-0.016384	noncoding	NA	clear_noncoding
TCONS_00003868	coding	1.05257	noncoding	284	noncoding	-0.036864	noncoding	NA	clear_noncoding
TCONS_00005304	coding	6.13634	coding	3449	coding	0.251	coding	8.6e-10	clear_coding
TCONS_00007032	coding	3.42693	coding	872	coding	0.212	noncoding	NA	clear_coding
TCONS_00009920	noncoding	-1.37852	noncoding	329	noncoding	-0.098304	noncoding	NA	clear_noncoding
TCONS_00005852	noncoding	-0.728709	coding	530	coding	0.143	noncoding	NA	unclear
TCONS_00004278	noncoding	-0.426854	coding	1177	coding	0.091	noncoding	NA	unclear
TCONS_00002146	coding	11.6401	coding	2057	coding	0.386	coding	1.1e-37	clear_coding
TCONS_00007245	coding	5.55296	noncoding	338	coding	0.201	noncoding	NA	unclear
TCONS_00015738	noncoding	-1.43616	noncoding	259	noncoding	-0.0999424	noncoding	NA	clear_noncoding
TCONS_00006740	coding	0.406743	coding	1677.5	coding	0.161	coding	4.4e-28	clear_coding
TCONS_00002945	coding	2.58831	noncoding	257	noncoding	-0.067584	noncoding	NA	clear_noncoding
TCONS_00009082	noncoding	-1.13833	noncoding	199	noncoding	-0.0352256	noncoding	NA	clear_noncoding
TCONS_00013542	coding	1.29929	noncoding	285.5	noncoding	-0.0561152	noncoding	NA	clear_noncoding
TCONS_00006501	coding	11.3738	coding	824	coding	0.409	coding	7.2e-05	clear_coding
TCONS_00005559	noncoding	-1.41191	noncoding	282	noncoding	-0.036864	noncoding	NA	clear_noncoding
TCONS_00002763	coding	14.3571	coding	3733	coding	0.294	coding	1.6e-20	clear_coding
TCONS_00004060	coding	1.42743	noncoding	224	noncoding	-0.045056	noncoding	NA	clear_noncoding
TCONS_00002592	noncoding	-1.39564	noncoding	236.5	noncoding	-0.004096	noncoding	NA	clear_noncoding
TCONS_00006829	noncoding	-0.934671	coding	926	coding	0.097	coding	1.8e-13	clear_coding
TCONS_00014179	noncoding	-1.18849	noncoding	316	noncoding	-0.024576	noncoding	NA	clear_noncoding
TCONS_00004682	coding	7.39609	coding	905	coding	0.242	coding	8.2e-77	clear_coding
TCONS_00004072	noncoding	-1.32213	noncoding	169	noncoding	-0.049152	noncoding	NA	clear_noncoding
TCONS_00015791	coding	6.63473	noncoding	341	coding	0.348	noncoding	NA	unclear
TCONS_00007361	coding	1.18431	coding	1901	coding	0.138	coding	1.9e-11	clear_coding
TCONS_00007327	noncoding	-0.115228	coding	1238	coding	0.19	coding	1.3e-51	clear_coding
TCONS_00013963	coding	4.57784	coding	656	coding	0.193	noncoding	NA	clear_coding
TCONS_00007299	noncoding	-1.16156	noncoding	365	noncoding	-0.0004096	noncoding	NA	clear_noncoding
TCONS_00012271	noncoding	-1.45642	noncoding	218	noncoding	-0.073728	noncoding	NA	clear_noncoding
TCONS_00005245	noncoding	-1.38924	noncoding	236	noncoding	-0.0004096	noncoding	NA	clear_noncoding
TCONS_00005144	noncoding	-1.108	noncoding	209	noncoding	-0.028672	noncoding	NA	clear_noncoding
TCONS_00011244	coding	9.83407	noncoding	388	noncoding	-0.0540672	noncoding	NA	clear_noncoding
TCONS_00003698	noncoding	-1.31799	noncoding	245	noncoding	-0.028672	noncoding	NA	clear_noncoding
TCONS_00006102	noncoding	-1.34952	noncoding	257	noncoding	-0.02048	noncoding	NA	clear_noncoding
TCONS_00010646	noncoding	-1.32324	noncoding	307	noncoding	-0.036864	noncoding	NA	clear_noncoding
TCONS_00002154	coding	11.276	coding	1740.5	coding	0.186	coding	8.4e-17	clear_coding
TCONS_00013295	coding	8.78763	coding	1060	coding	0.315	coding	1.7e-32	clear_coding
TCONS_00002969	coding	4.68882	noncoding	266	noncoding	-0.0503808	noncoding	NA	clear_noncoding
TCONS_00000993	noncoding	-1.19945	noncoding	267	noncoding	-0.0176128	noncoding	NA	clear_noncoding
TCONS_00012821	coding	10.6204	noncoding	356	coding	0.07	noncoding	NA	unclear
TCONS_00005145	coding	1.99789	noncoding	380	noncoding	-0.012288	noncoding	NA	clear_noncoding
TCONS_00012494	coding	5.44323	noncoding	229	noncoding	-0.0139264	noncoding	NA	clear_noncoding
TCONS_00010369	noncoding	-1.09419	noncoding	231	noncoding	-0.0004096	noncoding	NA	clear_noncoding
TCONS_00002086	noncoding	-1.20688	noncoding	457	NA	NA	noncoding	NA	clear_noncoding
TCONS_00014836	noncoding	-1.16502	noncoding	275	noncoding	-0.036864	noncoding	NA	clear_noncoding
TCONS_00005463	coding	9.94066	noncoding	202	noncoding	-0.055296	noncoding	NA	clear_noncoding
TCONS_00003276	noncoding	-1.23917	noncoding	295	noncoding	-0.024576	noncoding	NA	clear_noncoding
TCONS_00005703	noncoding	-1.36779	noncoding	259	noncoding	-0.0004096	noncoding	NA	clear_noncoding
TCONS_00002570	noncoding	-1.30206	noncoding	398	noncoding	-0.045056	noncoding	NA	clear_noncoding
TCONS_00011637	coding	0.356265	noncoding	266	coding	0.09	noncoding	NA	unclear
TCONS_00015751	coding	8.27537	noncoding	249.5	noncoding	-0.0294912	noncoding	NA	clear_noncoding
TCONS_00013931	noncoding	-0.859923	noncoding	224.5	noncoding	-0.057344	noncoding	NA	clear_noncoding
TCONS_00006734	coding	10.6202	coding	504.5	coding	0.106	noncoding	NA	clear_coding
TCONS_00014963	noncoding	-1.12466	noncoding	429.5	noncoding	-0.014336	noncoding	NA	clear_noncoding
TCONS_00007980	noncoding	-1.16481	noncoding	231	noncoding	-0.0004096	noncoding	NA	clear_noncoding
TCONS_00008157	noncoding	-1.11781	noncoding	200	noncoding	-0.0004096	noncoding	NA	clear_noncoding
TCONS_00004469	coding	8.88815	coding	1027	coding	0.144	coding	6.7e-32	clear_coding
TCONS_00004143	coding	10.7142	noncoding	224.5	noncoding	-0.0458752	noncoding	NA	clear_noncoding
TCONS_00014986	noncoding	-1.20755	noncoding	393.5	noncoding	-0.016384	noncoding	NA	clear_noncoding
TCONS_00009840	noncoding	-1.31049	noncoding	374	noncoding	-0.0270336	noncoding	NA	clear_noncoding
TCONS_00004100	coding	1.04857	noncoding	154	noncoding	-0.0196608	noncoding	NA	clear_noncoding
TCONS_00004089	coding	10.7683	coding	1829	coding	0.169	coding	0.00083	clear_coding
TCONS_00015388	noncoding	-0.972521	noncoding	311	noncoding	-0.038912	noncoding	NA	clear_noncoding
TCONS_00002453	noncoding	-1.06455	noncoding	296	noncoding	-0.0434176	noncoding	NA	clear_noncoding
TCONS_00002020	coding	0.272554	noncoding	244	noncoding	-0.083968	noncoding	NA	clear_noncoding
TCONS_00003012	coding	3.32517	noncoding	269	noncoding	-0.008192	noncoding	NA	clear_noncoding
TCONS_00000223	coding	8.05092	coding	1367.5	coding	0.253	coding	9.8e-81	clear_coding
TCONS_00014151	coding	8.24281	noncoding	257	noncoding	-0.0507904	noncoding	NA	clear_noncoding
TCONS_00006943	noncoding	-1.39978	noncoding	305	noncoding	-0.0057344	noncoding	NA	clear_noncoding
TCONS_00003642	coding	3.70004	coding	2414	coding	0.289	coding	3.1e-35	clear_coding
TCONS_00002789	noncoding	-0.703962	coding	1110.5	coding	0.276	coding	1.4e-55	clear_coding
TCONS_00009153	coding	2.07027	noncoding	212	noncoding	-0.0053248	noncoding	NA	clear_noncoding
TCONS_00009405	coding	2.28964	noncoding	413	noncoding	-0.0372736	noncoding	NA	clear_noncoding
TCONS_00001302	noncoding	-1.32395	noncoding	263	noncoding	-0.0626688	noncoding	NA	clear_noncoding
TCONS_00002129	coding	3.66133	coding	510	coding	0.142	noncoding	NA	clear_coding
TCONS_00011435	noncoding	-1.44639	noncoding	329	noncoding	-0.06144	noncoding	NA	clear_noncoding
TCONS_00002007	noncoding	-1.30364	noncoding	265	noncoding	-0.151552	noncoding	NA	clear_noncoding
TCONS_00015452	coding	3.90703	noncoding	304.5	coding	0.186	noncoding	NA	unclear
TCONS_00006588	noncoding	-1.52451	noncoding	239	noncoding	-0.0004096	noncoding	NA	clear_noncoding
TCONS_00013190	coding	6.91597	noncoding	194	noncoding	-0.0704512	noncoding	NA	clear_noncoding
TCONS_00012700	coding	1.20987	noncoding	257	noncoding	-0.0004096	noncoding	NA	clear_noncoding
TCONS_00009333	noncoding	-1.29682	noncoding	298	noncoding	-0.016384	noncoding	NA	clear_noncoding
TCONS_00001930	coding	10.2531	noncoding	332	coding	0.132	noncoding	NA	unclear
TCONS_00011106	coding	5.05564	noncoding	438	noncoding	-0.0667648	noncoding	NA	clear_noncoding
TCONS_00000319	coding	13.8132	coding	1562	coding	0.382	coding	5.8e-37	clear_coding
TCONS_00011602	coding	6.0506	coding	770	coding	0.348	noncoding	NA	clear_coding
TCONS_00005615	coding	2.776	noncoding	272	noncoding	-0.0483328	noncoding	NA	clear_noncoding
TCONS_00005605	coding	0.331384	coding	2151.5	coding	0.316	coding	8.2e-06	clear_coding
TCONS_00000647	coding	4.89837	noncoding	230	noncoding	-0.0479232	noncoding	NA	clear_noncoding
TCONS_00007161	coding	7.34601	coding	2011	coding	0.345	coding	1.2e-20	clear_coding
TCONS_00013451	noncoding	-0.782512	noncoding	257	coding	0.124	noncoding	NA	clear_noncoding
TCONS_00011844	coding	13.259	coding	2852.5	coding	0.191	noncoding	NA	clear_coding
TCONS_00008163	coding	10.469	noncoding	281	noncoding	-0.0376832	noncoding	NA	clear_noncoding
TCONS_00013996	noncoding	-0.143567	noncoding	204.5	noncoding	-0.0098304	noncoding	NA	clear_noncoding
TCONS_00002528	noncoding	-1.24464	noncoding	244	noncoding	-0.0004096	noncoding	NA	clear_noncoding
TCONS_00009629	coding	1.62449	noncoding	363	noncoding	-0.0487424	noncoding	NA	clear_noncoding
TCONS_00004775	noncoding	-1.34886	noncoding	451	noncoding	-0.014336	noncoding	NA	clear_noncoding
TCONS_00011858	coding	1.03858	noncoding	239	noncoding	-0.0278528	noncoding	NA	clear_noncoding
TCONS_00010406	coding	3.52181	coding	4496	coding	0.257	coding	1e-42	clear_coding
TCONS_00010504	coding	1.65752	noncoding	263	noncoding	-0.0610304	noncoding	NA	clear_noncoding
TCONS_00004823	coding	6.66229	noncoding	444	noncoding	-0.02048	noncoding	NA	clear_noncoding
TCONS_00000150	noncoding	-1.12088	noncoding	233	noncoding	-0.065536	noncoding	NA	clear_noncoding
TCONS_00014331	noncoding	-1.26175	noncoding	258	coding	0.079	noncoding	NA	clear_noncoding
TCONS_00003732	noncoding	-1.06853	noncoding	230	noncoding	-0.200704	noncoding	NA	clear_noncoding
TCONS_00002767	noncoding	-1.31231	noncoding	323	noncoding	-0.024576	noncoding	NA	clear_noncoding
TCONS_00012098	noncoding	-1.2798	noncoding	340	coding	0.084	noncoding	NA	clear_noncoding
TCONS_00012532	coding	0.161689	noncoding	191	noncoding	-0.0356352	noncoding	NA	clear_noncoding
TCONS_00011575	noncoding	-1.34312	noncoding	227	noncoding	-0.018432	noncoding	NA	clear_noncoding
TCONS_00015032	coding	1.92463	coding	574	coding	0.07	coding	1.6e-10	clear_coding
TCONS_00000415	coding	6.18586	coding	1608.5	coding	0.07	coding	4.1e-38	clear_coding
TCONS_00012454	coding	11.022	coding	1340	coding	0.384	coding	6e-26	clear_coding
TCONS_00000250	coding	5.23867	coding	2689	coding	0.223	coding	4.2e-10	clear_coding
TCONS_00009194	noncoding	-0.850018	noncoding	353	noncoding	-0.0172032	noncoding	NA	clear_noncoding
TCONS_00012952	noncoding	-1.19484	noncoding	335	noncoding	-0.111821	noncoding	NA	clear_noncoding
TCONS_00011609	noncoding	-1.15634	noncoding	361	noncoding	-0.024576	noncoding	NA	clear_noncoding
TCONS_00010113	noncoding	-1.00493	noncoding	341.5	coding	0.02	noncoding	NA	clear_noncoding
TCONS_00006636	coding	2.18009	noncoding	245	noncoding	-0.008192	noncoding	NA	clear_noncoding
TCONS_00006716	coding	0.171976	coding	1217	coding	0.268	coding	1.2e-64	clear_coding
TCONS_00009318	coding	3.4208	noncoding	474.5	noncoding	-0.028672	noncoding	NA	clear_noncoding
TCONS_00004808	coding	5.0727	coding	5137.5	coding	0.105	coding	1.6e-33	clear_coding
TCONS_00014808	coding	5.53164	noncoding	233	noncoding	-0.04096	noncoding	NA	clear_noncoding
TCONS_00008155	noncoding	-1.3429	noncoding	344	noncoding	-0.008192	noncoding	NA	clear_noncoding
TCONS_00004007	noncoding	-1.17175	noncoding	474.5	noncoding	-0.0413696	noncoding	NA	clear_noncoding
TCONS_00011416	noncoding	-0.945031	noncoding	317	noncoding	-0.77824	noncoding	NA	clear_noncoding
TCONS_00002410	coding	2.74488	noncoding	388	noncoding	-0.0004096	noncoding	NA	clear_noncoding
TCONS_00014965	coding	4.18699	coding	2904.5	coding	0.225	coding	5e-50	clear_coding
TCONS_00000259	coding	1.65965	noncoding	251	coding	0.17	noncoding	NA	unclear
TCONS_00005596	coding	6.68099	noncoding	482	noncoding	-0.086016	noncoding	NA	clear_noncoding
TCONS_00003711	coding	3.75352	coding	801.5	NA	NA	coding	2.8e-41	clear_coding
TCONS_00006153	coding	7.46608	coding	938	coding	0.217	coding	2.8e-09	clear_coding
TCONS_00009472	coding	16.2747	coding	5627	coding	0.275	coding	4.6e-74	clear_coding
TCONS_00013783	coding	2.54827	noncoding	294.5	coding	0.225	noncoding	NA	unclear
TCONS_00002118	noncoding	-1.36775	noncoding	254	noncoding	-0.012288	noncoding	NA	clear_noncoding
TCONS_00006478	coding	9.9518	coding	1148	coding	0.216	coding	8.3e-22	clear_coding
TCONS_00004424	coding	8.03919	noncoding	289	noncoding	-0.028672	noncoding	NA	clear_noncoding
TCONS_00002567	noncoding	-0.892447	noncoding	251	noncoding	-0.0512	noncoding	NA	clear_noncoding
TCONS_00014128	noncoding	-1.21566	noncoding	267	noncoding	-0.032768	noncoding	NA	clear_noncoding
TCONS_00012757	coding	0.36133	coding	794	coding	0.087	coding	3.3e-44	clear_coding
TCONS_00002501	coding	7.06972	coding	1552	coding	0.131	coding	3.7e-05	clear_coding
TCONS_00014358	coding	4.40534	noncoding	330.5	coding	0.18	noncoding	NA	unclear
TCONS_00008096	coding	7.437	coding	1685	coding	0.258	coding	1.4e-16	clear_coding
TCONS_00015082	noncoding	-1.25906	noncoding	166	noncoding	-0.0483328	noncoding	NA	clear_noncoding
TCONS_00005447	coding	10.257	noncoding	425.5	coding	0.168	coding	8.1e-12	clear_coding
TCONS_00008649	noncoding	-1.45274	noncoding	257	noncoding	-0.0438272	noncoding	NA	clear_noncoding
TCONS_00006818	coding	5.31767	noncoding	249.5	coding	0.102	noncoding	NA	unclear
TCONS_00003788	coding	9.44218	noncoding	413	noncoding	-0.0442368	noncoding	NA	clear_noncoding
TCONS_00007535	coding	8.64856	coding	591	coding	0.253	noncoding	NA	clear_coding
TCONS_00001914	noncoding	-1.49481	noncoding	230	noncoding	-0.049152	noncoding	NA	clear_noncoding
TCONS_00014790	noncoding	-1.39995	noncoding	385	noncoding	-0.0274432	noncoding	NA	clear_noncoding
TCONS_00014238	coding	2.63133	noncoding	341	noncoding	-0.0290816	noncoding	NA	clear_noncoding
TCONS_00007183	coding	10.1172	coding	682.5	coding	0.308	noncoding	NA	clear_coding
TCONS_00005691	noncoding	-1.2742	noncoding	230.5	noncoding	-0.045056	noncoding	NA	clear_noncoding
TCONS_00013571	coding	3.6507	coding	2204	coding	0.382	coding	2.8e-31	clear_coding
TCONS_00013793	noncoding	-0.283025	noncoding	219.5	noncoding	-0.181453	noncoding	NA	clear_noncoding
TCONS_00011137	coding	6.42528	coding	815	coding	0.294	coding	2.3e-27	clear_coding
TCONS_00014721	coding	0.708067	noncoding	388	noncoding	-0.0421888	noncoding	NA	clear_noncoding
TCONS_00008840	noncoding	-0.882105	noncoding	332	coding	0.096	noncoding	NA	clear_noncoding
TCONS_00000376	noncoding	-0.877586	noncoding	411.5	coding	0.03	noncoding	NA	clear_noncoding
TCONS_00002883	coding	7.56818	coding	511	coding	0.319	coding	5e-13	clear_coding
TCONS_00000570	coding	11.0712	coding	1806.5	coding	0.092	coding	8.8e-40	clear_coding
TCONS_00005766	coding	0.495202	noncoding	254	noncoding	-0.139264	noncoding	NA	clear_noncoding
TCONS_00008835	noncoding	-1.2903	noncoding	257	noncoding	-0.02048	noncoding	NA	clear_noncoding
TCONS_00007923	coding	1.25712	noncoding	234.5	noncoding	-0.053248	noncoding	NA	clear_noncoding
TCONS_00012079	noncoding	-1.28829	noncoding	318	noncoding	-0.0057344	noncoding	NA	clear_noncoding
TCONS_00014353	noncoding	-0.193899	coding	1130	coding	0.074	coding	5.4e-11	clear_coding
TCONS_00014911	coding	10.0336	noncoding	313	coding	0.135	noncoding	NA	unclear
TCONS_00011901	coding	3.60515	noncoding	231	noncoding	-0.057344	noncoding	NA	clear_noncoding
TCONS_00010022	noncoding	-1.21728	NA	NA	noncoding	-0.0004096	noncoding	NA	clear_noncoding
TCONS_00003454	noncoding	-1.40382	noncoding	270.5	noncoding	-0.0004096	noncoding	NA	clear_noncoding
TCONS_00004219	noncoding	-1.26472	noncoding	252.5	noncoding	-0.004096	noncoding	NA	clear_noncoding
TCONS_00004083	coding	3.90553	coding	513.5	coding	0.237	coding	1.1e-52	clear_coding
TCONS_00014425	noncoding	-1.18435	noncoding	413	noncoding	-0.104448	noncoding	NA	clear_noncoding
TCONS_00002663	coding	5.02491	noncoding	370	noncoding	-0.0503808	noncoding	NA	clear_noncoding
TCONS_00010185	coding	5.64244	noncoding	254	coding	0.141	noncoding	NA	unclear
TCONS_00004674	noncoding	-1.20258	noncoding	256	noncoding	-0.012288	noncoding	NA	clear_noncoding
TCONS_00015649	noncoding	-0.5117	noncoding	250	noncoding	-0.045056	noncoding	NA	clear_noncoding
TCONS_00012885	noncoding	-1.46954	noncoding	236.5	noncoding	-0.0004096	noncoding	NA	clear_noncoding
TCONS_00003038	coding	13.2541	coding	1775	coding	0.263	coding	1.6e-39	clear_coding
TCONS_00006009	coding	9.76885	coding	979	coding	0.299	coding	5.7e-25	clear_coding
TCONS_00004546	noncoding	-1.14569	noncoding	337.5	noncoding	-0.0372736	noncoding	NA	clear_noncoding
TCONS_00000104	coding	10.3268	noncoding	457	coding	0.233	noncoding	NA	unclear
TCONS_00011278	noncoding	-1.25527	noncoding	272	noncoding	-0.06144	noncoding	NA	clear_noncoding
TCONS_00000232	coding	6.73829	noncoding	251	noncoding	-0.0249856	noncoding	NA	clear_noncoding
TCONS_00012923	coding	12.7818	coding	1986	coding	0.234	coding	8.3e-10	clear_coding
TCONS_00001314	coding	1.42191	noncoding	482.5	noncoding	-0.0024576	noncoding	NA	clear_noncoding
TCONS_00001142	noncoding	-1.30065	noncoding	299	noncoding	-0.114688	noncoding	NA	clear_noncoding
TCONS_00006209	coding	5.23851	noncoding	253	noncoding	-0.0167936	noncoding	NA	clear_noncoding
TCONS_00013876	noncoding	-1.03478	noncoding	245	noncoding	-0.028672	noncoding	NA	clear_noncoding
TCONS_00013275	coding	9.57242	coding	502	noncoding	-0.038912	noncoding	NA	unclear
TCONS_00012574	noncoding	-1.27185	noncoding	395	coding	0.133	coding	9.2e-09	unclear
TCONS_00002708	noncoding	-1.43267	noncoding	348.5	noncoding	-0.06144	noncoding	NA	clear_noncoding
TCONS_00011675	noncoding	-0.694702	noncoding	348	noncoding	-0.059392	noncoding	NA	clear_noncoding
TCONS_00001826	noncoding	-1.01803	noncoding	278	coding	0.168	noncoding	NA	clear_noncoding
TCONS_00003471	noncoding	-1.1714	noncoding	248	noncoding	-0.0004096	noncoding	NA	clear_noncoding
TCONS_00004239	coding	7.26498	coding	637	coding	0.211	coding	1.3e-15	clear_coding
TCONS_00009792	coding	7.52974	coding	653.5	coding	0.129	coding	0.0049	clear_coding
TCONS_00011900	coding	2.82886	coding	554	noncoding	-0.0323584	coding	5.3e-25	clear_coding
TCONS_00005932	coding	0.301949	coding	1879	coding	0.168	coding	2.9e-07	clear_coding
TCONS_00004493	coding	6.98815	coding	524.5	coding	0.29	coding	1.6e-39	clear_coding
TCONS_00002703	noncoding	-0.767258	coding	703	coding	0.129	noncoding	NA	unclear
TCONS_00014075	noncoding	-1.3497	noncoding	251	noncoding	-0.0516096	noncoding	NA	clear_noncoding
TCONS_00010872	coding	5.52516	noncoding	219.5	noncoding	-0.0724992	noncoding	NA	clear_noncoding
TCONS_00005523	coding	6.38471	noncoding	372.5	noncoding	-0.063488	noncoding	NA	clear_noncoding
TCONS_00007143	coding	4.09725	noncoding	324.5	noncoding	-0.026624	noncoding	NA	clear_noncoding
TCONS_00002423	coding	11.4363	coding	2041	coding	0.275	coding	1e-09	clear_coding
TCONS_00008628	noncoding	-1.18811	noncoding	353	coding	0.129	noncoding	NA	clear_noncoding
TCONS_00003307	noncoding	-1.391	noncoding	361	noncoding	-0.0188416	noncoding	NA	clear_noncoding
TCONS_00002319	coding	9.71446	coding	1061	coding	0.14	coding	2.8e-67	clear_coding
TCONS_00007854	noncoding	-1.17096	noncoding	245.5	noncoding	-0.0004096	noncoding	NA	clear_noncoding
TCONS_00004294	coding	0.542406	noncoding	449	coding	0.263	coding	5.4e-24	clear_coding
TCONS_00010217	noncoding	-0.957238	noncoding	326	coding	0.026	noncoding	NA	clear_noncoding
TCONS_00008321	coding	13.1366	coding	2222.5	coding	0.209	coding	2e-48	clear_coding
TCONS_00008715	noncoding	-1.38216	noncoding	211	noncoding	-0.16343	noncoding	NA	clear_noncoding
TCONS_00001067	coding	5.7066	coding	3695.5	coding	0.282	coding	1.4e-18	clear_coding
TCONS_00010518	coding	1.29826	noncoding	375.5	noncoding	-0.0004096	noncoding	NA	clear_noncoding
TCONS_00005386	coding	8.75866	coding	1421	coding	0.234	coding	2.7e-05	clear_coding
TCONS_00003768	coding	0.817297	noncoding	267.5	noncoding	-0.0131072	noncoding	NA	clear_noncoding
TCONS_00001681	noncoding	-1.19719	noncoding	385.5	noncoding	-0.004096	noncoding	NA	clear_noncoding
TCONS_00012651	coding	3.56342	noncoding	298.5	noncoding	-0.0053248	noncoding	NA	clear_noncoding
TCONS_00002211	noncoding	-0.333956	coding	3275	coding	0.199	coding	7.5e-07	clear_coding
TCONS_00015121	coding	0.740731	coding	1610	coding	0.264	coding	1.5e-38	clear_coding
TCONS_00005669	coding	3.73247	coding	636.5	coding	0.379	coding	3.2e-05	clear_coding
TCONS_00009078	noncoding	-1.23635	noncoding	299	noncoding	-0.016384	noncoding	NA	clear_noncoding
TCONS_00008254	noncoding	-1.01955	noncoding	278	noncoding	-0.114688	noncoding	NA	clear_noncoding
TCONS_00005665	noncoding	-1.44014	noncoding	115	noncoding	-0.049152	noncoding	NA	clear_noncoding
TCONS_00011907	noncoding	-1.00688	noncoding	291	noncoding	-0.086016	noncoding	NA	clear_noncoding
TCONS_00007234	noncoding	-1.35379	noncoding	281	noncoding	-0.0221184	noncoding	NA	clear_noncoding
TCONS_00001874	noncoding	-1.26803	noncoding	255.5	noncoding	-0.018432	noncoding	NA	clear_noncoding
TCONS_00007239	coding	1.49478	noncoding	245	noncoding	-0.0516096	noncoding	NA	clear_noncoding
TCONS_00004672	noncoding	-1.23202	noncoding	249	noncoding	-0.0004096	noncoding	NA	clear_noncoding
TCONS_00004349	coding	9.5177	coding	1281	coding	0.317	coding	4.7e-36	clear_coding
TCONS_00007340	coding	1.56336	coding	1958	coding	0.241	coding	1.1e-32	clear_coding
TCONS_00006199	coding	3.93468	coding	820	coding	0.14	coding	2.8e-28	clear_coding
TCONS_00003468	noncoding	-0.640351	coding	539	coding	0.213	coding	6.5e-28	clear_coding
TCONS_00010619	coding	11.6112	coding	1867	coding	0.343	coding	3.9e-23	clear_coding
TCONS_00012413	noncoding	-1.41917	noncoding	351.5	noncoding	-0.0200704	noncoding	NA	clear_noncoding
TCONS_00006596	coding	4.87446	coding	576.5	coding	0.385	coding	1.6e-17	clear_coding
TCONS_00003672	coding	2.66446	noncoding	263	noncoding	-0.0659456	noncoding	NA	clear_noncoding
TCONS_00006660	noncoding	-0.191632	noncoding	213.5	noncoding	-0.0237568	noncoding	NA	clear_noncoding
TCONS_00008196	noncoding	-1.07717	noncoding	112	noncoding	-0.0663552	noncoding	NA	clear_noncoding
TCONS_00014342	noncoding	-1.13179	noncoding	212	noncoding	-0.057344	noncoding	NA	clear_noncoding
TCONS_00008797	noncoding	-1.18188	noncoding	268	NA	NA	noncoding	NA	clear_noncoding
TCONS_00015108	coding	20.2401	coding	4382	coding	0.436	coding	1.2e-85	clear_coding
TCONS_00009289	coding	1.61455	noncoding	314	coding	0.122	noncoding	NA	unclear
TCONS_00004877	noncoding	-1.37756	noncoding	236	noncoding	-0.208896	noncoding	NA	clear_noncoding
TCONS_00007636	coding	7.62905	coding	602	noncoding	-0.0802816	noncoding	NA	unclear
TCONS_00011055	noncoding	-1.47681	noncoding	331	noncoding	-0.172032	noncoding	NA	clear_noncoding
TCONS_00004661	coding	6.9301	coding	2713	coding	0.299	coding	4.1e-24	clear_coding
TCONS_00002366	noncoding	-1.13692	noncoding	221	noncoding	-0.0004096	noncoding	NA	clear_noncoding
TCONS_00008139	noncoding	-1.24669	noncoding	284	noncoding	-0.04096	noncoding	NA	clear_noncoding
TCONS_00005272	noncoding	-1.38615	noncoding	377	noncoding	-0.0258048	noncoding	NA	clear_noncoding
TCONS_00002108	noncoding	-1.35085	noncoding	260	noncoding	-0.032768	noncoding	NA	clear_noncoding
TCONS_00013604	noncoding	-1.50621	noncoding	195.5	noncoding	-0.0004096	noncoding	NA	clear_noncoding
TCONS_00006385	coding	1.90885	coding	2773	coding	0.197	coding	8.5e-69	clear_coding
TCONS_00011979	coding	6.81775	coding	794	coding	0.344	noncoding	NA	clear_coding
TCONS_00011824	coding	11.4804	coding	1661	coding	0.23	coding	3.4e-06	clear_coding
TCONS_00011534	coding	7.54485	coding	2844.5	coding	0.293	coding	6.3e-86	clear_coding
TCONS_00003812	coding	10.271	coding	1364	coding	0.214	coding	1.1e-30	clear_coding
TCONS_00001500	noncoding	-1.03535	noncoding	427	noncoding	-0.0004096	noncoding	NA	clear_noncoding
TCONS_00008904	coding	15.4333	coding	1919.5	coding	0.333	coding	1.3e-25	clear_coding
TCONS_00001151	coding	11.9186	coding	2941.5	coding	0.099	coding	0.038	clear_coding
TCONS_00010821	coding	2.22269	noncoding	293	noncoding	-0.053248	noncoding	NA	clear_noncoding
TCONS_00007722	noncoding	-1.25059	noncoding	233.5	noncoding	-0.028672	noncoding	NA	clear_noncoding
TCONS_00013908	noncoding	-1.10171	noncoding	332	noncoding	-0.008192	noncoding	NA	clear_noncoding
TCONS_00008016	coding	7.30361	noncoding	458	noncoding	-0.0356352	noncoding	NA	clear_noncoding
TCONS_00000242	coding	1.4187	coding	525.5	coding	0.164	noncoding	NA	clear_coding
TCONS_00013894	coding	0.45921	coding	1748	coding	0.195	coding	4.9e-42	clear_coding
TCONS_00003960	coding	9.38094	coding	1235	coding	0.243	coding	2.9e-62	clear_coding
TCONS_00012663	coding	4.41525	coding	1382	coding	0.17	noncoding	NA	clear_coding
TCONS_00007334	coding	10.7349	noncoding	259	coding	0.066	noncoding	NA	unclear
TCONS_00010545	noncoding	-1.25423	noncoding	228.5	noncoding	-0.077824	noncoding	NA	clear_noncoding
TCONS_00015683	coding	0.373917	noncoding	253	noncoding	-0.0782336	noncoding	NA	clear_noncoding
TCONS_00011645	coding	4.70411	noncoding	346	coding	0.194	noncoding	NA	unclear
TCONS_00000083	coding	7.58551	coding	865	coding	0.272	coding	1.9e-45	clear_coding
TCONS_00013497	noncoding	-1.32676	noncoding	281	noncoding	-0.008192	noncoding	NA	clear_noncoding
TCONS_00014045	coding	15.3921	coding	2117	coding	0.186	coding	1.3e-09	clear_coding
TCONS_00010318	coding	2.34988	noncoding	437	noncoding	-0.0606208	noncoding	NA	clear_noncoding
TCONS_00005552	coding	9.6829	coding	3466	coding	0.2	noncoding	NA	clear_coding
TCONS_00001283	noncoding	-1.38616	noncoding	228.5	noncoding	-0.0004096	noncoding	NA	clear_noncoding
TCONS_00006312	coding	2.2091	noncoding	357.5	coding	0.081	noncoding	NA	unclear
TCONS_00003763	noncoding	-1.2521	noncoding	329	noncoding	-0.018432	noncoding	NA	clear_noncoding
TCONS_00015090	coding	4.65107	coding	644	coding	0.218	coding	1.8e-52	clear_coding
TCONS_00011807	noncoding	-1.21865	noncoding	247.5	noncoding	-0.0135168	noncoding	NA	clear_noncoding
TCONS_00000623	coding	0.531309	noncoding	233	noncoding	-0.0172032	noncoding	NA	clear_noncoding
TCONS_00003340	coding	2.27429	coding	572	noncoding	-0.0397312	noncoding	NA	unclear
TCONS_00007301	noncoding	-1.25513	noncoding	232	noncoding	-0.0004096	noncoding	NA	clear_noncoding
TCONS_00011732	coding	7.38725	noncoding	356	coding	0.039	noncoding	NA	unclear
TCONS_00005837	noncoding	-0.681552	noncoding	249	coding	0.117	noncoding	NA	clear_noncoding
TCONS_00000897	noncoding	-1.33917	noncoding	218	noncoding	-0.049152	noncoding	NA	clear_noncoding
TCONS_00000443	noncoding	-1.15984	noncoding	212	noncoding	-0.008192	noncoding	NA	clear_noncoding
TCONS_00006711	coding	2.07609	noncoding	221	noncoding	-0.0372736	noncoding	NA	clear_noncoding
TCONS_00001174	noncoding	-1.35516	noncoding	272	noncoding	-0.077824	noncoding	NA	clear_noncoding
TCONS_00005618	noncoding	-1.2275	noncoding	344	noncoding	-0.028672	noncoding	NA	clear_noncoding
TCONS_00015829	noncoding	-1.25095	noncoding	230	noncoding	-0.1024	noncoding	NA	clear_noncoding
TCONS_00012648	coding	9.96258	coding	2283.5	coding	0.295	coding	4.3e-09	clear_coding
TCONS_00001443	coding	0.787634	coding	896	coding	0.28	coding	1.6e-48	clear_coding
TCONS_00009982	coding	0.87733	noncoding	308	noncoding	-0.012288	noncoding	NA	clear_noncoding
TCONS_00012047	noncoding	-1.01269	noncoding	389	noncoding	-0.113459	noncoding	NA	clear_noncoding
TCONS_00014990	noncoding	-1.22269	noncoding	310.5	noncoding	-0.06144	noncoding	NA	clear_noncoding
TCONS_00010935	coding	8.82945	noncoding	255.5	coding	0.154	noncoding	NA	unclear
TCONS_00009355	coding	11.2903	coding	1927	coding	0.207	coding	9.6e-09	clear_coding
TCONS_00003177	coding	13.0339	coding	2156	coding	0.25	coding	1.7e-23	clear_coding
TCONS_00014815	coding	7.31087	noncoding	299	coding	0.162	noncoding	NA	unclear
TCONS_00007578	noncoding	-0.734725	noncoding	302	noncoding	-0.049152	noncoding	NA	clear_noncoding
TCONS_00015413	noncoding	-1.13324	noncoding	405	noncoding	-0.0606208	noncoding	NA	clear_noncoding
TCONS_00015572	coding	13.4568	coding	2454.5	coding	0.23	coding	1.4e-06	clear_coding
TCONS_00012139	noncoding	-1.22312	noncoding	201	noncoding	-0.0393216	noncoding	NA	clear_noncoding
TCONS_00004863	coding	10.0256	coding	1264	coding	0.29	coding	4e-113	clear_coding
TCONS_00000121	noncoding	-1.33767	noncoding	185	noncoding	-0.02048	noncoding	NA	clear_noncoding
TCONS_00015564	noncoding	-1.1565	noncoding	260	noncoding	-0.0315392	noncoding	NA	clear_noncoding
TCONS_00005892	noncoding	-1.28893	noncoding	253	noncoding	-0.02048	noncoding	NA	clear_noncoding
TCONS_00006438	coding	5.00198	coding	629	noncoding	-0.0700416	noncoding	NA	unclear
TCONS_00000598	coding	4.69259	noncoding	423	noncoding	-0.0364544	noncoding	NA	clear_noncoding
TCONS_00009979	coding	11.3926	coding	1196.5	coding	0.272	coding	8.3e-37	clear_coding
TCONS_00002171	coding	12.9448	coding	1973	coding	0.117	coding	2.2e-58	clear_coding
TCONS_00006165	noncoding	-1.11059	noncoding	324	noncoding	-0.024576	noncoding	NA	clear_noncoding
TCONS_00006870	coding	6.09896	coding	2063	coding	0.317	coding	3.7e-09	clear_coding
TCONS_00003226	noncoding	-1.29369	noncoding	251	noncoding	-0.0802816	noncoding	NA	clear_noncoding
TCONS_00011529	noncoding	-1.18054	noncoding	180.5	noncoding	-0.0118784	noncoding	NA	clear_noncoding
TCONS_00002465	coding	5.11707	noncoding	341.5	noncoding	-0.0294912	noncoding	NA	clear_noncoding
TCONS_00014876	noncoding	-0.897159	noncoding	386	noncoding	-0.02048	noncoding	NA	clear_noncoding
TCONS_00001025	coding	1.27855	noncoding	252	noncoding	-0.067584	noncoding	NA	clear_noncoding
TCONS_00013859	noncoding	-0.796614	noncoding	395	noncoding	-0.028672	noncoding	NA	clear_noncoding
TCONS_00013365	coding	7.01845	coding	3746	coding	0.375	coding	6.6e-49	clear_coding
TCONS_00009004	noncoding	-1.43096	noncoding	251	NA	NA	noncoding	NA	clear_noncoding
TCONS_00004854	noncoding	-1.34736	noncoding	218	noncoding	-0.0495616	noncoding	NA	clear_noncoding
TCONS_00000758	coding	10.29	noncoding	365	noncoding	-0.0667648	noncoding	NA	clear_noncoding
TCONS_00001117	coding	12.5428	coding	2276	coding	0.161	coding	6.6e-09	clear_coding
TCONS_00005313	noncoding	-1.46242	noncoding	286	noncoding	-0.028672	noncoding	NA	clear_noncoding
TCONS_00013086	noncoding	-0.199027	coding	740	coding	0.204	coding	1.4e-14	clear_coding
TCONS_00012032	noncoding	-0.946747	coding	695	coding	0.198	coding	6.5e-25	clear_coding
TCONS_00011217	coding	2.75724	coding	1736	coding	0.138	coding	1.2e-133	clear_coding
TCONS_00005673	noncoding	-0.390017	coding	951	coding	0.143	noncoding	NA	unclear
TCONS_00003147	noncoding	-1.18503	noncoding	184	noncoding	-0.0004096	noncoding	NA	clear_noncoding
TCONS_00007076	coding	3.72861	coding	593	coding	0.14	noncoding	NA	clear_coding
TCONS_00015610	coding	9.33045	coding	1704	coding	0.303	coding	4.5e-76	clear_coding
TCONS_00008233	noncoding	-1.36608	noncoding	284	noncoding	-0.008192	noncoding	NA	clear_noncoding
TCONS_00006081	noncoding	-1.13939	noncoding	224	noncoding	-0.0057344	noncoding	NA	clear_noncoding
TCONS_00015717	coding	2.77781	noncoding	257	coding	0.205	noncoding	NA	unclear
TCONS_00000145	noncoding	-1.16536	noncoding	200	noncoding	-0.0004096	noncoding	NA	clear_noncoding
TCONS_00000692	coding	1.20064	noncoding	259	noncoding	-0.0053248	noncoding	NA	clear_noncoding
TCONS_00014310	coding	9.52554	coding	2014.5	coding	0.289	coding	4.1e-86	clear_coding
TCONS_00012743	noncoding	-0.360879	noncoding	232	noncoding	-0.0528384	noncoding	NA	clear_noncoding
TCONS_00008871	coding	7.74856	noncoding	293	coding	0.119	noncoding	NA	unclear
TCONS_00004358	coding	12.8374	coding	1685	coding	0.176	coding	1.5e-15	clear_coding
TCONS_00000550	noncoding	-0.896097	noncoding	233	coding	0.298	noncoding	NA	clear_noncoding
TCONS_00008942	coding	13.1701	coding	2261.5	coding	0.237	coding	4.2e-57	clear_coding
TCONS_00007715	noncoding	-1.25251	noncoding	294	noncoding	-0.02048	noncoding	NA	clear_noncoding
TCONS_00009412	noncoding	-1.4239	noncoding	184.5	noncoding	-0.0004096	noncoding	NA	clear_noncoding
TCONS_00003935	noncoding	-0.628492	coding	1457	coding	0.22	coding	2.8e-23	clear_coding
TCONS_00001197	noncoding	-1.45172	noncoding	248	noncoding	-0.028672	noncoding	NA	clear_noncoding
TCONS_00011728	coding	3.99371	noncoding	445	coding	0.039	coding	1e-25	clear_coding
TCONS_00013425	coding	2.81287	coding	1043.5	coding	0.12	coding	2.7e-130	clear_coding
TCONS_00010303	noncoding	-1.34001	noncoding	347	noncoding	-0.0024576	noncoding	NA	clear_noncoding
TCONS_00011420	coding	4.43807	noncoding	372	noncoding	-0.0442368	noncoding	NA	clear_noncoding
TCONS_00002016	coding	8.34122	coding	3625	coding	0.196	coding	1.3e-70	clear_coding
TCONS_00014584	coding	5.05985	coding	616.5	noncoding	-0.073728	noncoding	NA	unclear
TCONS_00010835	coding	2.36621	coding	2840	coding	0.277	coding	4.8e-80	clear_coding
TCONS_00010155	coding	13.3347	coding	1903	coding	0.224	noncoding	NA	clear_coding
TCONS_00007741	noncoding	-1.1979	coding	566	coding	0.078	noncoding	NA	unclear
TCONS_00000173	noncoding	-1.23701	noncoding	354.5	noncoding	-0.0475136	noncoding	NA	clear_noncoding
TCONS_00008348	coding	10.2193	coding	2044	coding	0.198	coding	5.1e-201	clear_coding
TCONS_00000549	coding	2.40022	noncoding	233	noncoding	-0.124518	noncoding	NA	clear_noncoding
TCONS_00000030	coding	5.41774	coding	959	coding	0.17	coding	6e-60	clear_coding
TCONS_00015890	coding	8.64166	noncoding	484.5	coding	0.318	noncoding	NA	unclear
TCONS_00006140	coding	4.46492	coding	574.5	coding	0.267	noncoding	NA	clear_coding
TCONS_00001794	noncoding	-1.16244	noncoding	272	noncoding	-0.0004096	noncoding	NA	clear_noncoding
TCONS_00003157	coding	11.1143	coding	2607.5	coding	0.281	coding	1.2e-24	clear_coding
TCONS_00001021	coding	12.0386	coding	7568.5	coding	0.318	noncoding	NA	clear_coding
TCONS_00000732	coding	9.23679	coding	1118	coding	0.242	coding	1.2e-13	clear_coding
TCONS_00007658	coding	0.856413	coding	2669	coding	0.214	coding	4e-06	clear_coding
TCONS_00014302	coding	7.9348	coding	559.5	coding	0.232	coding	4.8e-29	clear_coding
TCONS_00010162	coding	1.69797	noncoding	257.5	noncoding	-0.0188416	noncoding	NA	clear_noncoding
TCONS_00009859	coding	1.83448	coding	1261	coding	0.373	coding	1.1e-63	clear_coding
TCONS_00004167	noncoding	-1.44013	noncoding	219.5	noncoding	-0.0004096	noncoding	NA	clear_noncoding
TCONS_00003052	coding	0.962831	noncoding	255.5	noncoding	-0.117555	noncoding	NA	clear_noncoding
TCONS_00004426	noncoding	-1.20441	noncoding	259.5	noncoding	-0.0425984	noncoding	NA	clear_noncoding
TCONS_00002615	coding	0.688891	noncoding	475	noncoding	-0.0651264	noncoding	NA	clear_noncoding
TCONS_00002053	coding	10.8684	coding	682.5	coding	0.132	noncoding	NA	clear_coding
TCONS_00008584	noncoding	-1.11603	noncoding	250.5	noncoding	-0.008192	noncoding	NA	clear_noncoding
TCONS_00010083	coding	12.417	coding	1304	coding	0.132	noncoding	NA	clear_coding
TCONS_00006710	coding	3.73466	noncoding	227	noncoding	-0.08192	noncoding	NA	clear_noncoding
TCONS_00012039	coding	10.0926	coding	739.5	coding	0.08	noncoding	NA	clear_coding
TCONS_00007882	coding	0.412076	noncoding	422	noncoding	-0.008192	noncoding	NA	clear_noncoding
TCONS_00000043	coding	0.380891	noncoding	292.5	noncoding	-0.049152	noncoding	NA	clear_noncoding
TCONS_00009767	coding	17.718	coding	2286.5	coding	0.247	coding	1.2e-20	clear_coding
TCONS_00002543	coding	1.38134	noncoding	265.5	noncoding	-0.0278528	noncoding	NA	clear_noncoding
TCONS_00007416	coding	12.9879	coding	993	coding	0.205	coding	2.2e-63	clear_coding
TCONS_00008535	noncoding	-1.44712	noncoding	254	noncoding	-0.0004096	noncoding	NA	clear_noncoding
TCONS_00006728	coding	7.97696	coding	717.5	noncoding	-0.0937984	coding	3.5e-18	clear_coding
TCONS_00006243	coding	5.62214	coding	593	noncoding	-0.0663552	noncoding	NA	unclear
TCONS_00012270	coding	0.380955	noncoding	449	noncoding	-0.053248	noncoding	NA	clear_noncoding
TCONS_00012219	coding	0.100345	noncoding	389.5	noncoding	-0.118784	noncoding	NA	clear_noncoding
TCONS_00009411	noncoding	-1.17193	noncoding	255.5	noncoding	-0.012288	noncoding	NA	clear_noncoding
TCONS_00006597	coding	2.60353	coding	1408	coding	0.193	noncoding	NA	clear_coding
TCONS_00012377	noncoding	-1.32212	noncoding	299	noncoding	-0.028672	noncoding	NA	clear_noncoding
TCONS_00006591	noncoding	-1.00564	noncoding	395	noncoding	-0.0155648	noncoding	NA	clear_noncoding
TCONS_00005112	noncoding	-1.16927	noncoding	224	noncoding	-0.0004096	noncoding	NA	clear_noncoding
TCONS_00015914	noncoding	-1.07708	noncoding	192.5	noncoding	-0.0589824	noncoding	NA	clear_noncoding
TCONS_00013832	coding	13.2881	coding	1415	coding	0.266	coding	7.4e-59	clear_coding
TCONS_00011030	coding	4.61921	noncoding	375	noncoding	-0.0278528	noncoding	NA	clear_noncoding
TCONS_00010499	coding	1.48456	coding	3767	coding	0.138	coding	1e-38	clear_coding
TCONS_00007426	noncoding	-1.45121	noncoding	287	noncoding	-0.0004096	noncoding	NA	clear_noncoding
TCONS_00003890	noncoding	-1.0207	noncoding	380	noncoding	-0.0004096	noncoding	NA	clear_noncoding
TCONS_00014488	coding	7.18586	coding	1495	coding	0.357	coding	6.5e-81	clear_coding
TCONS_00007696	coding	1.49542	noncoding	245	noncoding	-0.036864	noncoding	NA	clear_noncoding
TCONS_00015860	coding	1.03032	noncoding	243.5	noncoding	-0.0270336	noncoding	NA	clear_noncoding
TCONS_00010276	coding	0.895097	noncoding	292	noncoding	-0.0540672	noncoding	NA	clear_noncoding
TCONS_00011021	coding	1.50226	noncoding	468	noncoding	-0.0495616	noncoding	NA	clear_noncoding
TCONS_00001298	noncoding	-1.43434	noncoding	249	noncoding	-0.0147456	noncoding	NA	clear_noncoding
TCONS_00012645	coding	10.3674	noncoding	340	noncoding	-0.018432	noncoding	NA	clear_noncoding
TCONS_00014501	noncoding	-1.2941	noncoding	207	noncoding	-0.135168	noncoding	NA	clear_noncoding
TCONS_00004798	coding	2.59781	noncoding	282	noncoding	-0.045056	noncoding	NA	clear_noncoding
TCONS_00010209	coding	10.0979	coding	1861	coding	0.181	coding	4.2e-06	clear_coding
TCONS_00011911	coding	15.2302	coding	2588	coding	0.371	coding	3e-66	clear_coding
TCONS_00003699	noncoding	-1.25429	noncoding	283.5	noncoding	-0.110592	noncoding	NA	clear_noncoding
TCONS_00012831	noncoding	-1.42057	noncoding	257	noncoding	-0.0167936	noncoding	NA	clear_noncoding
TCONS_00014735	noncoding	-0.367317	coding	610	coding	0.085	noncoding	NA	unclear
TCONS_00000762	coding	0.149064	noncoding	241.5	noncoding	-0.012288	noncoding	NA	clear_noncoding
TCONS_00006166	coding	4.8627	noncoding	381	coding	0.174	noncoding	NA	unclear
TCONS_00005009	coding	8.70291	noncoding	440	coding	0.233	noncoding	NA	unclear
TCONS_00015216	coding	7.85717	noncoding	424	coding	0.225	coding	5.8e-27	clear_coding
TCONS_00010669	coding	4.90011	coding	631.5	coding	0.155	coding	2.1e-06	clear_coding
TCONS_00001770	noncoding	-1.47612	noncoding	307.5	noncoding	-0.0249856	noncoding	NA	clear_noncoding
TCONS_00000132	coding	8.09248	coding	1681	coding	0.134	coding	1.3e-99	clear_coding
TCONS_00000400	noncoding	-1.34438	coding	635	noncoding	-0.0679936	noncoding	NA	clear_noncoding
TCONS_00009093	coding	10.8007	noncoding	219.5	noncoding	-0.03072	noncoding	NA	clear_noncoding
TCONS_00007219	coding	2.24758	noncoding	360	noncoding	-0.0077824	noncoding	NA	clear_noncoding
TCONS_00003830	coding	1.05328	noncoding	288.5	noncoding	-0.0065536	noncoding	NA	clear_noncoding
TCONS_00005508	coding	6.21964	noncoding	347	noncoding	-0.0888832	noncoding	NA	clear_noncoding
TCONS_00007403	noncoding	-1.453	noncoding	166	noncoding	-0.0004096	noncoding	NA	clear_noncoding
TCONS_00007203	coding	13.1826	coding	1544	coding	0.21	coding	7.8e-42	clear_coding
TCONS_00003512	coding	1.37096	noncoding	351	noncoding	-0.0233472	noncoding	NA	clear_noncoding
TCONS_00008971	coding	8.53692	coding	1903	coding	0.342	coding	1.8e-69	clear_coding
TCONS_00002510	coding	4.69581	coding	1506.5	coding	0.244	coding	4.4e-15	clear_coding
TCONS_00015339	coding	1.48667	noncoding	231	noncoding	-0.0090112	noncoding	NA	clear_noncoding
TCONS_00006512	noncoding	-1.25052	noncoding	263	noncoding	-0.0106496	noncoding	NA	clear_noncoding
TCONS_00006463	coding	12.7866	coding	1709	coding	0.237	coding	4.9e-82	clear_coding
TCONS_00001278	noncoding	-0.949738	noncoding	369	noncoding	-0.02048	noncoding	NA	clear_noncoding
TCONS_00008117	coding	3.66271	coding	682	NA	NA	noncoding	NA	unclear
TCONS_00013527	coding	9.71781	coding	1146	coding	0.017	coding	4.6e-15	clear_coding
TCONS_00011611	noncoding	-1.2825	noncoding	370.5	noncoding	-0.036864	noncoding	NA	clear_noncoding
TCONS_00011863	coding	2.54775	coding	4012	coding	0.2	coding	2.4e-167	clear_coding
TCONS_00014600	noncoding	-1.3189	noncoding	255.5	noncoding	-0.0278528	noncoding	NA	clear_noncoding
TCONS_00003268	coding	0.555243	noncoding	475	noncoding	-0.0077824	noncoding	NA	clear_noncoding
TCONS_00005270	coding	1.1554	noncoding	229	noncoding	-0.0385024	noncoding	NA	clear_noncoding
TCONS_00004334	noncoding	-1.16284	noncoding	361	noncoding	-0.201933	noncoding	NA	clear_noncoding
TCONS_00001122	noncoding	-1.43414	noncoding	219.5	noncoding	-0.131072	noncoding	NA	clear_noncoding
TCONS_00010247	noncoding	-1.19363	noncoding	344	noncoding	-0.0458752	noncoding	NA	clear_noncoding
TCONS_00008891	coding	0.947889	coding	2136.5	coding	0.123	coding	6.2e-37	clear_coding
TCONS_00007705	coding	11.5429	coding	1121	coding	0.23	coding	1.2e-19	clear_coding
TCONS_00005348	coding	21.0719	coding	4748	coding	0.428	coding	0.11	clear_coding
TCONS_00002384	noncoding	-0.374608	coding	669	coding	0.131	noncoding	NA	unclear
TCONS_00014973	noncoding	-0.737139	coding	877	coding	0.198	noncoding	NA	unclear
TCONS_00004015	noncoding	-0.845281	noncoding	470	noncoding	-0.0126976	noncoding	NA	clear_noncoding
TCONS_00015553	coding	6.08733	noncoding	288	noncoding	-0.028672	noncoding	NA	clear_noncoding
TCONS_00013153	noncoding	-1.17222	noncoding	218	noncoding	-0.045056	noncoding	NA	clear_noncoding
TCONS_00009590	noncoding	-1.10347	noncoding	464	noncoding	-0.0688128	noncoding	NA	clear_noncoding
TCONS_00014143	noncoding	-1.21214	noncoding	250	noncoding	-0.06144	noncoding	NA	clear_noncoding
TCONS_00003060	coding	2.92597	noncoding	326	noncoding	-0.012288	noncoding	NA	clear_noncoding
TCONS_00002517	noncoding	-1.36257	noncoding	271	noncoding	-0.0004096	noncoding	NA	clear_noncoding
TCONS_00015397	noncoding	-1.34973	noncoding	390.5	noncoding	-0.0315392	noncoding	NA	clear_noncoding
TCONS_00010149	coding	10.1582	noncoding	259.5	noncoding	-0.0323584	noncoding	NA	clear_noncoding
TCONS_00010476	noncoding	-0.958957	noncoding	276	coding	0.113	noncoding	NA	clear_noncoding
TCONS_00011516	coding	7.87737	coding	1522.5	coding	0.296	coding	1.4e-13	clear_coding
TCONS_00001756	coding	5.51727	noncoding	210.5	noncoding	-0.049152	noncoding	NA	clear_noncoding
TCONS_00001639	noncoding	-1.37748	noncoding	272	noncoding	-0.0827392	noncoding	NA	clear_noncoding
TCONS_00007817	noncoding	-1.42439	noncoding	245	noncoding	-0.0004096	noncoding	NA	clear_noncoding
TCONS_00006461	coding	0.405067	coding	2057	coding	0.229	noncoding	NA	clear_coding
TCONS_00000836	noncoding	-1.3456	noncoding	206	noncoding	-0.0282624	noncoding	NA	clear_noncoding
TCONS_00013494	noncoding	-1.18568	noncoding	254	noncoding	-0.106496	noncoding	NA	clear_noncoding
TCONS_00007434	noncoding	-1.23945	noncoding	458	noncoding	-0.0110592	noncoding	NA	clear_noncoding
TCONS_00012095	coding	13.7898	coding	1508	coding	0.382	coding	1.2e-162	clear_coding
TCONS_00014254	noncoding	-0.682518	coding	590	NA	NA	noncoding	NA	unclear
TCONS_00000654	coding	2.34211	coding	1364	coding	0.151	coding	1.6e-70	clear_coding
TCONS_00015401	coding	0.19368	noncoding	370	noncoding	-0.0217088	noncoding	NA	clear_noncoding
TCONS_00006936	coding	5.21252	coding	1406	coding	0.144	coding	1.9e-12	clear_coding
TCONS_00014801	noncoding	-1.42225	noncoding	293	noncoding	-0.004096	noncoding	NA	clear_noncoding
TCONS_00004230	coding	4.09328	noncoding	281	coding	0.167	noncoding	NA	unclear
TCONS_00000972	noncoding	-1.32251	noncoding	394	coding	0.001	noncoding	NA	clear_noncoding
TCONS_00013736	coding	0.517643	noncoding	312.5	noncoding	-0.0659456	noncoding	NA	clear_noncoding
TCONS_00006752	noncoding	-1.41635	noncoding	284	noncoding	-0.024576	noncoding	NA	clear_noncoding
TCONS_00014495	coding	3.31421	noncoding	443	noncoding	-0.045056	noncoding	NA	clear_noncoding
TCONS_00007338	coding	10.5518	coding	1013.5	coding	0.145	coding	4e-08	clear_coding
TCONS_00013325	noncoding	-0.314046	noncoding	341.5	coding	0.193	noncoding	NA	clear_noncoding
TCONS_00010779	noncoding	-0.983322	noncoding	325	coding	0.124	noncoding	NA	clear_noncoding
TCONS_00007909	coding	12.6702	coding	1646	coding	0.199	coding	4.9e-46	clear_coding
TCONS_00008112	noncoding	-1.31244	noncoding	374	noncoding	-0.012288	noncoding	NA	clear_noncoding
TCONS_00004586	noncoding	-1.0575	noncoding	371	noncoding	-0.0790528	noncoding	NA	clear_noncoding
TCONS_00001700	coding	5.14381	coding	2188.5	coding	0.159	coding	1.3e-78	clear_coding
TCONS_00000823	coding	14.1351	coding	2058.5	coding	0.25	noncoding	NA	clear_coding
TCONS_00013486	noncoding	-1.21822	noncoding	242	noncoding	-0.0495616	noncoding	NA	clear_noncoding
TCONS_00013655	coding	1.569	coding	1811	coding	0.265	coding	3.4e-09	clear_coding
TCONS_00004247	noncoding	-1.27671	noncoding	237	noncoding	-0.0004096	noncoding	NA	clear_noncoding
TCONS_00000482	noncoding	-1.18708	noncoding	254	noncoding	-0.036864	noncoding	NA	clear_noncoding
TCONS_00012766	coding	1.16967	noncoding	263.5	noncoding	-0.012288	noncoding	NA	clear_noncoding
TCONS_00002589	coding	0.368992	coding	507	noncoding	-0.0192512	noncoding	NA	unclear
TCONS_00005341	coding	0.275656	noncoding	301.5	noncoding	-0.032768	noncoding	NA	clear_noncoding
TCONS_00000399	coding	4.14395	coding	1498	coding	0.178	noncoding	NA	clear_coding
TCONS_00015885	coding	9.1533	coding	1117.5	coding	0.181	coding	1.5e-35	clear_coding
TCONS_00011222	noncoding	-1.32682	noncoding	204	noncoding	-0.0004096	noncoding	NA	clear_noncoding
TCONS_00002901	noncoding	-1.04585	noncoding	281.5	noncoding	-0.0004096	noncoding	NA	clear_noncoding
TCONS_00009897	coding	1.3917	noncoding	422	noncoding	-0.0004096	noncoding	NA	clear_noncoding
TCONS_00009499	coding	12.201	coding	2684	coding	0.16	coding	2.2e-06	clear_coding
TCONS_00005432	noncoding	-0.95958	noncoding	444	coding	0.057	noncoding	NA	clear_noncoding
TCONS_00002748	coding	9.36201	noncoding	355	noncoding	-0.0520192	noncoding	NA	clear_noncoding
TCONS_00013711	coding	8.53862	noncoding	473	noncoding	-0.045056	noncoding	NA	clear_noncoding
TCONS_00014677	noncoding	-1.378	noncoding	216.5	noncoding	-0.032768	noncoding	NA	clear_noncoding
TCONS_00002698	coding	19.452	coding	4932	coding	0.335	coding	5.3e-24	clear_coding
TCONS_00007144	noncoding	-1.25532	noncoding	389	noncoding	-0.0524288	noncoding	NA	clear_noncoding
TCONS_00013788	coding	21.2728	coding	8281.5	coding	0.209	coding	1.1e-10	clear_coding
TCONS_00004410	coding	1.12195	noncoding	356	noncoding	-0.0077824	noncoding	NA	clear_noncoding
TCONS_00013643	coding	7.95263	coding	1406	coding	0.207	coding	3.7e-61	clear_coding
TCONS_00012225	coding	4.72783	noncoding	470.5	noncoding	-0.107315	noncoding	NA	clear_noncoding
TCONS_00011227	noncoding	-1.33888	noncoding	221.5	noncoding	-0.126976	noncoding	NA	clear_noncoding
TCONS_00014437	coding	18.7718	coding	3053.5	coding	0.385	coding	3.4e-254	clear_coding
TCONS_00015381	coding	3.67205	coding	1377	coding	0.15	coding	7.9e-81	clear_coding
TCONS_00014400	coding	3.78221	noncoding	323	noncoding	-0.028672	noncoding	NA	clear_noncoding
TCONS_00013633	noncoding	-1.3068	noncoding	263	noncoding	-0.028672	noncoding	NA	clear_noncoding
TCONS_00012604	coding	6.95481	noncoding	251	noncoding	-0.024576	noncoding	NA	clear_noncoding
TCONS_00001586	noncoding	-1.16895	noncoding	238	noncoding	-0.0188416	noncoding	NA	clear_noncoding
TCONS_00012575	noncoding	-1.2957	noncoding	269	noncoding	-0.045056	noncoding	NA	clear_noncoding
TCONS_00007834	coding	4.38059	coding	826	coding	0.091	coding	3.4e-26	clear_coding
TCONS_00005881	noncoding	-1.23714	noncoding	271	noncoding	-0.0827392	noncoding	NA	clear_noncoding
TCONS_00001784	noncoding	-1.33535	noncoding	378.5	noncoding	-0.0065536	noncoding	NA	clear_noncoding
TCONS_00012867	noncoding	-1.31569	noncoding	269	noncoding	-0.0360448	noncoding	NA	clear_noncoding
TCONS_00013807	coding	12.8075	coding	1550	coding	0.38	coding	2.4e-16	clear_coding
TCONS_00006554	noncoding	-1.15743	noncoding	221	noncoding	-0.036864	noncoding	NA	clear_noncoding
TCONS_00012400	noncoding	-1.3711	noncoding	218	noncoding	-0.0004096	noncoding	NA	clear_noncoding
TCONS_00003902	coding	5.73933	coding	1232	coding	0.261	coding	7.2e-23	clear_coding
TCONS_00001265	coding	9.32051	coding	994	coding	0.22	coding	1.8e-110	clear_coding
TCONS_00006894	coding	7.87476	coding	1394	coding	0.338	coding	2.2e-32	clear_coding
TCONS_00003387	coding	2.43206	noncoding	236	coding	0.165	noncoding	NA	unclear
TCONS_00012895	coding	5.55056	noncoding	330	noncoding	-0.113459	noncoding	NA	clear_noncoding
TCONS_00000516	coding	12.3204	coding	1071	coding	0.26	coding	1.5e-32	clear_coding
TCONS_00004870	coding	0.509305	noncoding	469.5	noncoding	-0.0270336	noncoding	NA	clear_noncoding
TCONS_00005582	coding	7.96074	coding	1034	coding	0.261	coding	3.9e-19	clear_coding
TCONS_00004208	coding	10.9405	coding	1455.5	coding	0.167	noncoding	NA	clear_coding
TCONS_00012707	coding	11.0612	coding	1987.5	coding	0.177	noncoding	NA	clear_coding
TCONS_00003414	noncoding	-1.12883	noncoding	299	noncoding	-0.0217088	noncoding	NA	clear_noncoding
TCONS_00000941	coding	13.8443	coding	2285	coding	0.386	coding	9.8e-25	clear_coding
TCONS_00014458	coding	14.3016	coding	3013	coding	0.29	coding	2.8e-172	clear_coding
TCONS_00009427	coding	16.4531	coding	4166	coding	0.188	noncoding	NA	clear_coding
TCONS_00001881	noncoding	-1.23829	noncoding	497	noncoding	-0.0315392	noncoding	NA	clear_noncoding
TCONS_00015823	noncoding	-1.45877	noncoding	230	noncoding	-0.335872	noncoding	NA	clear_noncoding
TCONS_00011300	noncoding	-1.08757	coding	594	noncoding	-0.059392	noncoding	NA	clear_noncoding
TCONS_00006788	coding	3.80039	coding	3716	coding	0.153	coding	1.3e-20	clear_coding
TCONS_00015650	coding	0.127642	coding	688.5	coding	0.143	coding	2.1e-11	clear_coding
TCONS_00004581	noncoding	-1.00217	coding	1678.5	coding	0.161	coding	2e-14	clear_coding
TCONS_00002161	coding	10.1716	coding	599	noncoding	-0.0561152	noncoding	NA	unclear
TCONS_00000489	noncoding	-1.10408	noncoding	249	noncoding	-0.0004096	noncoding	NA	clear_noncoding
TCONS_00000280	coding	6.25534	noncoding	266	noncoding	-0.024576	noncoding	NA	clear_noncoding
TCONS_00014658	noncoding	-0.549337	coding	868	coding	0.288	coding	4.3e-11	clear_coding
TCONS_00015910	noncoding	-1.04715	noncoding	354.5	noncoding	-0.109363	noncoding	NA	clear_noncoding
TCONS_00010871	coding	1.87671	noncoding	380	noncoding	-0.02048	noncoding	NA	clear_noncoding
TCONS_00003478	coding	2.41751	noncoding	395	noncoding	-0.0413696	noncoding	NA	clear_noncoding
TCONS_00011378	coding	0.158421	noncoding	455	noncoding	-0.0233472	noncoding	NA	clear_noncoding
TCONS_00005688	coding	2.80383	coding	547	noncoding	-0.0323584	noncoding	NA	unclear
TCONS_00012557	noncoding	-1.12146	noncoding	246	noncoding	-0.04096	noncoding	NA	clear_noncoding
TCONS_00010496	coding	10.3505	noncoding	338.5	coding	0.089	noncoding	NA	unclear
TCONS_00013115	noncoding	-0.244307	noncoding	291	noncoding	-0.126976	noncoding	NA	clear_noncoding
TCONS_00007821	coding	12.0824	coding	1716	coding	0.264	coding	5.8e-17	clear_coding
TCONS_00015908	coding	0.210247	noncoding	233	noncoding	-0.0299008	noncoding	NA	clear_noncoding
TCONS_00012468	coding	4.14193	noncoding	484	noncoding	-0.0073728	noncoding	NA	clear_noncoding
TCONS_00014553	noncoding	-1.42994	noncoding	302	noncoding	-0.036864	noncoding	NA	clear_noncoding
TCONS_00001413	coding	5.21566	noncoding	257	coding	0.417	noncoding	NA	unclear
TCONS_00006400	noncoding	-1.25712	noncoding	329	noncoding	-0.04096	noncoding	NA	clear_noncoding
TCONS_00000927	coding	9.77965	coding	531	noncoding	-0.0274432	noncoding	NA	unclear
TCONS_00011704	coding	3.73035	noncoding	304	noncoding	-0.047104	noncoding	NA	clear_noncoding
TCONS_00015274	coding	3.78061	noncoding	278	noncoding	-0.0016384	noncoding	NA	clear_noncoding
TCONS_00012005	coding	0.606219	noncoding	238	noncoding	-0.018432	noncoding	NA	clear_noncoding
TCONS_00005676	noncoding	-1.1189	noncoding	222	noncoding	-3.12115	noncoding	NA	clear_noncoding
TCONS_00003353	coding	7.07964	coding	503.5	noncoding	-0.0253952	noncoding	NA	unclear
TCONS_00002658	coding	4.33793	coding	1919.5	coding	0.225	coding	1.8e-54	clear_coding
TCONS_00003608	noncoding	-0.816715	noncoding	252.5	noncoding	-0.036864	noncoding	NA	clear_noncoding
TCONS_00015006	noncoding	-1.11966	noncoding	266.5	noncoding	-0.0004096	noncoding	NA	clear_noncoding
TCONS_00002651	noncoding	-1.11099	noncoding	359.5	noncoding	-0.168346	noncoding	NA	clear_noncoding
TCONS_00002294	coding	4.98074	noncoding	489.5	coding	0.112	coding	2.4e-32	clear_coding
TCONS_00000426	coding	2.7044	coding	509	coding	0.302	coding	3.8e-42	clear_coding
TCONS_00009133	coding	6.91134	coding	1139.5	coding	0.288	coding	2.5e-31	clear_coding
TCONS_00001143	coding	3.02427	noncoding	335	coding	0.331	noncoding	NA	unclear
TCONS_00013218	noncoding	-1.38463	noncoding	414	noncoding	-0.045056	noncoding	NA	clear_noncoding
TCONS_00003135	noncoding	-1.28028	noncoding	252.5	noncoding	-0.028672	noncoding	NA	clear_noncoding
TCONS_00006911	coding	14.0703	coding	2143	coding	0.245	coding	8.6e-190	clear_coding
TCONS_00006264	coding	10.3634	noncoding	320	coding	0.227	noncoding	NA	unclear
TCONS_00012963	coding	10.178	coding	2113.5	coding	0.148	coding	1.9e-07	clear_coding
TCONS_00005391	coding	3.32324	noncoding	251	noncoding	-0.0909312	noncoding	NA	clear_noncoding
TCONS_00000442	noncoding	-1.15628	noncoding	302	noncoding	-0.006144	noncoding	NA	clear_noncoding
TCONS_00000867	noncoding	-1.05664	noncoding	257	coding	0.084	noncoding	NA	clear_noncoding
TCONS_00006905	coding	5.78406	noncoding	461.5	coding	0.108	noncoding	NA	unclear
TCONS_00015814	noncoding	-1.19387	noncoding	428	noncoding	-0.0544768	noncoding	NA	clear_noncoding
TCONS_00004263	coding	9.71347	noncoding	244	coding	0.236	noncoding	NA	unclear
TCONS_00001292	coding	13.1009	coding	3386	coding	0.177	coding	2.4e-05	clear_coding
TCONS_00014499	coding	8.35168	coding	1231	coding	0.128	noncoding	NA	clear_coding
TCONS_00000204	coding	6.64877	noncoding	242.5	noncoding	-0.04096	noncoding	NA	clear_noncoding
TCONS_00005191	noncoding	-1.32306	noncoding	251	noncoding	-0.155648	noncoding	NA	clear_noncoding
TCONS_00001241	coding	6.41089	coding	655	coding	0.225	coding	8.6e-19	clear_coding
TCONS_00012197	coding	13.6786	coding	2267	coding	0.214	coding	2.2e-32	clear_coding
TCONS_00009456	coding	12.9853	coding	1422	coding	0.361	coding	5.1e-09	clear_coding
TCONS_00012944	coding	12.6932	coding	1703	coding	0.295	coding	5.6e-06	clear_coding
TCONS_00009835	coding	9.38729	coding	542	coding	0.171	coding	2.5e-19	clear_coding
TCONS_00007969	coding	0.283727	noncoding	268	noncoding	-0.0872448	noncoding	NA	clear_noncoding
TCONS_00005169	noncoding	-1.0899	noncoding	339	noncoding	-0.0110592	noncoding	NA	clear_noncoding
TCONS_00002843	noncoding	-1.09684	noncoding	212	noncoding	-0.086016	noncoding	NA	clear_noncoding
TCONS_00013839	noncoding	-0.318982	noncoding	257	noncoding	-0.098304	noncoding	NA	clear_noncoding
TCONS_00012277	noncoding	-1.0688	noncoding	272	coding	0.045	noncoding	NA	clear_noncoding
TCONS_00012204	coding	4.75743	coding	1039	coding	0.309	coding	0.00022	clear_coding
TCONS_00005228	noncoding	-1.43376	noncoding	213.5	noncoding	-0.032768	noncoding	NA	clear_noncoding
TCONS_00010469	coding	3.96489	coding	2495	coding	0.365	coding	9.2e-27	clear_coding
TCONS_00011857	noncoding	-0.200335	noncoding	209	noncoding	-0.0323584	noncoding	NA	clear_noncoding
TCONS_00009274	coding	0.537398	coding	998.5	coding	0.103	noncoding	NA	clear_coding
TCONS_00004656	coding	9.77834	noncoding	235.5	coding	0.058	noncoding	NA	unclear
TCONS_00009076	coding	0.154565	noncoding	345.5	noncoding	-0.004096	noncoding	NA	clear_noncoding
TCONS_00001703	coding	14.2118	coding	2523.5	coding	0.331	coding	5.6e-30	clear_coding
TCONS_00001246	noncoding	-1.3988	noncoding	228.5	noncoding	-0.0167936	noncoding	NA	clear_noncoding
TCONS_00012143	coding	14.053	coding	2234	coding	0.249	coding	3.4e-17	clear_coding
TCONS_00015739	noncoding	-1.44408	noncoding	245	noncoding	-0.0065536	noncoding	NA	clear_noncoding
TCONS_00009147	coding	0.0117283	coding	2084	coding	0.219	coding	6e-07	clear_coding
TCONS_00008406	coding	4.17634	noncoding	232.5	noncoding	-0.0561152	noncoding	NA	clear_noncoding
TCONS_00013284	coding	0.893715	coding	1727	coding	0.147	coding	2.1e-67	clear_coding
TCONS_00012838	coding	1.33453	coding	1958	coding	0.227	coding	5.6e-173	clear_coding
TCONS_00015162	coding	0.854204	noncoding	284	noncoding	-0.008192	noncoding	NA	clear_noncoding
TCONS_00011000	noncoding	-1.07339	noncoding	420.5	noncoding	-0.057344	noncoding	NA	clear_noncoding
TCONS_00007446	noncoding	-1.33528	noncoding	334	noncoding	-0.151552	noncoding	NA	clear_noncoding
TCONS_00013841	coding	4.20774	coding	526	noncoding	-0.055296	noncoding	NA	unclear
TCONS_00001478	coding	12.3073	coding	1234	coding	0.218	coding	1.3e-66	clear_coding
TCONS_00001050	coding	3.95645	noncoding	454	coding	0.178	coding	1.6e-15	clear_coding
TCONS_00000735	coding	15.2996	coding	1259	coding	0.381	coding	1.5e-08	clear_coding
TCONS_00011162	noncoding	-0.77441	coding	647	noncoding	-0.022528	coding	1.1e-07	unclear
TCONS_00005998	noncoding	-1.2086	noncoding	248	noncoding	-0.002048	noncoding	NA	clear_noncoding
TCONS_00011950	coding	1.63425	coding	540	noncoding	-0.0118784	noncoding	NA	unclear
TCONS_00013703	noncoding	-1.49468	noncoding	203	noncoding	-0.065536	noncoding	NA	clear_noncoding
TCONS_00006853	noncoding	-1.2744	noncoding	225.5	noncoding	-0.0151552	noncoding	NA	clear_noncoding
TCONS_00007119	coding	0.999423	noncoding	291	noncoding	-0.08192	noncoding	NA	clear_noncoding
TCONS_00014954	coding	0.420701	noncoding	338	noncoding	-0.0028672	noncoding	NA	clear_noncoding
TCONS_00014631	noncoding	-1.34825	noncoding	347	noncoding	-0.0299008	noncoding	NA	clear_noncoding
TCONS_00010242	coding	8.56493	coding	955	coding	0.153	coding	1.4e-09	clear_coding
TCONS_00008332	noncoding	-1.16213	noncoding	248	noncoding	-0.0004096	noncoding	NA	clear_noncoding
TCONS_00008987	coding	5.17438	noncoding	410.5	coding	0.105	noncoding	NA	unclear
TCONS_00005113	coding	4.87289	noncoding	290	noncoding	-0.024576	noncoding	NA	clear_noncoding
TCONS_00004228	coding	0.695737	noncoding	413	noncoding	-0.012288	noncoding	NA	clear_noncoding
TCONS_00001899	noncoding	-1.14309	noncoding	389	noncoding	-0.049152	noncoding	NA	clear_noncoding
TCONS_00011353	coding	4.43346	noncoding	277	noncoding	-0.0294912	noncoding	NA	clear_noncoding
TCONS_00002492	noncoding	-1.19706	noncoding	230	noncoding	-0.0557056	noncoding	NA	clear_noncoding
TCONS_00015387	coding	4.04645	noncoding	305.5	coding	0.174	noncoding	NA	unclear
TCONS_00012605	coding	2.25616	noncoding	263	noncoding	-0.0352256	noncoding	NA	clear_noncoding
TCONS_00013925	coding	11.1215	coding	703	noncoding	-0.0528384	noncoding	NA	unclear
TCONS_00008798	noncoding	-1.34082	noncoding	239	noncoding	-0.14336	noncoding	NA	clear_noncoding
TCONS_00003103	noncoding	-0.85293	noncoding	296	coding	0.096	noncoding	NA	clear_noncoding
TCONS_00006172	coding	12.5711	coding	1733	coding	0.31	coding	5.9e-14	clear_coding
TCONS_00010014	coding	1.08489	noncoding	246.5	noncoding	-0.036864	noncoding	NA	clear_noncoding
TCONS_00005166	noncoding	-1.14757	noncoding	267.5	noncoding	-0.045056	noncoding	NA	clear_noncoding
TCONS_00012347	coding	6.58711	noncoding	402	noncoding	-0.0929792	noncoding	NA	clear_noncoding
TCONS_00010721	coding	9.25137	coding	1090.5	coding	0.181	coding	2.6e-09	clear_coding
TCONS_00013980	noncoding	-1.39603	noncoding	275	noncoding	-0.045056	noncoding	NA	clear_noncoding
TCONS_00004760	noncoding	-1.25739	noncoding	178	noncoding	-0.0004096	noncoding	NA	clear_noncoding
TCONS_00013376	coding	4.49735	noncoding	328	noncoding	-0.0606208	noncoding	NA	clear_noncoding
TCONS_00008273	noncoding	-0.673624	coding	1036	coding	0.184	coding	2.6e-08	clear_coding
TCONS_00002950	coding	5.03283	coding	3473.5	coding	0.243	coding	5.3e-56	clear_coding
TCONS_00011874	noncoding	-1.20389	noncoding	325	noncoding	-0.053248	noncoding	NA	clear_noncoding
TCONS_00001319	coding	1.89507	coding	2853	coding	0.276	coding	3.9e-11	clear_coding
TCONS_00010972	noncoding	-1.18701	noncoding	264	noncoding	-0.04096	noncoding	NA	clear_noncoding
TCONS_00001629	coding	1.87776	noncoding	413	noncoding	-0.06144	noncoding	NA	clear_noncoding
TCONS_00015699	noncoding	-1.32732	noncoding	281	noncoding	-0.016384	noncoding	NA	clear_noncoding
TCONS_00011920	coding	5.54546	coding	578	coding	0.413	coding	1.7e-28	clear_coding
TCONS_00009545	coding	0.747292	noncoding	206	noncoding	-0.167936	noncoding	NA	clear_noncoding
TCONS_00004932	noncoding	-0.822838	coding	1044	coding	0.142	noncoding	NA	unclear
TCONS_00011371	coding	7.5336	coding	1091	coding	0.14	coding	2.8e-58	clear_coding
TCONS_00010851	noncoding	-0.562232	noncoding	386	noncoding	-0.024576	noncoding	NA	clear_noncoding
TCONS_00008211	coding	12.0516	coding	977.5	coding	0.285	coding	5.3e-05	clear_coding
TCONS_00007477	noncoding	-1.06796	noncoding	213	noncoding	-0.0008192	noncoding	NA	clear_noncoding
TCONS_00006981	coding	0.73635	coding	660.5	coding	0.195	noncoding	NA	clear_coding
TCONS_00000956	coding	11.847	coding	1289	coding	0.336	coding	0.0033	clear_coding
TCONS_00006526	coding	10.8424	coding	1183	coding	0.24	coding	3.2e-12	clear_coding
TCONS_00002178	noncoding	-1.36566	noncoding	308	noncoding	-0.0004096	noncoding	NA	clear_noncoding
TCONS_00013800	noncoding	-0.933776	noncoding	257.5	noncoding	-0.0045056	noncoding	NA	clear_noncoding
TCONS_00004387	noncoding	-1.15108	noncoding	368	noncoding	-0.145818	noncoding	NA	clear_noncoding
TCONS_00001031	coding	12.89	coding	1247	coding	0.531	coding	1.3e-12	clear_coding
TCONS_00010253	noncoding	-1.20537	noncoding	421	noncoding	-0.0282624	noncoding	NA	clear_noncoding
TCONS_00008051	coding	11.581	coding	2592.5	coding	0.184	coding	1.6e-14	clear_coding
TCONS_00013561	noncoding	-1.32963	noncoding	353	noncoding	-0.0434176	noncoding	NA	clear_noncoding
TCONS_00012251	coding	1.41866	coding	523	noncoding	-0.0475136	noncoding	NA	unclear
TCONS_00015661	noncoding	-1.14324	noncoding	284	noncoding	-0.0004096	noncoding	NA	clear_noncoding
TCONS_00013242	coding	1.43295	noncoding	287	coding	0.01	noncoding	NA	unclear
TCONS_00002919	coding	0.661059	noncoding	341	noncoding	-0.036864	noncoding	NA	clear_noncoding
TCONS_00000609	noncoding	-1.26274	noncoding	235	noncoding	-0.155648	noncoding	NA	clear_noncoding
TCONS_00000059	coding	13.9982	coding	2751.5	coding	0.182	coding	6.7e-42	clear_coding
TCONS_00007458	coding	8.52852	noncoding	323	noncoding	-0.0221184	noncoding	NA	clear_noncoding
TCONS_00002702	coding	4.15301	noncoding	354	noncoding	-0.0413696	noncoding	NA	clear_noncoding
TCONS_00012356	noncoding	-0.773513	coding	831.5	noncoding	-0.063488	noncoding	NA	clear_noncoding
TCONS_00011622	noncoding	-0.516954	noncoding	257	coding	0.088	noncoding	NA	clear_noncoding
TCONS_00009060	noncoding	-0.738884	coding	841	coding	0.245	noncoding	NA	unclear
TCONS_00008849	noncoding	-1.06233	NA	NA	noncoding	-0.02048	noncoding	NA	clear_noncoding
TCONS_00011694	coding	5.75236	noncoding	329	noncoding	-0.028672	noncoding	NA	clear_noncoding
TCONS_00003081	noncoding	-1.22087	noncoding	281	noncoding	-0.024576	noncoding	NA	clear_noncoding
TCONS_00014062	noncoding	-1.10919	noncoding	347	noncoding	-0.135987	noncoding	NA	clear_noncoding
TCONS_00002310	coding	1.44761	noncoding	360	noncoding	-0.0622592	noncoding	NA	clear_noncoding
TCONS_00010614	noncoding	-0.905849	coding	722	coding	0.222	noncoding	NA	unclear
TCONS_00006948	noncoding	-1.1754	noncoding	321.5	noncoding	-0.0221184	noncoding	NA	clear_noncoding
TCONS_00004658	noncoding	-0.636018	coding	905	coding	0.168	coding	1.8e-14	clear_coding
TCONS_00001376	noncoding	-1.24976	noncoding	239	noncoding	-0.045056	noncoding	NA	clear_noncoding
TCONS_00007878	coding	1.56632	noncoding	301	coding	0.474	coding	1.8e-23	clear_coding
TCONS_00003121	coding	13.9623	coding	1903	coding	0.123	coding	5.6e-47	clear_coding
TCONS_00007876	noncoding	-0.978649	noncoding	382.5	noncoding	-0.049152	noncoding	NA	clear_noncoding
TCONS_00006667	coding	4.93948	coding	971	coding	0.073	coding	1.9e-21	clear_coding
TCONS_00008121	noncoding	-1.23514	noncoding	275	noncoding	-0.0217088	noncoding	NA	clear_noncoding
TCONS_00010576	coding	3.5753	coding	2321	coding	0.117	coding	3e-09	clear_coding
TCONS_00009927	coding	0.252168	coding	1005.5	coding	0.196	coding	1e-33	clear_coding
TCONS_00008393	noncoding	-1.13484	noncoding	233	noncoding	-0.028672	noncoding	NA	clear_noncoding
TCONS_00002218	coding	2.3878	coding	1297.5	coding	0.189	coding	5.6e-10	clear_coding
TCONS_00004487	noncoding	-1.21346	noncoding	369.5	noncoding	-0.120013	noncoding	NA	clear_noncoding
TCONS_00013932	coding	3.50376	coding	584	coding	0.077	coding	8.1e-40	clear_coding
TCONS_00005538	coding	0.954343	noncoding	338	noncoding	-0.0278528	noncoding	NA	clear_noncoding
TCONS_00012623	coding	5.99997	noncoding	260	noncoding	-0.0622592	noncoding	NA	clear_noncoding
TCONS_00005128	coding	1.50542	coding	2345	coding	0.21	coding	3.8e-27	clear_coding
TCONS_00003214	coding	6.36601	coding	4877	coding	0.22	noncoding	NA	clear_coding
TCONS_00005916	coding	2.31197	noncoding	395.5	coding	0.045	noncoding	NA	unclear
TCONS_00005774	coding	3.8216	coding	626	coding	0.234	coding	3.5e-21	clear_coding
TCONS_00009159	coding	4.78982	noncoding	311.5	noncoding	-0.0425984	noncoding	NA	clear_noncoding
TCONS_00001734	noncoding	-1.19943	noncoding	336.5	noncoding	-0.0282624	noncoding	NA	clear_noncoding
TCONS_00005787	noncoding	-1.33305	noncoding	383	coding	0.08	noncoding	NA	clear_noncoding
TCONS_00001076	coding	11.5375	coding	1809.5	coding	0.318	coding	1.3e-20	clear_coding
TCONS_00009682	coding	5.6355	noncoding	435.5	coding	0.138	coding	2.6e-49	clear_coding
TCONS_00004734	coding	0.778022	noncoding	275.5	noncoding	-0.0589824	noncoding	NA	clear_noncoding
TCONS_00009634	coding	1.74372	noncoding	344	noncoding	-0.0466944	noncoding	NA	clear_noncoding
TCONS_00004977	coding	0.257038	noncoding	227	noncoding	-0.012288	noncoding	NA	clear_noncoding
TCONS_00009556	coding	9.8527	noncoding	410.5	noncoding	-0.0290816	noncoding	NA	clear_noncoding
TCONS_00013555	noncoding	-1.36071	noncoding	237	noncoding	-0.004096	noncoding	NA	clear_noncoding
TCONS_00003753	coding	1.90924	noncoding	301.5	noncoding	-0.028672	noncoding	NA	clear_noncoding
TCONS_00006095	noncoding	-1.3976	noncoding	385	noncoding	-0.002048	noncoding	NA	clear_noncoding
TCONS_00001955	noncoding	-1.11182	noncoding	284	noncoding	-0.0073728	noncoding	NA	clear_noncoding
TCONS_00011221	noncoding	-1.42483	noncoding	278	noncoding	-0.0528384	noncoding	NA	clear_noncoding
TCONS_00006118	coding	4.69465	coding	662	coding	0.265	coding	1.4e-32	clear_coding
TCONS_00003853	noncoding	-1.34186	noncoding	255.5	noncoding	-0.008192	noncoding	NA	clear_noncoding
TCONS_00000468	noncoding	-1.44049	noncoding	248	noncoding	-0.016384	noncoding	NA	clear_noncoding
TCONS_00006922	noncoding	-1.31333	noncoding	298.5	noncoding	-0.024576	noncoding	NA	clear_noncoding
TCONS_00000776	coding	0.274489	coding	1902.5	coding	0.214	noncoding	NA	clear_coding
TCONS_00014394	noncoding	-1.00558	coding	546	noncoding	-0.028672	noncoding	NA	clear_noncoding
TCONS_00009884	coding	2.56781	noncoding	299	coding	0.171	noncoding	NA	unclear
TCONS_00003840	noncoding	-1.37473	noncoding	247	noncoding	-0.0004096	noncoding	NA	clear_noncoding
TCONS_00010001	coding	3.65785	coding	1075.5	noncoding	-0.077824	coding	1.9e-05	clear_coding
TCONS_00007644	coding	12.0279	coding	2031.5	coding	0.221	coding	5.2e-16	clear_coding
TCONS_00002308	coding	3.76908	coding	1146.5	coding	0.208	coding	1.1e-32	clear_coding
TCONS_00001622	coding	0.411198	noncoding	278.5	noncoding	-0.0151552	noncoding	NA	clear_noncoding
TCONS_00014593	coding	4.7993	coding	1661	coding	0.114	coding	2.1e-25	clear_coding
TCONS_00012268	noncoding	-1.38219	noncoding	148	noncoding	-0.016384	noncoding	NA	clear_noncoding
TCONS_00009304	coding	8.3025	coding	1374	coding	0.039	noncoding	NA	clear_coding
TCONS_00011119	coding	1.94835	noncoding	263	noncoding	-0.0192512	noncoding	NA	clear_noncoding
TCONS_00015168	coding	2.86234	noncoding	277.5	noncoding	-0.0303104	noncoding	NA	clear_noncoding
TCONS_00004671	coding	8.09086	noncoding	383	noncoding	-0.0241664	noncoding	NA	clear_noncoding
TCONS_00002927	noncoding	-1.05142	noncoding	266	noncoding	-0.0004096	noncoding	NA	clear_noncoding
TCONS_00001196	coding	5.382	noncoding	222.5	noncoding	-0.012288	noncoding	NA	clear_noncoding
TCONS_00002287	coding	8.35464	noncoding	212.5	noncoding	-0.0139264	noncoding	NA	clear_noncoding
TCONS_00008368	coding	10.2102	noncoding	245	noncoding	-0.0376832	noncoding	NA	clear_noncoding
TCONS_00007350	coding	12.7709	coding	2165	coding	0.274	coding	1.5e-29	clear_coding
TCONS_00014446	coding	0.197635	coding	920.5	coding	0.185	noncoding	NA	clear_coding
TCONS_00005375	noncoding	-1.25826	noncoding	339.5	coding	0.084	noncoding	NA	clear_noncoding
TCONS_00013056	coding	9.16143	coding	1974.5	coding	0.245	coding	4.5e-28	clear_coding
TCONS_00003334	coding	0.492933	noncoding	365	noncoding	-0.0630784	noncoding	NA	clear_noncoding
TCONS_00015470	coding	0.154085	coding	896	coding	0.357	coding	1.6e-54	clear_coding
TCONS_00012696	coding	2.60956	coding	896	coding	0.127	noncoding	NA	clear_coding
TCONS_00012701	noncoding	-1.1614	noncoding	332	noncoding	-0.0004096	noncoding	NA	clear_noncoding
TCONS_00011129	coding	8.96662	coding	3048.5	coding	0.228	coding	2.7e-76	clear_coding
TCONS_00015296	noncoding	-1.11722	noncoding	269	noncoding	-0.0004096	noncoding	NA	clear_noncoding
TCONS_00014873	coding	1.71265	noncoding	317	noncoding	-0.0057344	noncoding	NA	clear_noncoding
TCONS_00013749	noncoding	-1.23337	noncoding	257.5	noncoding	-0.0217088	noncoding	NA	clear_noncoding
TCONS_00007485	coding	8.69192	coding	1061	coding	0.33	coding	1e-29	clear_coding
TCONS_00013726	noncoding	-1.2553	noncoding	215	noncoding	-0.053248	noncoding	NA	clear_noncoding
TCONS_00011143	coding	1.59362	noncoding	371	noncoding	-0.0909312	noncoding	NA	clear_noncoding
TCONS_00004664	coding	1.0005	noncoding	347	noncoding	-0.114688	noncoding	NA	clear_noncoding
TCONS_00007615	noncoding	-1.46281	noncoding	206	coding	0.349	noncoding	NA	clear_noncoding
TCONS_00005334	noncoding	-0.290517	coding	1164.5	coding	0.129	noncoding	NA	unclear
TCONS_00010066	coding	2.05695	noncoding	205	noncoding	-0.0262144	noncoding	NA	clear_noncoding
TCONS_00006456	coding	3.58643	noncoding	275	noncoding	-0.075776	noncoding	NA	clear_noncoding
TCONS_00006212	noncoding	-1.26102	noncoding	246.5	noncoding	-0.014336	noncoding	NA	clear_noncoding
TCONS_00009377	coding	0.896645	noncoding	425	noncoding	-0.0131072	noncoding	NA	clear_noncoding
TCONS_00010324	coding	1.70217	noncoding	217	noncoding	-0.004096	noncoding	NA	clear_noncoding
TCONS_00013294	coding	10.1653	coding	962	coding	0.183	coding	8.8e-12	clear_coding
TCONS_00012978	coding	10.2102	noncoding	278.5	coding	0.168	noncoding	NA	unclear
TCONS_00007264	noncoding	-0.131279	noncoding	264.5	noncoding	-0.03072	noncoding	NA	clear_noncoding
TCONS_00006443	noncoding	-0.786923	noncoding	340	noncoding	-0.036864	noncoding	NA	clear_noncoding
TCONS_00010901	coding	8.0029	coding	2366	coding	0.239	coding	1.5e-06	clear_coding
TCONS_00011109	coding	3.7155	coding	548	coding	0.331	noncoding	NA	clear_coding
TCONS_00002750	noncoding	-1.23456	noncoding	284	noncoding	-0.073728	noncoding	NA	clear_noncoding
TCONS_00006433	coding	7.24335	coding	574.5	noncoding	-0.034816	noncoding	NA	unclear
TCONS_00000191	noncoding	-0.969178	noncoding	266	noncoding	-0.057344	noncoding	NA	clear_noncoding
TCONS_00014694	coding	1.361	noncoding	204.5	noncoding	-0.0200704	noncoding	NA	clear_noncoding
TCONS_00015731	coding	0.850725	coding	1737	coding	0.198	coding	1e-18	clear_coding
TCONS_00006141	coding	3.58999	coding	949.5	coding	0.089	noncoding	NA	clear_coding
TCONS_00012971	noncoding	-1.46012	noncoding	218	noncoding	-0.0004096	noncoding	NA	clear_noncoding
TCONS_00004926	coding	6.52231	coding	1130.5	coding	0.115	coding	4.8e-08	clear_coding
TCONS_00005803	coding	9.60371	noncoding	441	noncoding	-0.0933888	noncoding	NA	clear_noncoding
TCONS_00003011	coding	0.931404	noncoding	172	noncoding	-0.0512	noncoding	NA	clear_noncoding
TCONS_00014076	noncoding	-1.07548	coding	567.5	noncoding	-0.0487424	noncoding	NA	clear_noncoding
TCONS_00015335	coding	6.57328	noncoding	317	coding	0.269	noncoding	NA	unclear
TCONS_00011152	coding	1.46878	noncoding	309	noncoding	-0.043008	noncoding	NA	clear_noncoding
TCONS_00007065	coding	4.32306	noncoding	239	noncoding	-0.0339968	noncoding	NA	clear_noncoding
TCONS_00011514	coding	1.2543	noncoding	329	coding	0.177	noncoding	NA	unclear
TCONS_00003442	coding	4.93413	noncoding	276	noncoding	-0.026624	noncoding	NA	clear_noncoding
TCONS_00002341	noncoding	-0.940785	noncoding	371	noncoding	-0.0045056	noncoding	NA	clear_noncoding
TCONS_00014249	noncoding	-1.30304	noncoding	210	noncoding	-0.0004096	noncoding	NA	clear_noncoding
TCONS_00004014	noncoding	-1.39842	noncoding	286	noncoding	-0.0159744	noncoding	NA	clear_noncoding
TCONS_00014766	coding	8.44025	noncoding	223.5	coding	0.272	noncoding	NA	unclear
TCONS_00006106	noncoding	-0.727929	coding	627.5	coding	0.206	noncoding	NA	unclear
TCONS_00008885	coding	1.76001	coding	2369	coding	0.182	coding	2.2e-61	clear_coding
TCONS_00005054	coding	4.04188	noncoding	359	noncoding	-0.0208896	noncoding	NA	clear_noncoding
TCONS_00015061	coding	7.17649	coding	1526	coding	0.274	coding	2.4e-44	clear_coding
TCONS_00012245	coding	0.787188	noncoding	294.5	noncoding	-0.0622592	noncoding	NA	clear_noncoding
TCONS_00006831	noncoding	-1.28446	noncoding	237.5	noncoding	-0.028672	noncoding	NA	clear_noncoding
TCONS_00000574	noncoding	-1.43372	noncoding	410	noncoding	-0.08192	noncoding	NA	clear_noncoding
TCONS_00010978	coding	2.27263	noncoding	302.5	noncoding	-0.0118784	noncoding	NA	clear_noncoding
TCONS_00013256	coding	2.89394	noncoding	255	coding	0.175	noncoding	NA	unclear
TCONS_00002353	coding	9.9031	coding	1451.5	coding	0.084	noncoding	NA	clear_coding
TCONS_00006778	coding	4.8602	coding	1161.5	coding	0.264	coding	4e-20	clear_coding
TCONS_00007777	coding	1.25549	noncoding	471.5	coding	0.223	coding	1.7e-06	clear_coding
TCONS_00004692	coding	2.68193	noncoding	315.5	coding	0.168	noncoding	NA	unclear
TCONS_00001191	noncoding	-1.31995	noncoding	269	noncoding	-0.0008192	noncoding	NA	clear_noncoding
TCONS_00002021	coding	7.37518	coding	1231	coding	0.254	coding	4.9e-07	clear_coding
TCONS_00006787	noncoding	-1.19505	noncoding	284	noncoding	-0.246579	noncoding	NA	clear_noncoding
TCONS_00000784	noncoding	-1.12145	noncoding	269	noncoding	-0.0618496	noncoding	NA	clear_noncoding
TCONS_00007003	noncoding	-1.42492	noncoding	485	coding	0.124	noncoding	NA	clear_noncoding
TCONS_00001719	coding	12.7728	coding	1945	coding	0.238	coding	1.3e-29	clear_coding
TCONS_00010980	coding	10.5803	noncoding	295	coding	0.132	noncoding	NA	unclear
TCONS_00008590	noncoding	-0.287874	coding	752.5	coding	0.192	coding	6.4e-37	clear_coding
TCONS_00005836	noncoding	-1.11488	coding	506.5	coding	0.102	noncoding	NA	unclear
TCONS_00015269	noncoding	-1.28236	noncoding	112	noncoding	-0.118784	noncoding	NA	clear_noncoding
TCONS_00000257	coding	1.86677	noncoding	332.5	noncoding	-0.06144	noncoding	NA	clear_noncoding
TCONS_00005462	noncoding	-1.345	noncoding	291	noncoding	-0.0004096	noncoding	NA	clear_noncoding
TCONS_00004279	noncoding	-1.26745	noncoding	305	noncoding	-0.004096	noncoding	NA	clear_noncoding
TCONS_00003348	noncoding	-0.0173796	noncoding	454	noncoding	-0.016384	noncoding	NA	clear_noncoding
TCONS_00009571	noncoding	-0.648854	coding	1910	coding	0.228	noncoding	NA	unclear
TCONS_00014531	coding	6.12484	noncoding	254.5	coding	0.253	noncoding	NA	unclear
TCONS_00013987	coding	0.946814	noncoding	365	noncoding	-0.0585728	noncoding	NA	clear_noncoding
TCONS_00014837	noncoding	-1.33387	noncoding	302	noncoding	-0.0126976	noncoding	NA	clear_noncoding
TCONS_00004425	noncoding	-0.959853	noncoding	459	noncoding	-0.028672	noncoding	NA	clear_noncoding
TCONS_00015763	noncoding	-1.26068	coding	606	coding	0.095	noncoding	NA	unclear
TCONS_00009752	coding	3.50395	noncoding	339.5	noncoding	-0.118784	noncoding	NA	clear_noncoding
TCONS_00004577	noncoding	-1.03731	noncoding	401	noncoding	-0.022528	noncoding	NA	clear_noncoding
TCONS_00012829	coding	10.4546	coding	1037	coding	0.157	coding	1.5e-57	clear_coding
TCONS_00002414	coding	10.1491	coding	3975.5	coding	0.236	noncoding	NA	clear_coding
TCONS_00013864	noncoding	-1.0255	noncoding	351	coding	0.101	noncoding	NA	clear_noncoding
TCONS_00004132	coding	2.52351	noncoding	252.5	noncoding	-0.016384	noncoding	NA	clear_noncoding
TCONS_00000869	noncoding	-1.1915	noncoding	338	noncoding	-0.0221184	noncoding	NA	clear_noncoding
TCONS_00011789	coding	3.70806	coding	541.5	coding	0.21	noncoding	NA	clear_coding
TCONS_00005704	noncoding	-0.404716	coding	1625	coding	0.088	noncoding	NA	unclear
TCONS_00014332	coding	5.01689	coding	807.5	coding	0.149	noncoding	NA	clear_coding
TCONS_00013614	noncoding	-1.46212	noncoding	244	noncoding	-0.086016	noncoding	NA	clear_noncoding
TCONS_00008156	coding	8.82727	coding	536	noncoding	-0.0356352	noncoding	NA	unclear
TCONS_00006323	coding	13.0285	coding	1352	coding	0.506	coding	6.3e-115	clear_coding
TCONS_00014985	noncoding	-0.907461	coding	695	coding	0.118	noncoding	NA	unclear
TCONS_00014318	noncoding	-0.327749	noncoding	281	noncoding	-0.0200704	noncoding	NA	clear_noncoding
TCONS_00009714	coding	7.90063	noncoding	385	noncoding	-0.0385024	noncoding	NA	clear_noncoding
TCONS_00008272	noncoding	-0.912537	noncoding	249.5	noncoding	-0.0589824	noncoding	NA	clear_noncoding
TCONS_00004049	coding	13.6357	coding	1406.5	coding	0.311	noncoding	NA	clear_coding
TCONS_00001686	coding	9.20687	coding	1628.5	coding	0.096	coding	2.7e-57	clear_coding
TCONS_00013683	noncoding	-1.32531	noncoding	378	noncoding	-0.0888832	noncoding	NA	clear_noncoding
TCONS_00011081	coding	3.40046	noncoding	429	noncoding	-0.0548864	noncoding	NA	clear_noncoding
TCONS_00002793	coding	4.78192	coding	793.5	coding	0.303	coding	1e-19	clear_coding
TCONS_00006768	coding	1.3489	noncoding	237	noncoding	-0.008192	noncoding	NA	clear_noncoding
TCONS_00007046	coding	0.0363409	noncoding	325	noncoding	-0.0385024	noncoding	NA	clear_noncoding
TCONS_00005861	coding	9.95854	coding	572	noncoding	-0.0299008	noncoding	NA	unclear
TCONS_00015320	noncoding	-1.38194	noncoding	263	noncoding	-0.004096	noncoding	NA	clear_noncoding
TCONS_00012048	noncoding	-1.36625	noncoding	455.5	noncoding	-0.067584	noncoding	NA	clear_noncoding
TCONS_00005616	coding	6.43038	noncoding	397	noncoding	-0.0380928	noncoding	NA	clear_noncoding
TCONS_00004687	coding	8.72674	coding	1727	coding	0.21	coding	2e-147	clear_coding
TCONS_00005788	coding	2.35277	noncoding	255.5	noncoding	-0.0446464	noncoding	NA	clear_noncoding
TCONS_00005951	coding	15.0751	coding	3170	coding	0.192	noncoding	NA	clear_coding
TCONS_00012097	coding	3.27356	noncoding	229	noncoding	-0.18432	noncoding	NA	clear_noncoding
TCONS_00002447	coding	0.637321	noncoding	297	coding	0.146	noncoding	NA	unclear
TCONS_00009195	coding	10.9824	noncoding	368	coding	0.102	noncoding	NA	unclear
TCONS_00000599	coding	9.4995	coding	1625	coding	0.336	coding	1e-33	clear_coding
TCONS_00000465	coding	8.68153	coding	1974.5	coding	0.23	coding	4.7e-12	clear_coding
TCONS_00013137	coding	1.68489	noncoding	245.5	coding	0.186	noncoding	NA	unclear
TCONS_00004066	coding	6.59796	noncoding	302	coding	0.191	noncoding	NA	unclear
TCONS_00001723	noncoding	-1.3625	noncoding	218	noncoding	-0.065536	noncoding	NA	clear_noncoding
TCONS_00009889	noncoding	-1.28219	noncoding	264	noncoding	-0.049152	noncoding	NA	clear_noncoding
TCONS_00012979	noncoding	-1.29375	noncoding	224	noncoding	-0.02048	noncoding	NA	clear_noncoding
TCONS_00010134	coding	1.54016	noncoding	249.5	noncoding	-0.0466944	noncoding	NA	clear_noncoding
TCONS_00003535	coding	8.15313	coding	989	coding	0.228	coding	1.1e-07	clear_coding
TCONS_00011464	noncoding	-1.30437	noncoding	257	noncoding	-0.110592	noncoding	NA	clear_noncoding
TCONS_00002464	noncoding	-1.24797	noncoding	290	noncoding	-0.069632	noncoding	NA	clear_noncoding
TCONS_00003369	coding	4.46597	noncoding	267	coding	0.067	noncoding	NA	unclear
TCONS_00008700	coding	5.30101	coding	626	coding	0.3	coding	2.6e-33	clear_coding
TCONS_00009256	coding	7.68276	coding	2168	coding	0.169	coding	2e-08	clear_coding
TCONS_00002278	noncoding	-1.2326	noncoding	318	noncoding	-0.0004096	noncoding	NA	clear_noncoding
TCONS_00004151	coding	11.2301	coding	1459.5	coding	0.099	noncoding	NA	clear_coding
TCONS_00008482	noncoding	-1.43583	noncoding	266.5	noncoding	-0.069632	noncoding	NA	clear_noncoding
TCONS_00008308	noncoding	-1.23823	noncoding	311	noncoding	-0.0004096	noncoding	NA	clear_noncoding
TCONS_00009293	noncoding	-1.20201	noncoding	260	noncoding	-0.094208	noncoding	NA	clear_noncoding
TCONS_00006672	coding	0.0367801	coding	1852	coding	0.259	coding	3.3e-08	clear_coding
TCONS_00006946	coding	13.6648	coding	3484	coding	0.214	coding	8.1e-47	clear_coding
TCONS_00013017	coding	13.2092	coding	2396	coding	0.149	coding	3.2e-60	clear_coding
TCONS_00014953	noncoding	-0.367632	noncoding	248	noncoding	-0.08192	noncoding	NA	clear_noncoding
TCONS_00004078	coding	2.68279	noncoding	441	noncoding	-0.0180224	noncoding	NA	clear_noncoding
TCONS_00006736	coding	12.5074	coding	1796	coding	0.218	noncoding	NA	clear_coding
TCONS_00003789	noncoding	-1.08262	noncoding	326	noncoding	-0.090112	noncoding	NA	clear_noncoding
TCONS_00012508	noncoding	-1.37664	noncoding	215	noncoding	-0.004096	noncoding	NA	clear_noncoding
TCONS_00011586	noncoding	-1.24682	noncoding	356	noncoding	-0.08192	noncoding	NA	clear_noncoding
TCONS_00008733	noncoding	-1.0578	noncoding	315	coding	0.196	noncoding	NA	clear_noncoding
TCONS_00005042	noncoding	-1.38786	noncoding	340	noncoding	-0.02048	noncoding	NA	clear_noncoding
TCONS_00004448	coding	0.201942	coding	665	coding	0.4	coding	1.2e-32	clear_coding
TCONS_00014877	coding	2.26492	coding	1240	coding	0.168	noncoding	NA	clear_coding
TCONS_00005975	coding	5.11835	noncoding	295.5	noncoding	-0.0155648	noncoding	NA	clear_noncoding
TCONS_00014060	noncoding	-0.290338	noncoding	342.5	noncoding	-0.0466944	noncoding	NA	clear_noncoding
TCONS_00011576	noncoding	-1.27403	noncoding	319	noncoding	-0.049152	noncoding	NA	clear_noncoding
TCONS_00009152	coding	2.07072	noncoding	212	noncoding	-0.0053248	noncoding	NA	clear_noncoding
TCONS_00014927	coding	1.37097	coding	1264	coding	0.242	coding	4.7e-34	clear_coding
TCONS_00010186	coding	0.699495	noncoding	333.5	noncoding	-0.014336	noncoding	NA	clear_noncoding
TCONS_00012756	noncoding	-1.08821	noncoding	254	noncoding	-0.0659456	noncoding	NA	clear_noncoding
TCONS_00009070	noncoding	-0.869147	noncoding	325.5	noncoding	-0.0131072	noncoding	NA	clear_noncoding
TCONS_00008652	noncoding	-1.25091	noncoding	332	noncoding	-0.086016	noncoding	NA	clear_noncoding
TCONS_00000258	noncoding	-1.0886	noncoding	285.5	noncoding	-0.0004096	noncoding	NA	clear_noncoding
TCONS_00003361	noncoding	-1.38526	noncoding	439.5	noncoding	-0.0090112	noncoding	NA	clear_noncoding
TCONS_00010382	coding	10.4412	coding	1426	coding	0.503	coding	2.8e-11	clear_coding
TCONS_00015740	noncoding	-1.36787	noncoding	385	noncoding	-0.0454656	noncoding	NA	clear_noncoding
TCONS_00013872	coding	9.99357	noncoding	245	coding	0.109	noncoding	NA	unclear
TCONS_00011859	noncoding	-1.2374	noncoding	497.5	noncoding	-0.065536	noncoding	NA	clear_noncoding
TCONS_00009471	coding	16.5329	coding	5627	coding	0.275	coding	4.6e-74	clear_coding
TCONS_00007742	noncoding	-1.13378	noncoding	242	noncoding	-0.04096	noncoding	NA	clear_noncoding
TCONS_00005751	coding	4.57671	coding	584	coding	0.146	noncoding	NA	clear_coding
TCONS_00000548	noncoding	-1.04213	noncoding	215	noncoding	-0.0004096	noncoding	NA	clear_noncoding
TCONS_00002849	coding	5.04154	coding	1238	coding	0.091	coding	3.4e-10	clear_coding
TCONS_00007184	coding	12.8541	coding	1969	coding	0.308	noncoding	NA	clear_coding
TCONS_00001487	noncoding	-0.975472	noncoding	217.5	noncoding	-0.04096	noncoding	NA	clear_noncoding
TCONS_00004723	coding	4.81037	noncoding	459.5	coding	0.084	noncoding	NA	unclear
TCONS_00000456	coding	9.63129	coding	3503.5	coding	0.241	coding	3.6e-05	clear_coding
TCONS_00000447	coding	10.9753	noncoding	270.5	coding	0.206	noncoding	NA	unclear
TCONS_00014964	coding	10.4619	coding	599	noncoding	-0.038912	noncoding	NA	unclear
TCONS_00006748	coding	4.51835	noncoding	317	noncoding	-0.0638976	noncoding	NA	clear_noncoding
TCONS_00007142	noncoding	-1.20783	noncoding	380	coding	0.161	noncoding	NA	clear_noncoding
TCONS_00015764	coding	6.13779	noncoding	308	coding	0.123	noncoding	NA	unclear
TCONS_00013452	noncoding	-1.32303	noncoding	332	noncoding	-0.0462848	noncoding	NA	clear_noncoding
TCONS_00008154	coding	6.45674	noncoding	219.5	noncoding	-0.0188416	noncoding	NA	clear_noncoding
TCONS_00003288	coding	12.7066	coding	1876	coding	0.314	coding	2.9e-15	clear_coding
TCONS_00014568	coding	4.1643	coding	1016	coding	0.108	coding	2.5e-24	clear_coding
TCONS_00009823	noncoding	-0.646296	coding	2600	coding	0.22	noncoding	NA	unclear
TCONS_00007106	coding	0.552315	noncoding	251.5	noncoding	-0.128614	noncoding	NA	clear_noncoding
TCONS_00002822	noncoding	-1.34975	noncoding	242	noncoding	-0.098304	noncoding	NA	clear_noncoding
TCONS_00013187	coding	11.4285	coding	1467.5	coding	0.15	coding	3.8e-15	clear_coding
TCONS_00006902	noncoding	-1.05605	noncoding	244	noncoding	-0.0499712	noncoding	NA	clear_noncoding
TCONS_00005677	coding	10.8539	coding	1398.5	coding	0.102	coding	1.2e-07	clear_coding
TCONS_00011463	noncoding	-1.37524	noncoding	260	noncoding	-0.053248	noncoding	NA	clear_noncoding
TCONS_00008766	coding	8.743	noncoding	361.5	coding	0.138	noncoding	NA	unclear
TCONS_00006511	noncoding	-1.36672	noncoding	306	noncoding	-0.0421888	noncoding	NA	clear_noncoding
TCONS_00014010	coding	2.02172	noncoding	276	noncoding	-0.0380928	noncoding	NA	clear_noncoding
TCONS_00007346	coding	0.683703	coding	1531.5	coding	0.238	noncoding	NA	clear_coding
TCONS_00015351	noncoding	-1.22031	noncoding	209.5	noncoding	-0.032768	noncoding	NA	clear_noncoding
TCONS_00015284	noncoding	-1.45059	noncoding	299	noncoding	-0.0004096	noncoding	NA	clear_noncoding
TCONS_00006970	coding	6.56916	coding	3451	coding	0.194	coding	6.1e-69	clear_coding
TCONS_00015513	noncoding	-1.29404	noncoding	267	noncoding	-0.110592	noncoding	NA	clear_noncoding
TCONS_00011204	noncoding	-1.06395	noncoding	435	noncoding	-0.0208896	noncoding	NA	clear_noncoding
TCONS_00006116	noncoding	-0.949322	noncoding	305	noncoding	-0.0270336	noncoding	NA	clear_noncoding
TCONS_00010071	coding	11.795	coding	1462	coding	0.273	coding	1.3e-68	clear_coding
TCONS_00005303	coding	0.709079	noncoding	236	noncoding	-0.101581	noncoding	NA	clear_noncoding
TCONS_00011024	coding	10.9721	coding	1559	coding	0.161	noncoding	NA	clear_coding
TCONS_00002766	noncoding	-1.294	noncoding	389	noncoding	-0.028672	noncoding	NA	clear_noncoding
TCONS_00000298	noncoding	-0.194959	noncoding	237.5	noncoding	-0.0790528	noncoding	NA	clear_noncoding
TCONS_00003889	noncoding	-1.30741	noncoding	296	noncoding	-0.06144	noncoding	NA	clear_noncoding
TCONS_00000636	coding	4.10359	coding	2240	coding	0.515	noncoding	NA	clear_coding
TCONS_00008317	coding	1.92667	coding	518	noncoding	-0.0200704	noncoding	NA	unclear
TCONS_00015262	coding	2.94488	noncoding	455	coding	0.262	noncoding	NA	unclear
TCONS_00011402	coding	15.8205	coding	1540.5	coding	0.462	coding	6.2e-79	clear_coding
TCONS_00010397	coding	0.74136	coding	1391	coding	0.13	coding	5.2e-63	clear_coding
TCONS_00006835	coding	1.01034	coding	1423	coding	0.271	coding	2.2e-63	clear_coding
TCONS_00000096	coding	2.49531	noncoding	216	noncoding	-0.0512	noncoding	NA	clear_noncoding
TCONS_00002274	noncoding	-1.25377	noncoding	293	noncoding	-0.0364544	noncoding	NA	clear_noncoding
TCONS_00006976	coding	2.99218	coding	2797	coding	0.264	coding	2.3e-27	clear_coding
TCONS_00003860	noncoding	-1.21493	noncoding	404	noncoding	-0.0671744	noncoding	NA	clear_noncoding
TCONS_00006823	coding	3.40526	noncoding	461.5	coding	0.259	noncoding	NA	unclear
TCONS_00013430	coding	11.2128	coding	2080	coding	0.129	noncoding	NA	clear_coding
TCONS_00005962	noncoding	-1.3183	noncoding	380	noncoding	-0.06144	noncoding	NA	clear_noncoding
TCONS_00006228	coding	3.61087	noncoding	263	noncoding	-0.038912	noncoding	NA	clear_noncoding
TCONS_00014483	noncoding	-1.10765	noncoding	290	noncoding	-0.0663552	noncoding	NA	clear_noncoding
TCONS_00011811	coding	2.096	noncoding	438	noncoding	-0.0540672	noncoding	NA	clear_noncoding
TCONS_00005394	noncoding	-1.24782	noncoding	236	noncoding	-0.02048	noncoding	NA	clear_noncoding
TCONS_00004660	noncoding	-0.20165	coding	853	coding	0.116	coding	1.7e-08	clear_coding
TCONS_00003233	coding	11.6296	coding	1045	coding	0.35	coding	2.2e-13	clear_coding
TCONS_00001980	noncoding	-1.22089	noncoding	276.5	noncoding	-0.106496	noncoding	NA	clear_noncoding
TCONS_00010399	coding	0.366219	noncoding	320	noncoding	-0.0114688	noncoding	NA	clear_noncoding
TCONS_00011541	coding	0.379121	coding	1138	coding	0.246	coding	2.1e-08	clear_coding
TCONS_00007089	coding	0.451906	coding	1409	coding	0.26	coding	5.8e-07	clear_coding
TCONS_00002552	noncoding	-1.29486	noncoding	376	noncoding	-0.0319488	noncoding	NA	clear_noncoding
TCONS_00010814	noncoding	-1.02539	noncoding	279	noncoding	-0.02048	noncoding	NA	clear_noncoding
TCONS_00002329	coding	6.8558	noncoding	275	noncoding	-0.0090112	noncoding	NA	clear_noncoding
TCONS_00013198	noncoding	-1.15536	noncoding	202	noncoding	-0.0098304	noncoding	NA	clear_noncoding
TCONS_00009892	noncoding	-1.16253	noncoding	248	noncoding	-0.065536	noncoding	NA	clear_noncoding
TCONS_00000959	coding	4.30573	noncoding	335.5	coding	0.095	noncoding	NA	unclear
TCONS_00013340	noncoding	-1.02025	noncoding	450.5	coding	0.125	noncoding	NA	clear_noncoding
TCONS_00000033	coding	5.57677	coding	1259	coding	0.255	coding	9.6e-10	clear_coding
TCONS_00006803	coding	1.0801	noncoding	477	noncoding	-0.0659456	noncoding	NA	clear_noncoding
TCONS_00012736	coding	13.7366	noncoding	340	coding	0.345	noncoding	NA	unclear
TCONS_00006603	noncoding	-1.37327	noncoding	284	noncoding	-0.0004096	noncoding	NA	clear_noncoding
TCONS_00012640	coding	9.49752	coding	2249	coding	0.117	coding	5.5e-16	clear_coding
TCONS_00006697	coding	5.07323	noncoding	302	noncoding	-0.0192512	noncoding	NA	clear_noncoding
TCONS_00003845	coding	2.28477	noncoding	281	noncoding	-0.065536	noncoding	NA	clear_noncoding
TCONS_00010390	coding	0.781012	noncoding	439	noncoding	-0.0724992	noncoding	NA	clear_noncoding
TCONS_00001551	noncoding	-1.18732	noncoding	208	noncoding	-0.118784	noncoding	NA	clear_noncoding
TCONS_00006335	coding	13.2305	coding	2486	coding	0.201	coding	1.9e-09	clear_coding
TCONS_00003990	noncoding	-1.34562	noncoding	202	noncoding	-0.098304	noncoding	NA	clear_noncoding
TCONS_00008976	coding	8.92563	coding	644	coding	0.161	noncoding	NA	clear_coding
TCONS_00008050	noncoding	-0.853508	noncoding	445.5	coding	0.11	coding	2.5e-10	unclear
TCONS_00003851	noncoding	-1.26184	noncoding	248	noncoding	-0.06144	noncoding	NA	clear_noncoding
TCONS_00011245	noncoding	-1.06351	noncoding	234.5	NA	NA	noncoding	NA	clear_noncoding
TCONS_00014452	coding	1.16891	noncoding	257	noncoding	-0.004096	noncoding	NA	clear_noncoding
TCONS_00004068	coding	8.64289	noncoding	310	noncoding	-0.0671744	noncoding	NA	clear_noncoding
TCONS_00013001	coding	0.870576	noncoding	323	noncoding	-0.0118784	noncoding	NA	clear_noncoding
TCONS_00011458	coding	12.63	coding	2133.5	coding	0.247	coding	8.9e-10	clear_coding
TCONS_00006486	coding	2.62175	coding	517	coding	0.222	coding	1e-52	clear_coding
TCONS_00003559	coding	2.34045	noncoding	386	noncoding	-0.0376832	noncoding	NA	clear_noncoding
TCONS_00009623	noncoding	-1.12572	noncoding	239.5	noncoding	-0.110592	noncoding	NA	clear_noncoding
TCONS_00007744	noncoding	-1.38915	noncoding	434	noncoding	-0.0524288	noncoding	NA	clear_noncoding
TCONS_00004800	noncoding	-0.0708921	coding	824	coding	0.173	noncoding	NA	unclear
TCONS_00003130	coding	5.66704	noncoding	313	noncoding	-0.0577536	noncoding	NA	clear_noncoding
TCONS_00015790	noncoding	-1.10907	noncoding	296	noncoding	-0.016384	noncoding	NA	clear_noncoding
TCONS_00015684	noncoding	-1.08771	noncoding	288.5	noncoding	-0.024576	noncoding	NA	clear_noncoding
TCONS_00007506	coding	9.19347	coding	543	coding	0.108	noncoding	NA	clear_coding
TCONS_00000260	coding	9.2905	coding	1135.5	coding	0.19	noncoding	NA	clear_coding
TCONS_00013548	noncoding	-1.30073	noncoding	262	noncoding	-0.012288	noncoding	NA	clear_noncoding
TCONS_00002311	noncoding	-1.03094	noncoding	350	noncoding	-0.0024576	noncoding	NA	clear_noncoding
TCONS_00007204	noncoding	-1.21527	noncoding	267	noncoding	-0.049152	noncoding	NA	clear_noncoding
TCONS_00011087	coding	1.58744	noncoding	353	noncoding	-0.0274432	noncoding	NA	clear_noncoding
TCONS_00015473	coding	6.56699	coding	698	coding	0.176	coding	1.6e-28	clear_coding
TCONS_00008694	noncoding	-1.01417	noncoding	342	noncoding	-0.086016	noncoding	NA	clear_noncoding
TCONS_00002752	coding	11.9827	coding	1746	coding	0.329	coding	1.6e-200	clear_coding
TCONS_00008434	noncoding	-0.0187792	noncoding	218	noncoding	-0.0479232	noncoding	NA	clear_noncoding
TCONS_00012383	noncoding	-1.27914	noncoding	266	noncoding	-0.098304	noncoding	NA	clear_noncoding
TCONS_00003538	coding	0.370556	coding	1569.5	coding	0.277	coding	6.1e-13	clear_coding
TCONS_00009026	coding	7.52482	noncoding	248.5	noncoding	-0.0241664	noncoding	NA	clear_noncoding
TCONS_00005619	coding	0.743146	noncoding	254	noncoding	-0.028672	noncoding	NA	clear_noncoding
TCONS_00011985	coding	3.26328	coding	602	coding	0.218	noncoding	NA	clear_coding
TCONS_00002734	coding	16.6705	coding	608	coding	0.245	coding	3.5e-75	clear_coding
TCONS_00010906	noncoding	-1.30904	noncoding	273	coding	0.11	noncoding	NA	clear_noncoding
TCONS_00005133	noncoding	-1.02052	noncoding	233	noncoding	-0.0004096	noncoding	NA	clear_noncoding
TCONS_00005007	noncoding	-0.97742	noncoding	343	noncoding	-0.190464	noncoding	NA	clear_noncoding
TCONS_00008349	coding	10.2825	coding	2044	coding	0.198	coding	5.1e-201	clear_coding
TCONS_00012129	noncoding	-1.19532	noncoding	239	noncoding	-0.0032768	noncoding	NA	clear_noncoding
TCONS_00009615	noncoding	-1.35455	noncoding	229.5	noncoding	-0.0004096	noncoding	NA	clear_noncoding
TCONS_00011733	coding	7.38725	noncoding	372	coding	0.039	noncoding	NA	unclear
TCONS_00011890	noncoding	-1.08262	coding	529.5	noncoding	-0.0446464	noncoding	NA	clear_noncoding
TCONS_00007302	noncoding	-1.53534	noncoding	287	noncoding	-0.0004096	noncoding	NA	clear_noncoding
TCONS_00002684	coding	8.68478	coding	1240	coding	0.216	coding	1.1e-14	clear_coding
TCONS_00002123	coding	5.47554	noncoding	210.5	coding	0.231	noncoding	NA	unclear
TCONS_00002559	coding	3.54756	coding	746	coding	0.246	coding	2.3e-65	clear_coding
TCONS_00007751	noncoding	-0.840246	noncoding	296	noncoding	-0.0049152	noncoding	NA	clear_noncoding
TCONS_00012396	noncoding	-1.03291	coding	636.5	noncoding	-0.0663552	noncoding	NA	clear_noncoding
TCONS_00010327	coding	1.2017	noncoding	413	noncoding	-0.0294912	noncoding	NA	clear_noncoding
TCONS_00006082	coding	2.32743	NA	NA	noncoding	-0.114688	noncoding	NA	unclear
TCONS_00003112	noncoding	-1.22802	coding	602	noncoding	-0.114688	noncoding	NA	clear_noncoding
TCONS_00002179	noncoding	-1.27333	noncoding	251	noncoding	-0.167936	noncoding	NA	clear_noncoding
TCONS_00000028	noncoding	-1.29168	noncoding	285	noncoding	-0.032768	noncoding	NA	clear_noncoding
TCONS_00010319	coding	2.34947	noncoding	437	noncoding	-0.0606208	noncoding	NA	clear_noncoding
TCONS_00005541	coding	3.34277	noncoding	346.5	noncoding	-0.0884736	noncoding	NA	clear_noncoding
TCONS_00009801	coding	6.20635	coding	3527	coding	0.085	noncoding	NA	clear_coding
TCONS_00015176	coding	5.93219	noncoding	246.5	noncoding	-0.0733184	noncoding	NA	clear_noncoding
TCONS_00014161	noncoding	-0.992419	coding	633	coding	0.153	coding	2e-09	clear_coding
TCONS_00005314	coding	0.176047	noncoding	215	coding	0.139	noncoding	NA	unclear
TCONS_00003936	coding	3.86294	coding	1457	coding	0.218	coding	2.8e-23	clear_coding
TCONS_00008843	coding	2.27908	noncoding	299	coding	0.147	noncoding	NA	unclear
TCONS_00003762	noncoding	-1.2361	noncoding	362	noncoding	-0.004096	noncoding	NA	clear_noncoding
TCONS_00002908	noncoding	-1.06611	noncoding	269.5	noncoding	-0.0004096	noncoding	NA	clear_noncoding
TCONS_00011430	noncoding	-1.21383	noncoding	302	noncoding	-0.0004096	noncoding	NA	clear_noncoding
TCONS_00013181	noncoding	-0.085568	noncoding	339.5	noncoding	-0.0036864	noncoding	NA	clear_noncoding
TCONS_00011749	coding	10.9977	coding	2596	coding	0.305	coding	2.5e-80	clear_coding
TCONS_00009520	coding	11.7936	coding	1190	coding	0.303	coding	6.5e-18	clear_coding
TCONS_00015879	noncoding	-1.22486	coding	504	noncoding	-0.0729088	noncoding	NA	clear_noncoding
TCONS_00008815	coding	13.4875	coding	1692	coding	0.282	coding	1.2e-11	clear_coding
TCONS_00014818	coding	12.6674	coding	994	coding	0.517	coding	2.4e-18	clear_coding
TCONS_00014924	noncoding	-0.63841	coding	566	noncoding	-0.0876544	noncoding	NA	clear_noncoding
TCONS_00003176	noncoding	-1.20296	noncoding	311.5	noncoding	-0.028672	noncoding	NA	clear_noncoding
TCONS_00001445	coding	3.45319	noncoding	287	coding	0.292	noncoding	NA	unclear
TCONS_00007371	coding	9.28527	coding	783.5	coding	0.355	coding	2.5e-53	clear_coding
TCONS_00006879	coding	15.1735	coding	1729	coding	0.447	coding	4.8e-60	clear_coding
TCONS_00005548	noncoding	-0.702065	noncoding	233	coding	0.017	noncoding	NA	clear_noncoding
TCONS_00010273	coding	2.89186	coding	969	coding	0.084	noncoding	NA	clear_coding
TCONS_00006721	coding	0.813002	noncoding	368	noncoding	-0.028672	noncoding	NA	clear_noncoding
TCONS_00000883	noncoding	-1.29255	noncoding	233	noncoding	-0.012288	noncoding	NA	clear_noncoding
TCONS_00013613	noncoding	-1.09721	noncoding	311	noncoding	-0.06144	noncoding	NA	clear_noncoding
TCONS_00008383	coding	11.829	coding	629.5	coding	0.302	coding	7.8e-69	clear_coding
TCONS_00005926	noncoding	-1.06645	noncoding	432	coding	0.094	noncoding	NA	clear_noncoding
TCONS_00012608	coding	0.907472	noncoding	314	coding	0.084	noncoding	NA	unclear
TCONS_00013475	noncoding	-1.17672	noncoding	336.5	noncoding	-0.0397312	noncoding	NA	clear_noncoding
TCONS_00005760	coding	11.4866	coding	1578.5	coding	0.233	coding	1.6e-42	clear_coding
TCONS_00009003	coding	9.14822	noncoding	263	noncoding	-0.0831488	noncoding	NA	clear_noncoding
TCONS_00008799	noncoding	-1.18606	NA	NA	noncoding	-0.151552	noncoding	NA	clear_noncoding
TCONS_00007575	coding	5.86968	noncoding	347	noncoding	-0.0188416	noncoding	NA	clear_noncoding
TCONS_00012679	coding	10.4157	coding	1280	coding	0.251	coding	1.5e-19	clear_coding
TCONS_00011157	noncoding	-1.3447	noncoding	316	noncoding	-0.0487424	noncoding	NA	clear_noncoding
TCONS_00007721	noncoding	-1.33236	noncoding	255.5	noncoding	-0.008192	noncoding	NA	clear_noncoding
TCONS_00000025	coding	11.7651	coding	3122.5	coding	0.157	coding	0.066	clear_coding
TCONS_00004677	coding	11.9611	coding	670	NA	NA	noncoding	NA	unclear
TCONS_00006849	coding	1.20912	coding	2417	coding	0.262	coding	2e-29	clear_coding
TCONS_00000008	coding	6.19757	noncoding	284.5	noncoding	-0.0503808	noncoding	NA	clear_noncoding
TCONS_00003400	coding	6.68856	noncoding	266	coding	0.146	noncoding	NA	unclear
TCONS_00011380	coding	3.01465	coding	1040	coding	0.188	noncoding	NA	clear_coding
TCONS_00003070	noncoding	-1.33908	noncoding	284	noncoding	-0.016384	noncoding	NA	clear_noncoding
TCONS_00012031	noncoding	-1.41267	noncoding	237.5	noncoding	-0.114278	noncoding	NA	clear_noncoding
TCONS_00012742	coding	1.2027	noncoding	342.5	noncoding	-0.200704	noncoding	NA	clear_noncoding
TCONS_00004962	coding	3.36338	noncoding	368	noncoding	-0.0032768	noncoding	NA	clear_noncoding
TCONS_00015835	noncoding	-1.10236	noncoding	390	noncoding	-0.057344	noncoding	NA	clear_noncoding
TCONS_00010165	coding	4.64439	noncoding	324	noncoding	-0.0155648	noncoding	NA	clear_noncoding
TCONS_00000901	coding	4.93997	noncoding	345.5	coding	0.129	noncoding	NA	unclear
TCONS_00002677	coding	9.24408	coding	1388	coding	0.222	coding	1e-19	clear_coding
TCONS_00014720	noncoding	-1.48455	noncoding	349.5	noncoding	-0.04096	noncoding	NA	clear_noncoding
TCONS_00013123	coding	9.77739	coding	1794	coding	0.201	coding	7.4e-48	clear_coding
TCONS_00004427	noncoding	-1.19336	noncoding	209	noncoding	-0.0098304	noncoding	NA	clear_noncoding
TCONS_00000656	coding	7.18827	coding	1421	coding	0.083	coding	1.8e-50	clear_coding
TCONS_00010041	noncoding	-1.34259	noncoding	287	noncoding	-0.0139264	noncoding	NA	clear_noncoding
TCONS_00007587	noncoding	-0.789353	coding	638	noncoding	-0.0004096	noncoding	NA	clear_noncoding
TCONS_00007026	noncoding	-0.418452	coding	567	coding	0.208	coding	9.7e-15	clear_coding
TCONS_00007716	noncoding	-1.5332	noncoding	239	noncoding	-0.045056	noncoding	NA	clear_noncoding
TCONS_00015813	coding	6.11652	noncoding	253	noncoding	-0.0462848	noncoding	NA	clear_noncoding
TCONS_00012534	coding	8.41423	coding	995	coding	0.28	coding	5.1e-14	clear_coding
TCONS_00004367	noncoding	-1.36237	noncoding	257	noncoding	-0.008192	noncoding	NA	clear_noncoding
TCONS_00001612	coding	0.256097	noncoding	264	noncoding	-0.02048	noncoding	NA	clear_noncoding
TCONS_00012064	noncoding	-0.547849	noncoding	226	coding	0.15	noncoding	NA	clear_noncoding
TCONS_00014297	coding	2.06632	coding	2401	coding	0.252	coding	1.5e-11	clear_coding
TCONS_00001020	coding	7.3348	noncoding	270	coding	0.031	noncoding	NA	unclear
TCONS_00005032	coding	0.679937	coding	932	coding	0.34	coding	4e-55	clear_coding
TCONS_00011216	coding	6.50355	noncoding	319	noncoding	-0.0335872	noncoding	NA	clear_noncoding
TCONS_00010659	noncoding	-1.2822	noncoding	248	noncoding	-0.069632	noncoding	NA	clear_noncoding
TCONS_00000757	noncoding	-1.26815	noncoding	346.5	noncoding	-0.0425984	noncoding	NA	clear_noncoding
TCONS_00010105	noncoding	-1.33793	noncoding	325	noncoding	-0.0237568	noncoding	NA	clear_noncoding
TCONS_00004646	noncoding	-1.28419	noncoding	287	noncoding	-0.0438272	noncoding	NA	clear_noncoding
TCONS_00005711	coding	0.0316742	coding	1582.5	coding	0.017	noncoding	NA	clear_coding
TCONS_00003747	coding	4.575	coding	751	coding	0.203	coding	3.4e-10	clear_coding
TCONS_00005416	coding	9.77658	noncoding	359	noncoding	-0.028672	noncoding	NA	clear_noncoding
TCONS_00003227	noncoding	-1.18097	noncoding	292	noncoding	-0.0004096	noncoding	NA	clear_noncoding
TCONS_00001027	noncoding	-1.05332	coding	606.5	coding	0.075	noncoding	NA	unclear
TCONS_00014936	coding	1.37907	noncoding	213.5	noncoding	-0.0249856	noncoding	NA	clear_noncoding
TCONS_00007888	noncoding	-0.970145	coding	770	coding	0.015	noncoding	NA	unclear
TCONS_00005116	coding	4.495	noncoding	306	coding	0.209	noncoding	NA	unclear
TCONS_00002247	coding	3.08867	noncoding	440	noncoding	-0.30679	noncoding	NA	clear_noncoding
TCONS_00002028	coding	7.66401	noncoding	166.5	noncoding	-0.047104	noncoding	NA	clear_noncoding
TCONS_00006061	coding	17.8996	coding	4483	coding	0.246	coding	8.8e-69	clear_coding
TCONS_00004141	noncoding	-0.188069	noncoding	383	coding	0.183	noncoding	NA	clear_noncoding
TCONS_00002499	noncoding	-1.44152	noncoding	275	noncoding	-0.024576	noncoding	NA	clear_noncoding
TCONS_00012073	coding	10.3848	coding	1204.5	coding	0.101	coding	3e-05	clear_coding
TCONS_00012015	coding	8.37962	coding	1162	coding	0.34	coding	0.0001	clear_coding
TCONS_00004624	coding	1.32456	noncoding	320	noncoding	-0.126976	noncoding	NA	clear_noncoding
TCONS_00010746	coding	7.80454	noncoding	425	coding	0.228	noncoding	NA	unclear
TCONS_00007231	coding	10.1842	coding	2106.5	coding	0.187	coding	2.5e-27	clear_coding
TCONS_00000233	coding	10.2281	noncoding	347	coding	0.066	noncoding	NA	unclear
TCONS_00014424	noncoding	-1.24022	noncoding	267	noncoding	-0.0004096	noncoding	NA	clear_noncoding
TCONS_00012674	coding	11.3361	coding	1352	coding	0.198	noncoding	NA	clear_coding
TCONS_00002153	coding	0.936719	noncoding	329	noncoding	-0.0012288	noncoding	NA	clear_noncoding
TCONS_00010845	coding	1.78255	noncoding	329	noncoding	-0.0270336	noncoding	NA	clear_noncoding
TCONS_00013012	noncoding	-0.313517	coding	767	coding	0.146	coding	8.7e-25	clear_coding
TCONS_00010386	coding	0.127588	coding	1248	coding	0.163	coding	2.4e-70	clear_coding
TCONS_00006899	coding	9.6822	coding	1403	coding	0.133	coding	9.2e-13	clear_coding
TCONS_00014586	noncoding	-1.34315	noncoding	356	noncoding	-0.110592	noncoding	NA	clear_noncoding
TCONS_00005630	noncoding	-1.15616	noncoding	275	noncoding	-0.0032768	noncoding	NA	clear_noncoding
TCONS_00000541	noncoding	-1.19758	noncoding	227	coding	0.025	noncoding	NA	clear_noncoding
TCONS_00010477	coding	9.06892	coding	876.5	coding	0.151	coding	7.4e-07	clear_coding
TCONS_00006343	noncoding	-1.25088	noncoding	326	noncoding	-0.0004096	noncoding	NA	clear_noncoding
TCONS_00007864	noncoding	-0.0136444	coding	855.5	coding	0.315	coding	5.4e-80	clear_coding
TCONS_00014809	coding	0.65979	noncoding	254.5	noncoding	-0.0589824	noncoding	NA	clear_noncoding
TCONS_00011335	coding	4.91891	noncoding	253.5	coding	0.066	noncoding	NA	unclear
TCONS_00007929	coding	4.17592	coding	2527.5	coding	0.155	coding	3.8e-24	clear_coding
TCONS_00012763	noncoding	-0.565707	noncoding	257	noncoding	-0.18391	noncoding	NA	clear_noncoding
TCONS_00002102	coding	1.31796	noncoding	473	noncoding	-0.0393216	noncoding	NA	clear_noncoding
TCONS_00015252	noncoding	-0.508074	noncoding	437	coding	0.243	coding	8.7e-22	unclear
TCONS_00015007	noncoding	-1.42286	noncoding	338	noncoding	-0.0262144	noncoding	NA	clear_noncoding
TCONS_00004227	coding	4.47947	noncoding	431.5	noncoding	-0.04096	noncoding	NA	clear_noncoding
TCONS_00001608	coding	3.14041	noncoding	488	noncoding	-0.103629	noncoding	NA	clear_noncoding
TCONS_00009584	coding	5.79003	noncoding	276.5	noncoding	-0.0110592	noncoding	NA	clear_noncoding
TCONS_00007710	coding	10.7777	coding	1873	coding	0.166	noncoding	NA	clear_coding
TCONS_00014513	coding	0.297258	noncoding	273.5	coding	0.116	noncoding	NA	unclear
TCONS_00005227	coding	1.28356	coding	581	noncoding	-0.0421888	noncoding	NA	unclear
TCONS_00010237	coding	3.01365	noncoding	311.5	noncoding	-0.0299008	noncoding	NA	clear_noncoding
TCONS_00009786	noncoding	-1.15409	noncoding	433	noncoding	-0.012288	noncoding	NA	clear_noncoding
TCONS_00006579	coding	4.43176	coding	2047	coding	0.228	coding	2.6e-22	clear_coding
TCONS_00004947	noncoding	-0.686985	noncoding	491.5	coding	0.15	noncoding	NA	clear_noncoding
TCONS_00001331	noncoding	-1.06667	noncoding	305	noncoding	-0.008192	noncoding	NA	clear_noncoding
TCONS_00002491	noncoding	-1.24773	noncoding	271	noncoding	-0.032768	noncoding	NA	clear_noncoding
TCONS_00001825	coding	1.44391	noncoding	428	noncoding	-0.169165	noncoding	NA	clear_noncoding
TCONS_00015821	noncoding	-1.35285	noncoding	323	noncoding	-0.03072	noncoding	NA	clear_noncoding
TCONS_00012812	coding	9.53789	coding	1208	coding	0.217	noncoding	NA	clear_coding
TCONS_00012424	coding	2.44086	noncoding	433	noncoding	-0.0794624	noncoding	NA	clear_noncoding
TCONS_00007314	coding	1.59959	coding	1549	coding	0.196	coding	7.7e-10	clear_coding
TCONS_00006892	noncoding	-1.08501	noncoding	278	noncoding	-0.0032768	noncoding	NA	clear_noncoding
TCONS_00014905	noncoding	-1.22565	noncoding	250	noncoding	-0.018432	noncoding	NA	clear_noncoding
TCONS_00003350	coding	12.2621	coding	2136.5	coding	0.17	coding	1.5e-06	clear_coding
TCONS_00009144	coding	0.874339	noncoding	312	noncoding	-0.0303104	noncoding	NA	clear_noncoding
TCONS_00007166	coding	0.387611	coding	716	coding	0.341	coding	1e-27	clear_coding
TCONS_00010893	coding	14.4078	coding	1544	coding	0.386	coding	2.7e-43	clear_coding
TCONS_00011908	noncoding	-1.17705	noncoding	278	noncoding	-0.090112	noncoding	NA	clear_noncoding
TCONS_00002690	noncoding	-0.948468	noncoding	347	noncoding	-0.0397312	noncoding	NA	clear_noncoding
TCONS_00008290	coding	1.9011	noncoding	265.5	noncoding	-0.008192	noncoding	NA	clear_noncoding
TCONS_00008138	noncoding	-0.907961	noncoding	266	coding	0.068	noncoding	NA	clear_noncoding
TCONS_00005668	coding	3.73606	coding	609.5	coding	0.379	coding	3.2e-05	clear_coding
TCONS_00015875	noncoding	-1.02002	noncoding	266	noncoding	-0.0868352	noncoding	NA	clear_noncoding
TCONS_00011823	coding	4.82978	coding	3728	coding	0.249	coding	4.6e-18	clear_coding
TCONS_00004607	noncoding	-1.33942	noncoding	242	noncoding	-0.0012288	noncoding	NA	clear_noncoding
TCONS_00005316	coding	0.569815	noncoding	308.5	noncoding	-0.016384	noncoding	NA	clear_noncoding
TCONS_00001574	coding	7.85393	noncoding	290	coding	0.151	noncoding	NA	unclear
TCONS_00003315	noncoding	-0.35034	noncoding	286	noncoding	-0.0192512	noncoding	NA	clear_noncoding
TCONS_00013317	coding	12.7604	coding	2035	coding	0.194	coding	1.5e-21	clear_coding
TCONS_00012326	coding	3.9135	noncoding	290	noncoding	-0.0454656	noncoding	NA	clear_noncoding
TCONS_00008197	noncoding	-1.13514	noncoding	407	coding	0.033	noncoding	NA	clear_noncoding
TCONS_00015489	noncoding	-1.0588	noncoding	373	noncoding	-0.0032768	noncoding	NA	clear_noncoding
TCONS_00011056	coding	2.67343	coding	941	coding	0.221	coding	2.6e-26	clear_coding
TCONS_00002607	coding	12.207	coding	3337	coding	0.195	coding	1.8e-06	clear_coding
TCONS_00000531	coding	1.43164	noncoding	404	noncoding	-0.049152	noncoding	NA	clear_noncoding
TCONS_00005383	noncoding	-1.05024	noncoding	303	noncoding	-0.024576	noncoding	NA	clear_noncoding
TCONS_00007859	noncoding	-0.437841	noncoding	270.5	coding	0.181	noncoding	NA	clear_noncoding
TCONS_00010528	noncoding	-1.11495	noncoding	280.5	noncoding	-0.0479232	noncoding	NA	clear_noncoding
TCONS_00003719	noncoding	-1.11881	noncoding	268	noncoding	-0.0462848	noncoding	NA	clear_noncoding
TCONS_00015713	noncoding	-0.145614	coding	1619	coding	0.058	coding	2e-09	clear_coding
TCONS_00003499	noncoding	-1.36917	noncoding	257	noncoding	-0.0004096	noncoding	NA	clear_noncoding
TCONS_00008464	coding	7.22635	coding	1410	coding	0.114	coding	1.8e-16	clear_coding
TCONS_00006070	noncoding	-1.34386	noncoding	251	noncoding	-0.0790528	noncoding	NA	clear_noncoding
TCONS_00008469	noncoding	-1.35623	noncoding	89	noncoding	-0.0540672	noncoding	NA	clear_noncoding
TCONS_00002107	coding	4.43879	noncoding	344.5	noncoding	-0.0364544	noncoding	NA	clear_noncoding
TCONS_00015096	noncoding	-1.28788	noncoding	411	NA	NA	noncoding	NA	clear_noncoding
TCONS_00014176	noncoding	-0.527678	coding	1010.5	coding	0.143	coding	6.3e-09	clear_coding
TCONS_00011909	coding	10.6018	coding	1180.5	coding	0.168	coding	1.3e-49	clear_coding
TCONS_00007637	noncoding	-1.4683	noncoding	305	noncoding	-0.0004096	noncoding	NA	clear_noncoding
TCONS_00010728	coding	0.967734	noncoding	393.5	noncoding	-0.0024576	noncoding	NA	clear_noncoding
TCONS_00015783	coding	0.787972	noncoding	257	coding	0.082	noncoding	NA	unclear
TCONS_00012906	noncoding	-0.017523	noncoding	215.5	noncoding	-0.0004096	noncoding	NA	clear_noncoding
TCONS_00012300	coding	3.47763	noncoding	482	coding	0.178	noncoding	NA	unclear
TCONS_00009173	coding	4.578	coding	683	coding	0.3	coding	2.9e-32	clear_coding
TCONS_00007581	coding	9.27687	noncoding	299	noncoding	-0.0393216	noncoding	NA	clear_noncoding
TCONS_00002964	noncoding	-1.16803	noncoding	296	noncoding	-0.0278528	noncoding	NA	clear_noncoding
TCONS_00006198	noncoding	-1.19193	noncoding	461	noncoding	-0.016384	noncoding	NA	clear_noncoding
TCONS_00015306	noncoding	-1.39778	noncoding	284	noncoding	-0.032768	noncoding	NA	clear_noncoding
TCONS_00009921	noncoding	-1.01508	noncoding	402	noncoding	-0.0004096	noncoding	NA	clear_noncoding
TCONS_00014130	coding	4.31438	noncoding	292	noncoding	-0.0802816	noncoding	NA	clear_noncoding
TCONS_00001803	coding	6.29097	coding	1138.5	coding	0.073	noncoding	NA	clear_coding
TCONS_00008879	coding	11.75	coding	1306	coding	0.21	coding	1.3e-90	clear_coding
TCONS_00006039	coding	3.66676	noncoding	281	noncoding	-0.0643072	noncoding	NA	clear_noncoding
TCONS_00000430	noncoding	-1.24496	noncoding	337	noncoding	-0.0004096	noncoding	NA	clear_noncoding
TCONS_00012712	coding	12.5286	coding	1120	coding	0.447	coding	2.3e-51	clear_coding
TCONS_00004500	coding	14.1281	coding	2027	coding	0.195	coding	1.6e-52	clear_coding
TCONS_00007603	coding	8.26955	coding	1025	coding	0.301	coding	4.4e-93	clear_coding
TCONS_00002892	noncoding	-0.959121	noncoding	242.5	noncoding	-0.0561152	noncoding	NA	clear_noncoding
TCONS_00001840	coding	0.321894	noncoding	277	noncoding	-0.0692224	noncoding	NA	clear_noncoding
TCONS_00004587	coding	0.546862	noncoding	213	noncoding	-0.0495616	noncoding	NA	clear_noncoding
TCONS_00008785	coding	1.28529	coding	572.5	noncoding	-0.0544768	noncoding	NA	unclear
TCONS_00007493	noncoding	-1.45318	noncoding	275	noncoding	-0.0004096	noncoding	NA	clear_noncoding
TCONS_00004209	noncoding	-1.46178	noncoding	288.5	noncoding	-0.147456	noncoding	NA	clear_noncoding
TCONS_00014657	coding	2.73021	noncoding	299	noncoding	-0.004096	noncoding	NA	clear_noncoding
TCONS_00013485	noncoding	-0.111354	noncoding	179	noncoding	-0.045056	noncoding	NA	clear_noncoding
TCONS_00006990	noncoding	-1.27585	noncoding	264.5	noncoding	-0.0270336	noncoding	NA	clear_noncoding
TCONS_00006013	coding	4.4404	coding	1553	coding	0.448	coding	2.4e-48	clear_coding
TCONS_00006832	noncoding	-1.22834	noncoding	241	noncoding	-0.049152	noncoding	NA	clear_noncoding
TCONS_00003007	coding	1.70062	coding	1952	coding	0.341	coding	8.5e-06	clear_coding
TCONS_00003066	coding	12.5651	coding	1487	coding	0.31	coding	7.2e-13	clear_coding
TCONS_00003142	noncoding	-1.09918	noncoding	333	noncoding	-0.182682	noncoding	NA	clear_noncoding
TCONS_00001102	coding	12.0345	coding	1490	coding	0.108	coding	4.6e-63	clear_coding
TCONS_00003036	coding	18.6544	coding	2708.5	coding	0.339	coding	1.6e-25	clear_coding
TCONS_00013593	coding	10.2031	noncoding	372.5	coding	0.111	noncoding	NA	unclear
TCONS_00000517	coding	3.72203	coding	558	coding	0.307	coding	1.8e-33	clear_coding
TCONS_00014001	noncoding	-1.23625	noncoding	329	coding	0.127	noncoding	NA	clear_noncoding
TCONS_00006700	coding	1.39679	noncoding	398	noncoding	-0.150733	coding	4.5e-22	unclear
TCONS_00002522	noncoding	-1.21976	noncoding	326	noncoding	-0.0462848	noncoding	NA	clear_noncoding
TCONS_00001204	coding	12.4954	coding	5331	NA	NA	coding	4.4e-45	clear_coding
TCONS_00009231	noncoding	-1.30927	noncoding	252	noncoding	-0.0380928	noncoding	NA	clear_noncoding
TCONS_00001279	noncoding	-1.1952	noncoding	269	noncoding	-0.0004096	noncoding	NA	clear_noncoding
TCONS_00008665	coding	2.33721	noncoding	254	noncoding	-0.01024	noncoding	NA	clear_noncoding
TCONS_00014554	noncoding	-1.37697	noncoding	323.5	noncoding	-0.0421888	noncoding	NA	clear_noncoding
TCONS_00006792	coding	7.27032	coding	1318	coding	0.261	coding	2.5e-90	clear_coding
TCONS_00003603	coding	0.86756	noncoding	396.5	noncoding	-0.0380928	noncoding	NA	clear_noncoding
TCONS_00008680	noncoding	-1.01725	coding	857	noncoding	-0.0315392	coding	1.9e-35	unclear
TCONS_00008256	noncoding	-1.21286	noncoding	415.5	noncoding	-0.401408	noncoding	NA	clear_noncoding
TCONS_00003480	coding	14.5977	coding	4162	coding	0.223	coding	5.5e-26	clear_coding
TCONS_00014285	coding	3.49282	noncoding	344	noncoding	-0.105677	noncoding	NA	clear_noncoding
TCONS_00000336	coding	14.3739	coding	1799	coding	0.346	coding	2.1e-167	clear_coding
TCONS_00007005	coding	4.27661	noncoding	281	noncoding	-0.0356352	noncoding	NA	clear_noncoding
TCONS_00012652	coding	1.59041	noncoding	267	noncoding	-0.038912	noncoding	NA	clear_noncoding
TCONS_00007892	coding	5.71521	coding	2541.5	coding	0.424	coding	1.2e-42	clear_coding
TCONS_00001402	noncoding	-0.89918	noncoding	423	noncoding	-0.065536	noncoding	NA	clear_noncoding
TCONS_00010442	coding	1.92642	noncoding	497	NA	NA	noncoding	NA	unclear
TCONS_00003381	coding	2.95712	noncoding	241	noncoding	-0.0520192	noncoding	NA	clear_noncoding
TCONS_00013802	coding	1.78617	coding	884.5	noncoding	-0.0483328	noncoding	NA	unclear
TCONS_00008637	coding	0.730606	noncoding	422.5	noncoding	-0.032768	noncoding	NA	clear_noncoding
TCONS_00001390	noncoding	-1.01691	noncoding	407	noncoding	-0.0077824	noncoding	NA	clear_noncoding
TCONS_00009577	coding	1.48575	noncoding	330.5	noncoding	-0.0114688	noncoding	NA	clear_noncoding
TCONS_00007520	noncoding	-1.27136	noncoding	230	noncoding	-0.0004096	noncoding	NA	clear_noncoding
TCONS_00001173	noncoding	-1.04836	noncoding	267.5	noncoding	-0.0004096	noncoding	NA	clear_noncoding
TCONS_00005160	noncoding	-1.27905	noncoding	242	noncoding	-0.0258048	noncoding	NA	clear_noncoding
TCONS_00004153	noncoding	-1.22048	noncoding	311	noncoding	-0.04096	noncoding	NA	clear_noncoding
TCONS_00014896	coding	12.1068	coding	2326	coding	0.209	noncoding	NA	clear_coding
TCONS_00010331	noncoding	-1.11897	noncoding	419	noncoding	-0.0012288	noncoding	NA	clear_noncoding
TCONS_00000207	noncoding	-1.35196	noncoding	278	noncoding	-0.0425984	noncoding	NA	clear_noncoding
TCONS_00014515	coding	13.987	coding	3971	coding	0.255	coding	1.7e-11	clear_coding
TCONS_00008291	noncoding	-1.19437	noncoding	368.5	noncoding	-0.018432	noncoding	NA	clear_noncoding
TCONS_00003413	coding	6.23846	coding	1637	coding	0.117	noncoding	NA	clear_coding
TCONS_00011212	coding	3.42317	coding	575	noncoding	-0.151962	coding	7.2e-18	clear_coding
TCONS_00015458	coding	0.68019	coding	1339	coding	0.324	coding	3.4e-39	clear_coding
TCONS_00015597	coding	4.54794	noncoding	273.5	noncoding	-0.0393216	noncoding	NA	clear_noncoding
TCONS_00008856	coding	1.62707	noncoding	392	noncoding	-0.0221184	noncoding	NA	clear_noncoding
TCONS_00002928	coding	6.25808	noncoding	218	noncoding	-0.016384	noncoding	NA	clear_noncoding
TCONS_00001668	noncoding	-0.189953	coding	1187	coding	0.179	coding	4.6e-40	clear_coding
TCONS_00009435	noncoding	-1.22064	noncoding	302	noncoding	-0.049152	noncoding	NA	clear_noncoding
TCONS_00004323	noncoding	-1.15786	noncoding	320	noncoding	-0.0004096	noncoding	NA	clear_noncoding
TCONS_00003607	coding	4.41115	noncoding	330	coding	0.258	noncoding	NA	unclear
TCONS_00007064	coding	0.0252853	noncoding	218	noncoding	-0.032768	noncoding	NA	clear_noncoding
TCONS_00003737	coding	3.35742	coding	605	coding	0.219	coding	7.5e-27	clear_coding
TCONS_00005192	noncoding	-1.36733	noncoding	237	noncoding	-0.1024	noncoding	NA	clear_noncoding
TCONS_00000581	noncoding	-0.951499	noncoding	230	noncoding	-0.0352256	noncoding	NA	clear_noncoding
TCONS_00011168	noncoding	-0.957184	noncoding	489.5	noncoding	-0.0557056	noncoding	NA	clear_noncoding
TCONS_00007839	coding	4.5463	noncoding	447	coding	0.173	coding	3e-06	clear_coding
TCONS_00011223	coding	0.0867101	coding	1124	coding	0.186	coding	2.2e-09	clear_coding
TCONS_00000987	coding	4.44445	noncoding	251	coding	0.164	noncoding	NA	unclear
TCONS_00003078	noncoding	-1.2991	noncoding	314	noncoding	-0.0004096	noncoding	NA	clear_noncoding
TCONS_00000537	coding	4.31145	noncoding	285.5	coding	0.166	noncoding	NA	unclear
TCONS_00010648	noncoding	-1.33896	noncoding	269	noncoding	-0.0745472	noncoding	NA	clear_noncoding
TCONS_00012767	noncoding	-1.25094	noncoding	177	noncoding	-0.10281	noncoding	NA	clear_noncoding
TCONS_00007419	coding	14.5132	coding	1754	coding	0.452	coding	5.8e-67	clear_coding
TCONS_00013150	noncoding	-1.13383	noncoding	398	coding	0.141	noncoding	NA	clear_noncoding
TCONS_00003324	noncoding	-1.34197	NA	NA	noncoding	-0.0004096	noncoding	NA	clear_noncoding
TCONS_00000362	coding	8.6805	coding	1058	coding	0.21	noncoding	NA	clear_coding
TCONS_00000969	coding	5.45386	noncoding	274	coding	0.163	noncoding	NA	unclear
TCONS_00012947	coding	1.10253	noncoding	317.5	noncoding	-0.0438272	noncoding	NA	clear_noncoding
TCONS_00009245	noncoding	-1.29011	noncoding	322	noncoding	-0.028672	noncoding	NA	clear_noncoding
TCONS_00013981	coding	15.2748	coding	1742	coding	0.459	coding	1.5e-115	clear_coding
TCONS_00010985	coding	4.71067	coding	998	coding	0.057	coding	1.7e-07	clear_coding
TCONS_00014162	noncoding	-0.66123	noncoding	312	coding	0.054	noncoding	NA	clear_noncoding
TCONS_00006910	coding	13.2229	coding	2296	coding	0.255	coding	1e-189	clear_coding
TCONS_00012004	noncoding	-1.19139	noncoding	371	noncoding	-0.0176128	noncoding	NA	clear_noncoding
TCONS_00011177	coding	8.05027	coding	1059	coding	0.156	coding	6e-11	clear_coding
TCONS_00015631	noncoding	-1.34994	noncoding	239	noncoding	-0.002048	noncoding	NA	clear_noncoding
TCONS_00004113	coding	0.849818	noncoding	461	noncoding	-0.014336	noncoding	NA	clear_noncoding
TCONS_00010513	noncoding	-1.20622	noncoding	266	noncoding	-0.118784	noncoding	NA	clear_noncoding
TCONS_00000928	noncoding	-1.33415	noncoding	260	noncoding	-0.0356352	noncoding	NA	clear_noncoding
TCONS_00001044	coding	0.855294	noncoding	419	noncoding	-0.0094208	noncoding	NA	clear_noncoding
TCONS_00001601	noncoding	-1.21643	noncoding	380	noncoding	-0.012288	noncoding	NA	clear_noncoding
TCONS_00013750	coding	9.51392	coding	1148	coding	0.151	noncoding	NA	clear_coding
TCONS_00006775	coding	0.859239	coding	3454	coding	0.26	coding	1.2e-88	clear_coding
TCONS_00000281	coding	7.28244	noncoding	245	noncoding	-0.098304	noncoding	NA	clear_noncoding
TCONS_00003161	coding	0.652108	coding	1913	coding	0.118	coding	8.5e-35	clear_coding
TCONS_00006265	noncoding	-1.02471	noncoding	434	noncoding	-0.0004096	noncoding	NA	clear_noncoding
TCONS_00005384	noncoding	-0.980076	noncoding	410	noncoding	-0.12288	noncoding	NA	clear_noncoding
TCONS_00001587	noncoding	-1.02903	noncoding	461	coding	0.132	noncoding	NA	clear_noncoding
TCONS_00012588	noncoding	-1.14934	noncoding	365	noncoding	-0.0139264	noncoding	NA	clear_noncoding
TCONS_00009146	coding	12.2801	coding	1060	coding	0.223	coding	4.3e-07	clear_coding
TCONS_00008593	coding	9.52493	noncoding	276	coding	0.331	noncoding	NA	unclear
TCONS_00005651	coding	6.19643	noncoding	284	noncoding	-0.0483328	noncoding	NA	clear_noncoding
TCONS_00000113	noncoding	-1.24943	noncoding	269	noncoding	-0.04096	noncoding	NA	clear_noncoding
TCONS_00008326	coding	12.4602	coding	1326.5	coding	0.165	coding	7e-155	clear_coding
TCONS_00002162	coding	4.73648	noncoding	279.5	coding	0.229	noncoding	NA	unclear
TCONS_00004599	noncoding	-1.22886	noncoding	302	noncoding	-0.0241664	noncoding	NA	clear_noncoding
TCONS_00011692	noncoding	-1.0495	noncoding	263	noncoding	-0.0229376	noncoding	NA	clear_noncoding
TCONS_00007211	coding	1.89655	coding	1349	coding	0.465	coding	4.3e-106	clear_coding
TCONS_00000481	noncoding	-1.19243	noncoding	255.5	coding	0.001	noncoding	NA	clear_noncoding
TCONS_00007584	noncoding	-1.30921	noncoding	257	noncoding	-0.114688	noncoding	NA	clear_noncoding
TCONS_00005658	coding	5.76041	noncoding	461	coding	0.177	noncoding	NA	unclear
TCONS_00011772	noncoding	-0.308248	coding	1871	coding	0.16	coding	2e-44	clear_coding
TCONS_00009400	coding	3.01314	noncoding	482	coding	0.305	coding	2.6e-18	clear_coding
TCONS_00012296	coding	0.192593	noncoding	245	noncoding	-0.229376	noncoding	NA	clear_noncoding
TCONS_00010525	coding	14.0307	coding	2147	coding	0.368	coding	2.8e-41	clear_coding
TCONS_00006440	coding	7.36923	noncoding	190	noncoding	-0.0577536	noncoding	NA	clear_noncoding
TCONS_00005045	noncoding	-1.27577	noncoding	257	noncoding	-0.24576	noncoding	NA	clear_noncoding
TCONS_00001133	coding	2.07466	noncoding	362	noncoding	-0.0118784	noncoding	NA	clear_noncoding
TCONS_00003513	noncoding	-1.2383	noncoding	254	noncoding	-0.032768	noncoding	NA	clear_noncoding
TCONS_00002376	coding	13.5525	coding	2635	coding	0.176	noncoding	NA	clear_coding
TCONS_00010842	coding	4.39221	noncoding	230	noncoding	-0.016384	noncoding	NA	clear_noncoding
TCONS_00003624	noncoding	-1.14242	noncoding	260	noncoding	-0.02048	noncoding	NA	clear_noncoding
TCONS_00013962	noncoding	-1.30535	noncoding	351.5	noncoding	-0.086016	noncoding	NA	clear_noncoding
TCONS_00013311	coding	3.76531	noncoding	208	noncoding	-0.045056	noncoding	NA	clear_noncoding
TCONS_00006790	coding	6.19838	noncoding	344	coding	0.206	noncoding	NA	unclear
TCONS_00015077	coding	11.6788	coding	2140.5	coding	0.183	coding	1.8e-19	clear_coding
TCONS_00014255	coding	4.60943	coding	1451	noncoding	-0.104858	coding	1.8e-28	clear_coding
TCONS_00015681	noncoding	-1.21183	noncoding	323	noncoding	-0.282624	noncoding	NA	clear_noncoding
TCONS_00013469	coding	7.93039	noncoding	371	noncoding	-0.014336	noncoding	NA	clear_noncoding
TCONS_00003881	coding	8.2282	noncoding	382.5	coding	0.324	noncoding	NA	unclear
TCONS_00003771	noncoding	-1.20453	noncoding	311	noncoding	-0.0393216	noncoding	NA	clear_noncoding
TCONS_00006881	coding	0.735743	coding	613.5	coding	0.093	noncoding	NA	clear_coding
TCONS_00008020	noncoding	-1.21945	noncoding	362	noncoding	-0.057344	noncoding	NA	clear_noncoding
TCONS_00003962	noncoding	-1.10311	noncoding	239	noncoding	-0.196608	noncoding	NA	clear_noncoding
TCONS_00005835	coding	6.50677	noncoding	437	coding	0.196	noncoding	NA	unclear
TCONS_00000812	coding	3.19697	coding	506	noncoding	-0.124928	noncoding	NA	unclear
TCONS_00002083	noncoding	-1.05495	noncoding	262	noncoding	-0.02048	noncoding	NA	clear_noncoding
TCONS_00011111	coding	5.85094	coding	951	coding	0.14	coding	8.6e-28	clear_coding
TCONS_00004796	coding	3.72479	coding	1085	coding	0.122	noncoding	NA	clear_coding
TCONS_00014203	coding	7.65865	coding	848	coding	0.355	noncoding	NA	clear_coding
TCONS_00013762	coding	4.96427	coding	2173	NA	NA	noncoding	NA	unclear
TCONS_00010013	coding	10.7192	noncoding	274.5	noncoding	-0.0516096	noncoding	NA	clear_noncoding
TCONS_00008407	noncoding	-1.54186	noncoding	227	noncoding	-0.0004096	noncoding	NA	clear_noncoding
TCONS_00009313	coding	0.0246623	coding	1351.5	coding	0.081	coding	1.8e-05	clear_coding
TCONS_00009378	noncoding	-1.12596	noncoding	230	noncoding	-0.008192	noncoding	NA	clear_noncoding
TCONS_00005074	coding	0.361982	noncoding	296	noncoding	-0.0446464	noncoding	NA	clear_noncoding
TCONS_00005804	noncoding	-1.19702	noncoding	243	noncoding	-0.0393216	noncoding	NA	clear_noncoding
TCONS_00014070	coding	5.07837	coding	677	noncoding	-0.107725	noncoding	NA	unclear
TCONS_00014798	coding	6.51944	coding	690	coding	0.17	noncoding	NA	clear_coding
TCONS_00014494	coding	1.52393	noncoding	299	coding	0.288	noncoding	NA	unclear
TCONS_00013837	coding	14.7747	coding	2495	coding	0.221	coding	3.4e-13	clear_coding
TCONS_00003765	coding	0.500548	noncoding	242	noncoding	-0.115098	noncoding	NA	clear_noncoding
TCONS_00002544	coding	12.8956	coding	1700.5	coding	0.294	coding	5e-35	clear_coding
TCONS_00002349	coding	0.0499833	coding	1232	coding	0.322	coding	1.2e-12	clear_coding
TCONS_00007799	noncoding	-1.01072	noncoding	298	noncoding	-0.0131072	noncoding	NA	clear_noncoding
TCONS_00005259	coding	1.6027	coding	1693	coding	0.323	coding	2.2e-182	clear_coding
TCONS_00010803	coding	1.99599	noncoding	341	coding	0.097	noncoding	NA	unclear
TCONS_00008752	coding	14.3394	coding	1508	coding	0.426	coding	2e-80	clear_coding
TCONS_00013493	noncoding	-1.3185	noncoding	284	noncoding	-0.0151552	noncoding	NA	clear_noncoding
TCONS_00008219	coding	10.3171	noncoding	244.5	noncoding	-0.0958464	noncoding	NA	clear_noncoding
TCONS_00010567	coding	8.00771	coding	1106	coding	0.351	noncoding	NA	clear_coding
TCONS_00004797	noncoding	-1.14174	noncoding	284	noncoding	-0.0458752	noncoding	NA	clear_noncoding
TCONS_00004676	noncoding	-1.17556	coding	584	noncoding	-0.0479232	noncoding	NA	clear_noncoding
TCONS_00002581	coding	3.72778	coding	727	coding	0.175	noncoding	NA	clear_coding
TCONS_00010869	coding	1.02264	noncoding	229	noncoding	-0.129843	noncoding	NA	clear_noncoding
TCONS_00009591	noncoding	-1.24658	coding	593	noncoding	-0.159744	noncoding	NA	clear_noncoding
TCONS_00007173	noncoding	-1.11677	noncoding	370	noncoding	-0.0077824	noncoding	NA	clear_noncoding
TCONS_00014252	coding	9.02092	noncoding	369.5	noncoding	-0.01024	noncoding	NA	clear_noncoding
TCONS_00009898	noncoding	-1.10884	noncoding	471	coding	0.149	noncoding	NA	clear_noncoding
TCONS_00014144	coding	1.16411	coding	1787	coding	0.17	coding	1.1e-132	clear_coding
TCONS_00000996	noncoding	-1.20926	noncoding	404	noncoding	-0.006144	noncoding	NA	clear_noncoding
TCONS_00014028	noncoding	-1.16339	noncoding	251	noncoding	-0.0073728	noncoding	NA	clear_noncoding
TCONS_00010355	coding	10.8416	noncoding	228.5	noncoding	-0.0679936	noncoding	NA	clear_noncoding
TCONS_00003165	noncoding	-1.18048	coding	533	coding	0.083	noncoding	NA	unclear
TCONS_00015251	noncoding	-1.42561	noncoding	421.5	noncoding	-0.045056	noncoding	NA	clear_noncoding
TCONS_00011688	coding	3.3414	coding	606.5	noncoding	-0.0950272	noncoding	NA	unclear
TCONS_00001755	noncoding	-0.893394	coding	545	noncoding	-0.004096	noncoding	NA	clear_noncoding
TCONS_00000367	coding	9.83281	coding	1233.5	coding	0.182	coding	5.6e-24	clear_coding
TCONS_00004437	noncoding	-0.90924	noncoding	280	noncoding	-0.191693	noncoding	NA	clear_noncoding
TCONS_00015338	noncoding	-1.32671	noncoding	395	noncoding	-0.172032	noncoding	NA	clear_noncoding
TCONS_00007847	coding	3.82218	coding	733	coding	0.207	noncoding	NA	clear_coding
TCONS_00011158	noncoding	-1.13519	noncoding	242	noncoding	-0.0167936	noncoding	NA	clear_noncoding
TCONS_00013354	noncoding	-1.0893	noncoding	353	noncoding	-0.0147456	noncoding	NA	clear_noncoding
TCONS_00008212	coding	11.0863	coding	1725.5	coding	0.166	noncoding	NA	clear_coding
TCONS_00005355	noncoding	-1.32525	noncoding	347	coding	0.236	noncoding	NA	clear_noncoding
TCONS_00013662	coding	0.387444	noncoding	329	noncoding	-0.036864	noncoding	NA	clear_noncoding
TCONS_00010694	coding	0.720441	coding	3350	coding	0.25	coding	1.3e-16	clear_coding
TCONS_00009170	coding	4.77552	noncoding	298.5	coding	0.127	noncoding	NA	unclear
TCONS_00000217	coding	8.61638	coding	1762	coding	0.104	noncoding	NA	clear_coding
TCONS_00005080	coding	12.498	coding	1219	coding	0.403	coding	2.3e-101	clear_coding
TCONS_00002519	noncoding	-1.36508	noncoding	271	noncoding	-0.057344	noncoding	NA	clear_noncoding
TCONS_00013210	coding	12.0898	coding	7628	coding	0.122	coding	1e-51	clear_coding
TCONS_00002383	noncoding	-0.419793	coding	1086	coding	0.145	noncoding	NA	unclear
TCONS_00003322	noncoding	-1.54184	noncoding	344	noncoding	-0.0004096	noncoding	NA	clear_noncoding
TCONS_00015142	coding	10.1054	noncoding	244	noncoding	-0.0356352	noncoding	NA	clear_noncoding
TCONS_00014596	noncoding	-0.972758	coding	589	coding	0.113	coding	4.5e-12	clear_coding
TCONS_00006020	coding	4.39853	noncoding	269	noncoding	-0.0897024	noncoding	NA	clear_noncoding
TCONS_00001847	noncoding	-1.15318	noncoding	334	noncoding	-0.0335872	noncoding	NA	clear_noncoding
TCONS_00001463	coding	9.43117	coding	1238	coding	0.13	coding	2.6e-33	clear_coding
TCONS_00015175	coding	13.2045	coding	2030	coding	0.223	coding	0.0051	clear_coding
TCONS_00009662	coding	0.757771	noncoding	300.5	noncoding	-0.0004096	noncoding	NA	clear_noncoding
TCONS_00014667	coding	3.2614	noncoding	257.5	noncoding	-0.073728	noncoding	NA	clear_noncoding
TCONS_00009421	noncoding	-1.31504	noncoding	488	noncoding	-0.0004096	noncoding	NA	clear_noncoding
TCONS_00007335	noncoding	-0.218784	noncoding	230.5	noncoding	-0.0786432	noncoding	NA	clear_noncoding
TCONS_00009226	coding	1.78213	noncoding	467.5	noncoding	-0.0458752	noncoding	NA	clear_noncoding
TCONS_00007764	coding	5.99624	coding	3378.5	coding	0.388	coding	1.5e-40	clear_coding
TCONS_00004016	coding	0.870361	noncoding	224	noncoding	-0.02048	noncoding	NA	clear_noncoding
TCONS_00013054	noncoding	-1.33116	noncoding	263	noncoding	-0.008192	noncoding	NA	clear_noncoding
TCONS_00011714	noncoding	-1.14382	noncoding	265.5	noncoding	-0.0004096	noncoding	NA	clear_noncoding
TCONS_00008470	noncoding	-1.37934	noncoding	201	noncoding	-0.0004096	noncoding	NA	clear_noncoding
TCONS_00007253	coding	3.50655	coding	1073	coding	0.302	coding	3.4e-13	clear_coding
TCONS_00004342	noncoding	-1.17328	noncoding	296	noncoding	-0.036864	noncoding	NA	clear_noncoding
TCONS_00006621	noncoding	-1.48663	noncoding	383	noncoding	-0.0004096	noncoding	NA	clear_noncoding
TCONS_00013680	noncoding	-1.07022	noncoding	422	noncoding	-0.004096	noncoding	NA	clear_noncoding
TCONS_00001214	coding	10.3028	coding	914	coding	0.267	coding	1.1e-22	clear_coding
TCONS_00014800	noncoding	-1.10769	noncoding	291	coding	0.021	noncoding	NA	clear_noncoding
TCONS_00007427	noncoding	-1.42906	noncoding	352	noncoding	-0.0024576	noncoding	NA	clear_noncoding
TCONS_00008939	noncoding	-1.13363	noncoding	282.5	noncoding	-0.045056	noncoding	NA	clear_noncoding
TCONS_00008102	noncoding	-1.08987	noncoding	392	noncoding	-0.0729088	noncoding	NA	clear_noncoding
TCONS_00006480	noncoding	-1.01101	noncoding	302	noncoding	-0.110592	noncoding	NA	clear_noncoding
TCONS_00013160	coding	0.420417	noncoding	443	noncoding	-0.02048	noncoding	NA	clear_noncoding
TCONS_00004774	noncoding	-0.939416	noncoding	297.5	noncoding	-0.0331776	noncoding	NA	clear_noncoding
TCONS_00014893	coding	2.90582	noncoding	290	noncoding	-0.0262144	noncoding	NA	clear_noncoding
TCONS_00005096	noncoding	-0.952662	noncoding	239	noncoding	-0.0544768	noncoding	NA	clear_noncoding
TCONS_00001233	coding	0.432129	noncoding	380	noncoding	-0.026624	noncoding	NA	clear_noncoding
TCONS_00000932	noncoding	-1.51969	noncoding	209	noncoding	-0.094208	noncoding	NA	clear_noncoding
TCONS_00003431	coding	8.77583	coding	1232	coding	0.1	noncoding	NA	clear_coding
TCONS_00000542	noncoding	-1.11383	noncoding	270	noncoding	-0.018432	noncoding	NA	clear_noncoding
TCONS_00003102	noncoding	-1.42843	noncoding	317	noncoding	-0.0647168	noncoding	NA	clear_noncoding
TCONS_00003171	noncoding	-0.994551	noncoding	200	noncoding	-0.0237568	noncoding	NA	clear_noncoding
TCONS_00001713	noncoding	-0.985944	noncoding	255	noncoding	-0.016384	noncoding	NA	clear_noncoding
TCONS_00000775	noncoding	-1.13829	noncoding	322	noncoding	-0.1024	noncoding	NA	clear_noncoding
TCONS_00005001	noncoding	-0.860056	noncoding	262	noncoding	-0.0868352	noncoding	NA	clear_noncoding
TCONS_00011033	coding	4.81247	coding	926	coding	0.221	coding	1.1e-31	clear_coding
TCONS_00010922	coding	7.97486	coding	537.5	noncoding	-0.0352256	noncoding	NA	unclear
TCONS_00007147	coding	12.2527	coding	1382	coding	0.388	coding	8.1e-113	clear_coding
TCONS_00014708	coding	10.9502	coding	1354	coding	0.219	coding	9.9e-29	clear_coding
TCONS_00007532	noncoding	-1.21857	noncoding	298.5	coding	0.104	noncoding	NA	clear_noncoding
TCONS_00004640	noncoding	-0.172216	noncoding	383	noncoding	-0.0512	noncoding	NA	clear_noncoding
TCONS_00002697	noncoding	-1.3062	noncoding	254.5	noncoding	-0.045056	noncoding	NA	clear_noncoding
TCONS_00009883	noncoding	-0.225219	coding	845.5	coding	0.142	noncoding	NA	unclear
TCONS_00009168	noncoding	-1.35845	noncoding	224	noncoding	-0.004096	noncoding	NA	clear_noncoding
TCONS_00003407	coding	8.11499	noncoding	224	noncoding	-0.022528	noncoding	NA	clear_noncoding
TCONS_00003569	noncoding	-0.543618	noncoding	331	noncoding	-0.004096	noncoding	NA	clear_noncoding
TCONS_00003297	coding	1.76517	noncoding	392	noncoding	-0.0888832	noncoding	NA	clear_noncoding
TCONS_00003756	coding	0.596645	coding	2072	coding	0.193	coding	1.6e-12	clear_coding
TCONS_00008911	coding	13.0639	coding	769	coding	0.356	coding	3.4e-82	clear_coding
TCONS_00006469	coding	15.0597	coding	1850	coding	0.272	coding	1.1e-41	clear_coding
TCONS_00001121	coding	10.2867	noncoding	420	coding	0.142	noncoding	NA	unclear
TCONS_00005127	coding	2.80831	noncoding	320.5	noncoding	-0.06144	noncoding	NA	clear_noncoding
TCONS_00013741	coding	6.09915	coding	1899	coding	0.108	noncoding	NA	clear_coding
TCONS_00010643	noncoding	-1.24757	noncoding	278	noncoding	-0.16343	noncoding	NA	clear_noncoding
TCONS_00013055	coding	2.7048	coding	2832.5	coding	0.235	coding	1.3e-33	clear_coding
TCONS_00011411	noncoding	-1.18869	noncoding	239	noncoding	-0.0438272	noncoding	NA	clear_noncoding
TCONS_00002593	noncoding	-1.38776	noncoding	221.5	noncoding	-0.0004096	noncoding	NA	clear_noncoding
TCONS_00002004	coding	2.57365	noncoding	459	noncoding	-0.0200704	noncoding	NA	clear_noncoding
TCONS_00005773	noncoding	-1.0604	noncoding	363	noncoding	-0.0004096	noncoding	NA	clear_noncoding
TCONS_00009371	coding	6.41978	noncoding	319	noncoding	-0.0311296	noncoding	NA	clear_noncoding
TCONS_00008361	coding	9.53484	noncoding	305	coding	0.293	noncoding	NA	unclear
TCONS_00014101	coding	1.51476	noncoding	263	noncoding	-0.0208896	noncoding	NA	clear_noncoding
TCONS_00013844	noncoding	-0.881957	noncoding	198.5	noncoding	-0.104038	noncoding	NA	clear_noncoding
TCONS_00008824	noncoding	-1.45862	noncoding	227	noncoding	-0.0217088	noncoding	NA	clear_noncoding
TCONS_00006344	noncoding	-0.31112	noncoding	281	noncoding	-0.0004096	noncoding	NA	clear_noncoding
TCONS_00007811	coding	9.13272	coding	1116	coding	0.254	coding	1.9e-40	clear_coding
TCONS_00000299	noncoding	-0.0244624	noncoding	233	noncoding	-0.0004096	noncoding	NA	clear_noncoding
TCONS_00014534	noncoding	-1.33338	noncoding	285	noncoding	-0.126976	noncoding	NA	clear_noncoding
TCONS_00009842	coding	15.9774	coding	3362	coding	0.474	coding	2.2e-65	clear_coding
TCONS_00007832	coding	9.11344	coding	997.5	coding	0.257	coding	6.2e-88	clear_coding
TCONS_00002091	coding	5.15509	coding	1535	coding	0.231	coding	1e-08	clear_coding
TCONS_00012695	noncoding	-0.387574	noncoding	210	noncoding	-0.0004096	noncoding	NA	clear_noncoding
TCONS_00004451	coding	3.13093	coding	1163	coding	0.174	coding	4.2e-06	clear_coding
TCONS_00005512	noncoding	-1.29884	noncoding	233	noncoding	-0.0905216	noncoding	NA	clear_noncoding
TCONS_00003921	noncoding	-1.41694	noncoding	203	noncoding	-0.0565248	noncoding	NA	clear_noncoding
TCONS_00013391	coding	2.7921	noncoding	233.5	coding	0.001	noncoding	NA	unclear
TCONS_00012745	coding	0.515521	coding	1054	coding	0.204	coding	4.6e-49	clear_coding
TCONS_00006371	coding	9.18794	coding	2232	coding	0.079	coding	8.6e-19	clear_coding
TCONS_00008418	coding	3.85295	coding	619	coding	0.059	noncoding	NA	clear_coding
TCONS_00000344	noncoding	-0.7196	noncoding	322.5	coding	0.183	noncoding	NA	clear_noncoding
TCONS_00012959	noncoding	-0.451372	coding	1064	coding	0.21	coding	1.7e-26	clear_coding
TCONS_00007265	coding	17.508	coding	4720	coding	0.273	coding	2.2e-29	clear_coding
TCONS_00001711	coding	0.236744	noncoding	388	noncoding	-0.045056	noncoding	NA	clear_noncoding
TCONS_00015747	noncoding	-1.32462	noncoding	293	noncoding	-0.02048	noncoding	NA	clear_noncoding
TCONS_00003120	noncoding	-1.35664	noncoding	416	noncoding	-0.0049152	noncoding	NA	clear_noncoding
TCONS_00015824	coding	3.85484	noncoding	281	noncoding	-0.0466944	noncoding	NA	clear_noncoding
TCONS_00014872	noncoding	-1.26953	noncoding	400	noncoding	-0.043008	noncoding	NA	clear_noncoding
TCONS_00006923	noncoding	-0.356801	noncoding	488	noncoding	-0.0258048	noncoding	NA	clear_noncoding
TCONS_00015657	coding	4.77265	noncoding	294.5	noncoding	-0.0610304	noncoding	NA	clear_noncoding
TCONS_00003548	coding	2.94766	coding	2420	coding	0.294	coding	2.9e-06	clear_coding
TCONS_00010144	noncoding	-1.23244	noncoding	240.5	noncoding	-0.0004096	noncoding	NA	clear_noncoding
TCONS_00014462	coding	10.8541	noncoding	457	coding	0.112	noncoding	NA	unclear
TCONS_00015316	noncoding	-0.524582	NA	NA	noncoding	-0.0212992	noncoding	NA	clear_noncoding
TCONS_00013341	noncoding	-0.265302	coding	755	coding	0.095	noncoding	NA	unclear
TCONS_00007358	noncoding	-1.12255	noncoding	342	noncoding	-0.0339968	noncoding	NA	clear_noncoding
TCONS_00003991	coding	1.3934	noncoding	305	noncoding	-0.0065536	noncoding	NA	clear_noncoding
TCONS_00010097	coding	2.84812	noncoding	468	noncoding	-0.0188416	noncoding	NA	clear_noncoding
TCONS_00002868	coding	3.56383	coding	654	coding	0.155	noncoding	NA	clear_coding
TCONS_00012788	noncoding	-1.16454	noncoding	383	noncoding	-0.0086016	noncoding	NA	clear_noncoding
TCONS_00004920	coding	12.8643	coding	1906.5	coding	0.213	coding	1e-11	clear_coding
TCONS_00013910	noncoding	-1.17235	noncoding	240.5	noncoding	-0.0192512	noncoding	NA	clear_noncoding
TCONS_00009158	coding	2.76308	noncoding	293	noncoding	-0.012288	noncoding	NA	clear_noncoding
TCONS_00008452	coding	1.79158	coding	625	noncoding	-0.0315392	noncoding	NA	unclear
TCONS_00013909	coding	0.565929	noncoding	251	noncoding	-0.045056	noncoding	NA	clear_noncoding
TCONS_00004918	coding	6.52551	coding	1052	coding	0.143	coding	3.3e-20	clear_coding
TCONS_00014806	noncoding	-1.31568	noncoding	293	noncoding	-0.139264	noncoding	NA	clear_noncoding
TCONS_00002054	coding	0.890383	coding	1973	coding	0.253	coding	2.5e-93	clear_coding
TCONS_00009369	noncoding	-1.44141	noncoding	380	noncoding	-0.004096	noncoding	NA	clear_noncoding
TCONS_00004547	coding	6.07036	coding	1076	coding	0.146	coding	3.8e-27	clear_coding
TCONS_00003946	coding	13.9441	coding	3338.5	coding	0.174	coding	1.7e-43	clear_coding
TCONS_00015730	noncoding	-0.939615	noncoding	267.5	noncoding	-0.0524288	noncoding	NA	clear_noncoding
TCONS_00006683	coding	2.64125	noncoding	162	noncoding	-0.0004096	noncoding	NA	clear_noncoding
TCONS_00006430	noncoding	-1.24592	noncoding	487	noncoding	-0.049152	noncoding	NA	clear_noncoding
TCONS_00003242	noncoding	-1.3547	coding	549	coding	0.085	noncoding	NA	unclear
TCONS_00006159	coding	5.50104	noncoding	308	noncoding	-0.0679936	noncoding	NA	clear_noncoding
TCONS_00005295	coding	10.5552	noncoding	395.5	coding	0.128	noncoding	NA	unclear
TCONS_00003441	noncoding	-1.23983	noncoding	222	noncoding	-0.032768	noncoding	NA	clear_noncoding
TCONS_00012731	coding	3.73931	coding	616	coding	0.316	noncoding	NA	clear_coding
TCONS_00010570	noncoding	-1.13108	noncoding	313.5	noncoding	-0.0360448	noncoding	NA	clear_noncoding
TCONS_00005019	coding	5.23587	coding	1403	coding	0.222	coding	7.4e-35	clear_coding
TCONS_00008448	coding	1.2143	coding	1118	coding	0.347	coding	7.2e-21	clear_coding
TCONS_00011478	coding	9.87931	coding	1117	coding	0.267	coding	1.6e-44	clear_coding
TCONS_00011161	coding	4.34197	coding	1067	coding	0.063	coding	2.2e-16	clear_coding
TCONS_00009934	noncoding	-1.40879	coding	598	noncoding	-0.0589824	noncoding	NA	clear_noncoding
TCONS_00009061	coding	1.58103	noncoding	248	noncoding	-0.0364544	noncoding	NA	clear_noncoding
TCONS_00008279	coding	3.03443	coding	3542	coding	0.252	coding	8.3e-83	clear_coding
TCONS_00007479	coding	10.6495	noncoding	281	noncoding	-0.0176128	noncoding	NA	clear_noncoding
TCONS_00014857	coding	7.61762	coding	1010	coding	0.304	coding	1.1e-77	clear_coding
TCONS_00003378	coding	19.2847	coding	3929	coding	0.402	coding	1.5e-12	clear_coding
TCONS_00002529	noncoding	-1.11335	noncoding	309	noncoding	-0.0270336	noncoding	NA	clear_noncoding
TCONS_00013389	coding	1.87558	noncoding	356	noncoding	-0.0339968	noncoding	NA	clear_noncoding
TCONS_00012401	coding	1.20867	coding	566	noncoding	-0.0237568	noncoding	NA	unclear
TCONS_00002286	coding	5.77391	noncoding	373	coding	0.187	noncoding	NA	unclear
TCONS_00000050	noncoding	-1.43253	noncoding	272	noncoding	-0.0724992	noncoding	NA	clear_noncoding
TCONS_00001228	coding	6.71797	coding	566	coding	0.236	coding	5e-44	clear_coding
TCONS_00009531	noncoding	-0.614219	noncoding	308	coding	0.091	noncoding	NA	clear_noncoding
TCONS_00007964	coding	6.98414	noncoding	324	coding	0.167	noncoding	NA	unclear
TCONS_00008258	coding	0.33047	noncoding	251	noncoding	-0.0884736	noncoding	NA	clear_noncoding
TCONS_00004532	noncoding	-0.05645	coding	1009	coding	0.039	noncoding	NA	unclear
TCONS_00014227	coding	4.04228	noncoding	383	noncoding	-0.004096	noncoding	NA	clear_noncoding
TCONS_00004973	coding	6.86332	coding	617	coding	0.259	noncoding	NA	clear_coding
TCONS_00011082	coding	2.46938	coding	593	noncoding	-0.169165	coding	1e-26	clear_coding
TCONS_00004612	coding	7.40495	coding	1842	coding	0.231	coding	2.6e-40	clear_coding
TCONS_00001245	noncoding	-1.26087	noncoding	306	noncoding	-0.0413696	noncoding	NA	clear_noncoding
TCONS_00014287	coding	5.66313	noncoding	269	noncoding	-0.0253952	noncoding	NA	clear_noncoding
TCONS_00009570	coding	11.2304	coding	1163	coding	0.254	coding	2.2e-69	clear_coding
TCONS_00008848	noncoding	-1.15512	noncoding	353	noncoding	-0.024576	noncoding	NA	clear_noncoding
TCONS_00013398	coding	3.9259	noncoding	488	coding	0.133	noncoding	NA	unclear
TCONS_00004032	coding	0.735228	coding	2114	coding	0.224	coding	4.9e-07	clear_coding
TCONS_00000559	coding	8.54292	coding	693.5	coding	0.207	coding	3.2e-32	clear_coding
TCONS_00012996	coding	0.749534	noncoding	295	noncoding	-0.0770048	noncoding	NA	clear_noncoding
TCONS_00013034	noncoding	-1.42714	noncoding	275	noncoding	-0.057344	noncoding	NA	clear_noncoding
TCONS_00012213	coding	4.78135	coding	500.5	noncoding	-0.0249856	noncoding	NA	unclear
TCONS_00012149	noncoding	-1.25456	noncoding	338	noncoding	-0.151552	noncoding	NA	clear_noncoding
TCONS_00008572	coding	4.06253	noncoding	242	coding	0.368	noncoding	NA	unclear
TCONS_00010564	coding	1.65337	noncoding	337	noncoding	-0.024576	noncoding	NA	clear_noncoding
TCONS_00002842	noncoding	-1.05077	noncoding	356	noncoding	-0.02048	noncoding	NA	clear_noncoding
TCONS_00012335	noncoding	-1.22078	noncoding	407	coding	0.164	noncoding	NA	clear_noncoding
TCONS_00003710	coding	2.7645	noncoding	356	coding	0.108	noncoding	NA	unclear
TCONS_00010468	noncoding	-0.936256	noncoding	241	noncoding	-0.0401408	noncoding	NA	clear_noncoding
TCONS_00012541	noncoding	-0.995967	noncoding	403.5	coding	0.1	noncoding	NA	clear_noncoding
TCONS_00005624	noncoding	-1.46962	noncoding	284	noncoding	-0.0065536	noncoding	NA	clear_noncoding
TCONS_00005519	coding	8.76425	coding	744	coding	0.156	noncoding	NA	clear_coding
TCONS_00014131	coding	8.80795	coding	1601	coding	0.154	coding	1.3e-32	clear_coding
TCONS_00005247	coding	13.0004	coding	1239.5	coding	0.398	coding	4.3e-57	clear_coding
TCONS_00005507	noncoding	-1.38862	noncoding	256	noncoding	-0.0004096	noncoding	NA	clear_noncoding
TCONS_00012986	noncoding	-0.714245	coding	510	coding	0.132	coding	1.4e-06	clear_coding
TCONS_00012431	coding	3.33001	coding	2074	coding	0.37	coding	4.3e-44	clear_coding
TCONS_00000819	coding	0.360611	noncoding	283	noncoding	-0.04096	noncoding	NA	clear_noncoding
TCONS_00008423	noncoding	-1.07817	coding	754	noncoding	-0.0385024	noncoding	NA	clear_noncoding
TCONS_00010829	coding	10.5539	coding	1445	coding	0.255	coding	1.3e-36	clear_coding
TCONS_00010290	noncoding	-0.641853	coding	617	coding	0.077	noncoding	NA	unclear
TCONS_00014333	coding	0.613047	coding	2081.5	coding	0.176	coding	1.6e-14	clear_coding
TCONS_00013353	coding	5.59974	noncoding	244	noncoding	-0.0393216	noncoding	NA	clear_noncoding
TCONS_00006135	coding	11.796	coding	2426	coding	0.198	coding	1.4e-15	clear_coding
TCONS_00006545	noncoding	-1.11509	noncoding	429	noncoding	-0.331776	noncoding	NA	clear_noncoding
TCONS_00014014	coding	4.31205	noncoding	292	coding	0.093	noncoding	NA	unclear
TCONS_00006854	coding	3.30243	coding	574.5	coding	0.338	noncoding	NA	clear_coding
TCONS_00004525	coding	5.63021	coding	631	coding	0.244	noncoding	NA	clear_coding
TCONS_00015546	coding	0.0886148	noncoding	381.5	noncoding	-0.0516096	noncoding	NA	clear_noncoding
TCONS_00005041	noncoding	-1.3152	noncoding	278	noncoding	-0.008192	noncoding	NA	clear_noncoding
TCONS_00013439	coding	10.3883	coding	1249	coding	0.197	coding	8.4e-51	clear_coding
TCONS_00014570	coding	9.76037	noncoding	256	noncoding	-0.0217088	noncoding	NA	clear_noncoding
TCONS_00008495	coding	1.12573	noncoding	286	noncoding	-0.008192	noncoding	NA	clear_noncoding
TCONS_00011274	noncoding	-1.40926	noncoding	267	noncoding	-0.172032	noncoding	NA	clear_noncoding
TCONS_00007088	coding	1.08048	noncoding	314	noncoding	-0.167936	noncoding	NA	clear_noncoding
TCONS_00004315	noncoding	-1.24458	noncoding	431	noncoding	-0.0684032	noncoding	NA	clear_noncoding
TCONS_00011277	noncoding	-1.13434	noncoding	158	noncoding	-0.0004096	noncoding	NA	clear_noncoding
TCONS_00003808	coding	0.149295	coding	1298	coding	0.337	coding	3.4e-68	clear_coding
TCONS_00006893	coding	2.80844	noncoding	284	noncoding	-0.0135168	noncoding	NA	clear_noncoding
TCONS_00015809	coding	1.83007	noncoding	410.5	coding	0.131	coding	7.1e-10	clear_coding
TCONS_00011123	coding	15.2587	coding	4109	coding	0.299	coding	2.4e-45	clear_coding
TCONS_00001068	coding	0.422323	noncoding	225.5	noncoding	-0.002048	noncoding	NA	clear_noncoding
TCONS_00012314	noncoding	-1.32465	noncoding	326	noncoding	-0.0356352	noncoding	NA	clear_noncoding
TCONS_00004411	noncoding	-1.04256	noncoding	241.5	noncoding	-0.0004096	noncoding	NA	clear_noncoding
TCONS_00000492	coding	0.750191	noncoding	330.5	noncoding	-0.0413696	noncoding	NA	clear_noncoding
TCONS_00001783	noncoding	-1.34412	noncoding	236	noncoding	-0.109773	noncoding	NA	clear_noncoding
TCONS_00015362	coding	10.3914	coding	674.5	coding	0.371	noncoding	NA	clear_coding
TCONS_00010189	coding	4.75768	noncoding	398	noncoding	-0.192922	noncoding	NA	clear_noncoding
TCONS_00003359	coding	12.5296	coding	979	coding	0.277	coding	1.1e-24	clear_coding
TCONS_00013382	coding	1.73859	noncoding	228	noncoding	-0.045056	noncoding	NA	clear_noncoding
TCONS_00003343	coding	0.194736	noncoding	359	noncoding	-0.04096	noncoding	NA	clear_noncoding
TCONS_00010613	coding	0.177743	noncoding	323	noncoding	-0.0548864	noncoding	NA	clear_noncoding
TCONS_00000125	coding	11.9855	coding	2490	coding	0.175	coding	8.2e-48	clear_coding
TCONS_00008806	coding	7.1959	noncoding	283.5	noncoding	-0.0069632	noncoding	NA	clear_noncoding
TCONS_00013257	coding	1.64837	noncoding	316.5	coding	0.118	noncoding	NA	unclear
TCONS_00010107	coding	4.44768	noncoding	234.5	noncoding	-0.0319488	noncoding	NA	clear_noncoding
TCONS_00013061	noncoding	-1.35216	noncoding	263	noncoding	-0.028672	noncoding	NA	clear_noncoding
TCONS_00012920	noncoding	-1.05485	noncoding	381.5	noncoding	-0.0090112	noncoding	NA	clear_noncoding
TCONS_00015400	coding	1.36808	noncoding	483	noncoding	-0.0319488	noncoding	NA	clear_noncoding
TCONS_00014401	coding	1.7824	noncoding	314	noncoding	-0.026624	noncoding	NA	clear_noncoding
TCONS_00000557	noncoding	-0.321137	coding	515	coding	0.197	coding	1.8e-51	clear_coding
TCONS_00009484	coding	8.65799	noncoding	400	coding	0.203	noncoding	NA	unclear
TCONS_00006565	noncoding	-1.35116	noncoding	366.5	noncoding	-0.06144	noncoding	NA	clear_noncoding
TCONS_00011008	noncoding	-1.23617	noncoding	249	noncoding	-0.12288	noncoding	NA	clear_noncoding
TCONS_00008116	noncoding	-1.14674	noncoding	194	noncoding	-0.004096	noncoding	NA	clear_noncoding
TCONS_00000444	noncoding	-1.15743	noncoding	380	noncoding	-0.04096	noncoding	NA	clear_noncoding
TCONS_00001202	noncoding	-1.39091	noncoding	262	noncoding	-0.0032768	noncoding	NA	clear_noncoding
TCONS_00015662	coding	5.37836	coding	878.5	coding	0.168	coding	1.4e-11	clear_coding
TCONS_00001119	noncoding	-1.16533	noncoding	237.5	noncoding	-0.0012288	noncoding	NA	clear_noncoding
TCONS_00001094	coding	5.27104	coding	502	coding	0.108	noncoding	NA	clear_coding
TCONS_00005625	coding	1.44045	noncoding	257	noncoding	-0.0319488	noncoding	NA	clear_noncoding
TCONS_00001652	noncoding	-0.587632	noncoding	383	noncoding	-0.0180224	coding	9.9e-24	clear_noncoding
TCONS_00003905	noncoding	-1.28828	noncoding	266	noncoding	-0.02048	noncoding	NA	clear_noncoding
TCONS_00008830	noncoding	-1.3028	noncoding	208	noncoding	-0.0077824	noncoding	NA	clear_noncoding
TCONS_00006576	coding	13.1676	coding	1786	coding	0.248	coding	1.6e-113	clear_coding
TCONS_00005791	coding	6.25932	coding	673.5	coding	0.106	coding	2.1e-14	clear_coding
TCONS_00010745	coding	6.65222	coding	504	noncoding	-0.0499712	noncoding	NA	unclear
TCONS_00000176	coding	0.216083	noncoding	312	coding	0.329	coding	2.8e-07	clear_coding
TCONS_00012997	coding	0.806152	noncoding	282	noncoding	-0.0651264	noncoding	NA	clear_noncoding
TCONS_00000751	coding	0.561069	noncoding	365	noncoding	-0.0155648	noncoding	NA	clear_noncoding
TCONS_00010953	coding	1.9945	coding	1355	coding	0.439	coding	3.8e-101	clear_coding
TCONS_00007638	noncoding	-0.466852	noncoding	486	coding	0.187	noncoding	NA	clear_noncoding
TCONS_00009966	coding	1.01609	noncoding	347	noncoding	-0.0782336	noncoding	NA	clear_noncoding
TCONS_00004670	noncoding	-1.29879	noncoding	412	coding	0.057	noncoding	NA	clear_noncoding
TCONS_00013589	noncoding	-1.25385	noncoding	415.5	coding	0.046	noncoding	NA	clear_noncoding
TCONS_00002029	noncoding	-1.3459	noncoding	234.5	noncoding	-0.012288	noncoding	NA	clear_noncoding
TCONS_00011739	noncoding	-0.952654	noncoding	443	noncoding	-0.02048	noncoding	NA	clear_noncoding
TCONS_00006508	noncoding	-1.42625	noncoding	227	noncoding	-0.0004096	noncoding	NA	clear_noncoding
TCONS_00005220	coding	7.46436	coding	2294	coding	0.361	coding	3.1e-90	clear_coding
TCONS_00013601	coding	10.9561	noncoding	249.5	coding	0.065	noncoding	NA	unclear
TCONS_00006143	coding	0.724379	noncoding	422	noncoding	-0.0700416	noncoding	NA	clear_noncoding
TCONS_00005100	noncoding	-1.26792	noncoding	266	noncoding	-0.170803	noncoding	NA	clear_noncoding
TCONS_00001779	noncoding	-1.02843	noncoding	263	noncoding	-0.0499712	noncoding	NA	clear_noncoding
TCONS_00003800	coding	0.358009	coding	1468	coding	0.087	coding	1.2e-12	clear_coding
TCONS_00002032	noncoding	-0.914952	noncoding	254	coding	0.154	noncoding	NA	clear_noncoding
TCONS_00002057	coding	1.68643	noncoding	215	noncoding	-0.0176128	noncoding	NA	clear_noncoding
TCONS_00002816	noncoding	-1.19062	noncoding	230	noncoding	-0.0282624	noncoding	NA	clear_noncoding
TCONS_00009601	coding	2.26653	noncoding	230	noncoding	-0.0724992	noncoding	NA	clear_noncoding
TCONS_00007829	coding	6.7956	noncoding	253	noncoding	-0.0454656	noncoding	NA	clear_noncoding
TCONS_00004825	coding	4.0788	coding	908.5	coding	0.278	coding	4e-98	clear_coding
TCONS_00008833	coding	12.3082	coding	610	coding	0.257	noncoding	NA	clear_coding
TCONS_00003807	noncoding	-0.205293	noncoding	218	noncoding	-0.016384	noncoding	NA	clear_noncoding
TCONS_00006727	coding	7.88442	coding	699.5	noncoding	-0.0933888	coding	3.3e-18	clear_coding
TCONS_00012019	coding	1.00754	coding	2321	coding	0.313	noncoding	NA	clear_coding
TCONS_00011326	coding	7.16652	coding	1016	coding	0.141	coding	8e-05	clear_coding
TCONS_00001237	noncoding	-1.15535	noncoding	304	noncoding	-0.0315392	noncoding	NA	clear_noncoding
TCONS_00009016	coding	4.52004	noncoding	208	noncoding	-0.036864	noncoding	NA	clear_noncoding
TCONS_00008241	noncoding	-1.15972	noncoding	257	noncoding	-0.0540672	noncoding	NA	clear_noncoding
TCONS_00000882	noncoding	-1.26491	noncoding	288.5	noncoding	-0.053248	noncoding	NA	clear_noncoding
TCONS_00014273	coding	9.13213	coding	805	coding	0.262	coding	5.8e-41	clear_coding
TCONS_00007236	coding	1.95148	coding	1396	coding	0.21	coding	1.1e-34	clear_coding
TCONS_00006524	noncoding	-1.07609	noncoding	380	noncoding	-0.155648	noncoding	NA	clear_noncoding
TCONS_00000015	coding	5.93687	noncoding	445	coding	0.276	noncoding	NA	unclear
TCONS_00000230	noncoding	-1.19261	noncoding	190.5	noncoding	-0.0278528	noncoding	NA	clear_noncoding
TCONS_00013225	coding	11.168	noncoding	367	noncoding	-0.0262144	noncoding	NA	clear_noncoding
TCONS_00004212	coding	4.29549	coding	800.5	coding	0.424	coding	7.2e-85	clear_coding
TCONS_00010874	noncoding	-1.15463	noncoding	338.5	noncoding	-0.0315392	noncoding	NA	clear_noncoding
TCONS_00007544	coding	8.31799	coding	770.5	coding	0.144	coding	9.5e-98	clear_coding
TCONS_00013878	noncoding	-1.09341	noncoding	301	noncoding	-0.0520192	noncoding	NA	clear_noncoding
TCONS_00000902	noncoding	-1.17252	coding	551.5	noncoding	-0.016384	noncoding	NA	clear_noncoding
TCONS_00003316	coding	3.91617	noncoding	199	coding	0.135	noncoding	NA	unclear
TCONS_00003484	coding	10.4317	coding	1454	coding	0.488	coding	3.1e-47	clear_coding
TCONS_00004266	coding	8.62956	coding	7722	coding	0.25	coding	9.3e-91	clear_coding
TCONS_00004261	noncoding	-1.04331	coding	817	coding	0.257	coding	7.3e-15	clear_coding
TCONS_00001829	coding	8.2129	noncoding	306.5	coding	0.162	noncoding	NA	unclear
TCONS_00014099	noncoding	-1.2615	noncoding	214	noncoding	-0.0466944	noncoding	NA	clear_noncoding
TCONS_00014312	noncoding	-1.07646	noncoding	386	noncoding	-0.02048	noncoding	NA	clear_noncoding
TCONS_00000153	coding	12.4155	coding	1919	coding	0.212	coding	1.4e-14	clear_coding
TCONS_00008725	noncoding	-1.20087	noncoding	369	noncoding	-0.0282624	noncoding	NA	clear_noncoding
TCONS_00004043	coding	2.60995	coding	2855	coding	0.361	coding	4.7e-15	clear_coding
TCONS_00007631	coding	13.8612	coding	1568	coding	0.432	coding	9.8e-39	clear_coding
TCONS_00004197	coding	5.65735	coding	1060	coding	0.164	coding	2.9e-09	clear_coding
TCONS_00014423	coding	0.988778	noncoding	305	noncoding	-0.094208	noncoding	NA	clear_noncoding
TCONS_00007363	coding	0.0929826	noncoding	260	noncoding	-0.0724992	noncoding	NA	clear_noncoding
TCONS_00015181	coding	6.32986	noncoding	274	noncoding	-0.0548864	noncoding	NA	clear_noncoding
TCONS_00015133	coding	5.41649	noncoding	380.5	coding	0.26	noncoding	NA	unclear
TCONS_00010987	noncoding	-1.31398	noncoding	230	noncoding	-0.0069632	noncoding	NA	clear_noncoding
TCONS_00008084	noncoding	-1.00263	noncoding	267	NA	NA	noncoding	NA	clear_noncoding
TCONS_00006052	coding	5.96222	coding	1085	coding	0.16	coding	3.6e-11	clear_coding
TCONS_00005983	noncoding	-1.25153	noncoding	256.5	noncoding	-0.069632	noncoding	NA	clear_noncoding
TCONS_00005343	noncoding	-1.03374	noncoding	305	noncoding	-0.094208	noncoding	NA	clear_noncoding
TCONS_00011774	coding	14.4506	coding	1787.5	coding	0.301	coding	2.3e-52	clear_coding
TCONS_00001670	coding	10.2279	coding	527	coding	0.135	noncoding	NA	clear_coding
TCONS_00008874	coding	2.75281	noncoding	357	coding	0.157	noncoding	NA	unclear
TCONS_00002535	coding	11.0677	noncoding	437	coding	0.173	noncoding	NA	unclear
TCONS_00003071	coding	1.20719	noncoding	354	coding	0.095	noncoding	NA	unclear
TCONS_00009367	noncoding	-1.41128	noncoding	224	noncoding	-0.339968	noncoding	NA	clear_noncoding
TCONS_00012423	coding	0.0582021	noncoding	287	noncoding	-0.004096	noncoding	NA	clear_noncoding
TCONS_00010930	coding	2.52582	coding	2585	coding	0.236	coding	2.2e-136	clear_coding
TCONS_00005575	coding	2.0225	noncoding	329	noncoding	-0.0466944	noncoding	NA	clear_noncoding
TCONS_00007822	coding	2.74763	noncoding	252	noncoding	-0.090112	noncoding	NA	clear_noncoding
TCONS_00013538	coding	10.7513	coding	972.5	coding	0.226	noncoding	NA	clear_coding
TCONS_00013627	coding	3.83962	noncoding	345	coding	0.094	coding	2.2e-07	clear_coding
TCONS_00005359	noncoding	-0.732408	coding	752	coding	0.197	noncoding	NA	unclear
TCONS_00011540	noncoding	-1.23473	noncoding	281	noncoding	-0.1024	noncoding	NA	clear_noncoding
TCONS_00012349	coding	9.38384	coding	1078	coding	0.136	coding	5.2e-18	clear_coding
TCONS_00013881	coding	2.31743	coding	602	coding	0.216	coding	7e-26	clear_coding
TCONS_00012176	coding	8.73021	coding	977	coding	0.461	coding	3.6e-51	clear_coding
TCONS_00005381	coding	3.83705	noncoding	284	noncoding	-0.0704512	noncoding	NA	clear_noncoding
TCONS_00014223	coding	6.2994	noncoding	416	noncoding	-0.0765952	noncoding	NA	clear_noncoding
TCONS_00010637	noncoding	-1.35722	noncoding	250	noncoding	-0.126976	noncoding	NA	clear_noncoding
TCONS_00007163	coding	8.59344	coding	1219	coding	0.244	noncoding	NA	clear_coding
TCONS_00006275	coding	4.23453	noncoding	419	noncoding	-0.0360448	noncoding	NA	clear_noncoding
TCONS_00007021	noncoding	-1.11904	noncoding	247	noncoding	-0.0770048	noncoding	NA	clear_noncoding
TCONS_00012195	coding	12.2836	coding	1844	coding	0.263	coding	1.1e-11	clear_coding
TCONS_00010146	noncoding	-1.18712	noncoding	259	NA	NA	noncoding	NA	clear_noncoding
TCONS_00008058	coding	1.42401	coding	2054	coding	0.279	coding	4.5e-22	clear_coding
TCONS_00010539	noncoding	-1.15884	noncoding	347	noncoding	-0.12288	noncoding	NA	clear_noncoding
TCONS_00015224	noncoding	-1.13855	noncoding	372.5	noncoding	-0.06144	noncoding	NA	clear_noncoding
TCONS_00004511	coding	2.4145	coding	881	coding	0.118	coding	1.2e-23	clear_coding
TCONS_00009511	coding	0.0864866	coding	845	coding	0.319	coding	1.3e-08	clear_coding
TCONS_00000616	coding	0.847054	coding	599.5	coding	0.191	noncoding	NA	clear_coding
TCONS_00015635	coding	9.51933	noncoding	296	coding	0.139	noncoding	NA	unclear
TCONS_00013892	noncoding	-1.38567	noncoding	216	noncoding	-0.02048	noncoding	NA	clear_noncoding
TCONS_00006132	coding	22.8303	coding	4118	coding	0.286	coding	4.9e-51	clear_coding
TCONS_00005471	coding	0.521464	coding	2270	coding	0.051	coding	2.3e-09	clear_coding
TCONS_00015282	noncoding	-1.46743	noncoding	279.5	noncoding	-0.0876544	noncoding	NA	clear_noncoding
TCONS_00006087	coding	6.43423	coding	1754	coding	0.214	coding	7.8e-26	clear_coding
TCONS_00003385	noncoding	-1.23852	noncoding	298	coding	0.079	noncoding	NA	clear_noncoding
TCONS_00010780	coding	7.86772	coding	1652.5	coding	0.181	coding	1.6e-49	clear_coding
TCONS_00015057	noncoding	-1.2253	noncoding	284	noncoding	-0.0086016	noncoding	NA	clear_noncoding
TCONS_00006419	coding	16.2692	coding	1634	coding	0.295	coding	5e-31	clear_coding
TCONS_00014813	noncoding	-1.31405	noncoding	233	noncoding	-0.0253952	noncoding	NA	clear_noncoding
TCONS_00010417	coding	4.99579	coding	1301	coding	0.31	coding	3.8e-17	clear_coding
TCONS_00003113	coding	11.212	coding	1247	coding	0.241	coding	3.1e-17	clear_coding
TCONS_00005457	noncoding	-1.24095	noncoding	258	noncoding	-0.032768	noncoding	NA	clear_noncoding
TCONS_00005199	coding	1.60981	coding	743.5	coding	0.233	coding	1.2e-06	clear_coding
TCONS_00014623	noncoding	-1.02714	noncoding	185	noncoding	-0.0131072	noncoding	NA	clear_noncoding
TCONS_00006684	noncoding	-0.561055	noncoding	204.5	noncoding	-0.026624	noncoding	NA	clear_noncoding
TCONS_00015123	coding	2.11659	noncoding	236	noncoding	-0.024576	noncoding	NA	clear_noncoding
TCONS_00007187	noncoding	-1.30272	noncoding	341	noncoding	-0.0131072	noncoding	NA	clear_noncoding
TCONS_00008414	coding	2.57942	coding	550.5	coding	0.152	coding	4.2e-07	clear_coding
TCONS_00009404	coding	0.713244	coding	607	noncoding	-0.063488	noncoding	NA	unclear
TCONS_00008672	noncoding	-1.09086	noncoding	152.5	noncoding	-0.053248	noncoding	NA	clear_noncoding
TCONS_00006381	coding	0.231221	noncoding	305	coding	0.117	noncoding	NA	unclear
TCONS_00005274	coding	1.66665	coding	788.5	NA	NA	noncoding	NA	unclear
TCONS_00009665	coding	15.2176	coding	2660	coding	0.47	coding	1e-05	clear_coding
TCONS_00004430	noncoding	-1.21255	noncoding	206	noncoding	-0.0188416	noncoding	NA	clear_noncoding
TCONS_00008887	coding	10.3959	coding	2445.5	coding	0.079	coding	7.1e-22	clear_coding
TCONS_00006431	coding	5.57036	noncoding	254	coding	0.194	noncoding	NA	unclear
TCONS_00013407	coding	1.68918	coding	1265	coding	0.364	coding	4.3e-45	clear_coding
TCONS_00003517	noncoding	-0.520012	noncoding	443	coding	0.104	coding	1.5e-26	unclear
TCONS_00012178	coding	1.72237	noncoding	341	noncoding	-0.0294912	noncoding	NA	clear_noncoding
TCONS_00002683	coding	12.2977	coding	1684	coding	0.216	coding	1.9e-14	clear_coding
TCONS_00003761	coding	0.134783	coding	928	coding	0.286	coding	1.9e-07	clear_coding
TCONS_00008178	coding	5.95486	coding	604	coding	0.178	noncoding	NA	clear_coding
TCONS_00013577	coding	2.04396	coding	1745	coding	0.343	coding	3.1e-34	clear_coding
TCONS_00002209	coding	12.0999	coding	1889	coding	0.211	coding	1.6e-14	clear_coding
TCONS_00009999	noncoding	-1.25038	noncoding	256.5	noncoding	-0.016384	noncoding	NA	clear_noncoding
TCONS_00001182	noncoding	-0.796594	coding	1099	coding	0.144	noncoding	NA	unclear
TCONS_00007589	coding	5.12875	coding	1039	coding	0.225	coding	2.4e-17	clear_coding
TCONS_00012547	noncoding	-0.264558	coding	779	coding	0.242	coding	2.2e-23	clear_coding
TCONS_00011215	noncoding	-1.15612	noncoding	320	noncoding	-0.004096	noncoding	NA	clear_noncoding
TCONS_00014289	coding	10.0978	coding	1502	coding	0.445	noncoding	NA	clear_coding
TCONS_00005028	coding	5.82046	noncoding	404	noncoding	-0.0761856	noncoding	NA	clear_noncoding
TCONS_00004781	noncoding	-1.41787	noncoding	247	noncoding	-0.053248	noncoding	NA	clear_noncoding
TCONS_00004521	coding	4.26915	noncoding	344	noncoding	-0.0667648	noncoding	NA	clear_noncoding
TCONS_00012802	coding	0.813216	noncoding	256	noncoding	-0.016384	noncoding	NA	clear_noncoding
TCONS_00006995	coding	5.45382	coding	1172	coding	0.144	coding	5.6e-14	clear_coding
TCONS_00001448	coding	1.45353	noncoding	350	noncoding	-0.008192	noncoding	NA	clear_noncoding
TCONS_00002421	coding	2.23444	noncoding	461	noncoding	-0.0540672	coding	4.7e-14	unclear
TCONS_00004302	coding	12.8415	coding	3118	coding	0.281	coding	2.5e-40	clear_coding
TCONS_00012258	coding	9.31421	coding	599	coding	0.221	coding	1.1	clear_coding
TCONS_00010908	noncoding	-1.3494	noncoding	293	noncoding	-0.02048	noncoding	NA	clear_noncoding
TCONS_00010326	noncoding	-0.183347	noncoding	228	noncoding	-0.0004096	noncoding	NA	clear_noncoding
TCONS_00004380	coding	1.19171	coding	676	coding	0.047	coding	4.9e-13	clear_coding
TCONS_00004440	noncoding	-1.2576	noncoding	194	noncoding	-0.028672	noncoding	NA	clear_noncoding
TCONS_00001853	coding	0.784959	coding	1538	coding	0.127	coding	9.5e-143	clear_coding
TCONS_00008790	coding	13.8755	coding	2114	coding	0.204	coding	6.9e-12	clear_coding
TCONS_00011822	coding	7.74617	coding	1780.5	coding	0.23	coding	2.1e-06	clear_coding
TCONS_00012237	noncoding	-0.930032	noncoding	464	noncoding	-0.0598016	noncoding	NA	clear_noncoding
TCONS_00015606	coding	1.76357	coding	3480.5	coding	0.189	coding	3.8e-34	clear_coding
TCONS_00010937	coding	8.24062	coding	2318	coding	0.31	coding	2.7e-18	clear_coding
TCONS_00005700	noncoding	-1.06416	noncoding	463	noncoding	-0.0004096	noncoding	NA	clear_noncoding
TCONS_00000569	noncoding	-1.17995	noncoding	158	noncoding	-0.008192	noncoding	NA	clear_noncoding
TCONS_00015715	coding	6.83637	noncoding	210	noncoding	-0.0241664	noncoding	NA	clear_noncoding
TCONS_00007074	coding	13.4111	coding	2135	coding	0.249	noncoding	NA	clear_coding
TCONS_00000302	noncoding	-1.13051	noncoding	308	noncoding	-0.0028672	noncoding	NA	clear_noncoding
TCONS_00000697	coding	1.1133	coding	2725	coding	0.194	coding	3.7e-21	clear_coding
TCONS_00014330	noncoding	-0.495257	noncoding	413	noncoding	-0.14336	noncoding	NA	clear_noncoding
TCONS_00008734	noncoding	-1.24746	noncoding	314	noncoding	-0.0770048	noncoding	NA	clear_noncoding
TCONS_00002924	coding	10.6255	coding	1520	coding	0.213	coding	3.6e-09	clear_coding
TCONS_00007139	coding	0.73805	noncoding	485	noncoding	-0.0360448	noncoding	NA	clear_noncoding
TCONS_00012930	coding	13.7302	coding	2378.5	coding	0.198	coding	2.6e-23	clear_coding
TCONS_00011725	coding	0.612031	noncoding	336.5	noncoding	-0.140493	noncoding	NA	clear_noncoding
TCONS_00006612	coding	10.9843	coding	2086	coding	0.173	coding	3.4e-40	clear_coding
TCONS_00009709	coding	0.397302	coding	2290	coding	0.242	coding	1.1e-16	clear_coding
TCONS_00010360	coding	1.89875	coding	533	noncoding	-0.0380928	noncoding	NA	unclear
TCONS_00003825	noncoding	-0.252912	noncoding	404	noncoding	-0.032768	noncoding	NA	clear_noncoding
TCONS_00010231	coding	13.0195	coding	1924.5	coding	0.272	coding	4.4e-221	clear_coding
TCONS_00009189	noncoding	-1.46885	noncoding	246	noncoding	-0.0729088	noncoding	NA	clear_noncoding
TCONS_00012599	noncoding	-1.00232	noncoding	363	noncoding	-0.02048	noncoding	NA	clear_noncoding
TCONS_00005890	coding	0.563129	noncoding	397	noncoding	-0.0425984	noncoding	NA	clear_noncoding
TCONS_00010179	noncoding	-1.34007	noncoding	220.5	noncoding	-0.016384	noncoding	NA	clear_noncoding
TCONS_00000861	coding	3.87714	noncoding	419.5	coding	0.113	noncoding	NA	unclear
TCONS_00010305	noncoding	-0.944712	noncoding	379	noncoding	-0.008192	noncoding	NA	clear_noncoding
TCONS_00009310	coding	3.61662	noncoding	238	coding	0.187	noncoding	NA	unclear
TCONS_00012775	noncoding	-1.38732	noncoding	281	noncoding	-0.0135168	noncoding	NA	clear_noncoding
TCONS_00010078	coding	16.0431	coding	2624	coding	0.213	coding	2e-20	clear_coding
TCONS_00005631	coding	3.33368	noncoding	322	coding	0.064	noncoding	NA	unclear
TCONS_00002604	coding	10.1002	coding	820	coding	0.235	coding	7.3e-16	clear_coding
TCONS_00014882	noncoding	-1.39619	noncoding	287	noncoding	-0.004096	noncoding	NA	clear_noncoding
TCONS_00001535	noncoding	-1.34879	noncoding	245	noncoding	-0.0004096	noncoding	NA	clear_noncoding
TCONS_00013397	noncoding	-1.03456	noncoding	269	noncoding	-0.0004096	noncoding	NA	clear_noncoding
TCONS_00000694	noncoding	-1.17486	noncoding	261.5	noncoding	-0.045056	noncoding	NA	clear_noncoding
TCONS_00013011	coding	1.2952	coding	1076	coding	0.167	coding	3.2e-13	clear_coding
TCONS_00001469	coding	4.22447	noncoding	295	coding	0.12	noncoding	NA	unclear
TCONS_00005858	noncoding	-1.13634	noncoding	262	noncoding	-0.008192	noncoding	NA	clear_noncoding
TCONS_00012799	coding	10.1451	coding	1109.5	coding	0.067	coding	4.5e-25	clear_coding
TCONS_00011726	noncoding	-0.57969	coding	818	coding	0.176	coding	1.5e-16	clear_coding
TCONS_00003972	noncoding	-1.37108	noncoding	311	noncoding	-0.0004096	noncoding	NA	clear_noncoding
TCONS_00014642	noncoding	-0.665402	noncoding	227	noncoding	-0.02048	noncoding	NA	clear_noncoding
TCONS_00008443	noncoding	-1.11231	noncoding	425.5	noncoding	-0.0282624	noncoding	NA	clear_noncoding
TCONS_00008105	coding	1.98839	coding	1469	coding	0.49	coding	1.7e-67	clear_coding
TCONS_00015257	coding	2.18065	noncoding	230	noncoding	-0.0462848	noncoding	NA	clear_noncoding
TCONS_00010540	coding	4.01407	coding	992	coding	0.299	coding	1.6e-32	clear_coding
TCONS_00010047	coding	6.19953	coding	1785	coding	0.219	coding	9.6e-50	clear_coding
TCONS_00005136	coding	0.682667	noncoding	274	noncoding	-0.0294912	noncoding	NA	clear_noncoding
TCONS_00005569	coding	10.2616	noncoding	274	noncoding	-0.0602112	noncoding	NA	clear_noncoding
TCONS_00013236	noncoding	-0.0200389	noncoding	203.5	noncoding	-0.0479232	noncoding	NA	clear_noncoding
TCONS_00010192	coding	5.63204	noncoding	356.5	coding	0.105	noncoding	NA	unclear
TCONS_00008148	noncoding	-1.18111	noncoding	431	noncoding	-0.012288	noncoding	NA	clear_noncoding
TCONS_00009657	coding	16.6971	coding	3167	coding	0.345	coding	6.1e-24	clear_coding
TCONS_00003257	coding	5.2785	coding	867	coding	0.227	coding	1.3e-47	clear_coding
TCONS_00000684	noncoding	-1.3891	noncoding	236	noncoding	-0.045056	noncoding	NA	clear_noncoding
TCONS_00015289	noncoding	-0.741493	noncoding	430	noncoding	-0.04096	noncoding	NA	clear_noncoding
TCONS_00005306	noncoding	-1.15336	noncoding	242	noncoding	-0.0049152	noncoding	NA	clear_noncoding
TCONS_00008314	coding	3.70423	noncoding	307	noncoding	-0.0155648	noncoding	NA	clear_noncoding
TCONS_00003888	noncoding	-1.11909	coding	530	noncoding	-0.0344064	noncoding	NA	clear_noncoding
TCONS_00000659	coding	3.47532	noncoding	239	noncoding	-0.0376832	noncoding	NA	clear_noncoding
TCONS_00006024	coding	5.37459	coding	697.5	coding	0.083	noncoding	NA	clear_coding
TCONS_00007784	coding	1.28469	coding	686	noncoding	-0.0294912	coding	1.5e-07	clear_coding
TCONS_00007618	coding	14.4306	coding	2638	coding	0.161	coding	3.7e-27	clear_coding
TCONS_00006454	noncoding	-1.38033	noncoding	396.5	noncoding	-0.0004096	noncoding	NA	clear_noncoding
TCONS_00007808	noncoding	-0.891952	noncoding	419	noncoding	-0.0356352	noncoding	NA	clear_noncoding
TCONS_00009284	coding	7.25618	noncoding	323	noncoding	-0.028672	noncoding	NA	clear_noncoding
TCONS_00007297	noncoding	-0.299185	noncoding	248	coding	0.074	noncoding	NA	clear_noncoding
TCONS_00003859	noncoding	-1.25804	noncoding	485	coding	0.18	noncoding	NA	clear_noncoding
TCONS_00010848	noncoding	-0.632126	noncoding	302	coding	0.091	noncoding	NA	clear_noncoding
TCONS_00005254	noncoding	-0.587983	coding	1982	coding	0.177	noncoding	NA	unclear
TCONS_00010596	noncoding	-1.28412	noncoding	345	noncoding	-0.014336	noncoding	NA	clear_noncoding
TCONS_00005263	noncoding	-0.610944	noncoding	335	noncoding	-0.0761856	noncoding	NA	clear_noncoding
TCONS_00005142	noncoding	-1.26018	noncoding	220	noncoding	-0.114688	noncoding	NA	clear_noncoding
TCONS_00001350	coding	10.8295	coding	2492	coding	0.278	coding	2.8e-07	clear_coding
TCONS_00005442	noncoding	-1.16166	noncoding	230	noncoding	-0.188006	noncoding	NA	clear_noncoding
TCONS_00001362	coding	2.64195	noncoding	245.5	noncoding	-0.0221184	noncoding	NA	clear_noncoding
TCONS_00014410	coding	1.12436	noncoding	293	noncoding	-0.0008192	noncoding	NA	clear_noncoding
TCONS_00011037	noncoding	-1.1428	noncoding	359	noncoding	-0.008192	noncoding	NA	clear_noncoding
TCONS_00013685	noncoding	-1.36032	noncoding	447.5	noncoding	-0.065536	noncoding	NA	clear_noncoding
TCONS_00007180	noncoding	-1.19476	noncoding	368	noncoding	-0.0667648	noncoding	NA	clear_noncoding
TCONS_00004009	coding	1.13444	noncoding	431	coding	0.053	noncoding	NA	unclear
TCONS_00008137	noncoding	-1.31061	noncoding	239	noncoding	-0.04096	noncoding	NA	clear_noncoding
TCONS_00011145	noncoding	-1.26952	noncoding	274.5	coding	0.187	noncoding	NA	clear_noncoding
TCONS_00002765	noncoding	-1.08012	noncoding	458	coding	0.038	noncoding	NA	clear_noncoding
TCONS_00004735	coding	11.6552	coding	1226.5	coding	0.142	coding	6.3e-23	clear_coding
TCONS_00012896	coding	1.7992	noncoding	261	noncoding	-0.0319488	noncoding	NA	clear_noncoding
TCONS_00010888	noncoding	-1.18694	noncoding	324.5	noncoding	-0.180224	noncoding	NA	clear_noncoding
TCONS_00012386	coding	2.63105	noncoding	350	noncoding	-0.0253952	noncoding	NA	clear_noncoding
TCONS_00012341	noncoding	-1.36031	noncoding	305	noncoding	-0.0262144	noncoding	NA	clear_noncoding
TCONS_00002551	noncoding	-1.14431	noncoding	234.5	noncoding	-0.08192	noncoding	NA	clear_noncoding
TCONS_00012484	coding	5.97248	noncoding	260	noncoding	-0.0954368	noncoding	NA	clear_noncoding
TCONS_00007179	coding	10.9035	noncoding	453	coding	0.094	noncoding	NA	unclear
TCONS_00003579	noncoding	-1.23529	noncoding	341	coding	0.124	noncoding	NA	clear_noncoding
TCONS_00003850	noncoding	-1.26213	noncoding	248	noncoding	-0.06144	noncoding	NA	clear_noncoding
TCONS_00010624	coding	3.88352	coding	538.5	noncoding	-0.0339968	noncoding	NA	unclear
TCONS_00006083	noncoding	-1.09227	noncoding	389	noncoding	-0.0380928	noncoding	NA	clear_noncoding
TCONS_00003949	coding	0.783658	coding	1553	coding	0.206	noncoding	NA	clear_coding
TCONS_00013994	coding	9.49379	noncoding	363.5	coding	0.115	noncoding	NA	unclear
TCONS_00014406	noncoding	-0.155027	noncoding	380	coding	0.086	noncoding	NA	clear_noncoding
TCONS_00006190	coding	9.72685	coding	1690	coding	0.165	coding	1.9e-14	clear_coding
TCONS_00003551	coding	0.79458	coding	1827	coding	0.19	coding	9.1e-15	clear_coding
TCONS_00003563	noncoding	-1.0544	noncoding	341	noncoding	-0.0475136	noncoding	NA	clear_noncoding
TCONS_00002358	coding	1.28346	noncoding	398	noncoding	-0.144179	coding	2e-20	unclear
TCONS_00004272	coding	2.55482	noncoding	294	noncoding	-0.077824	noncoding	NA	clear_noncoding
TCONS_00013004	coding	6.99454	coding	1697	coding	0.031	noncoding	NA	clear_coding
TCONS_00000486	noncoding	-1.23012	noncoding	300.5	noncoding	-0.0004096	noncoding	NA	clear_noncoding
TCONS_00004778	coding	2.69912	noncoding	455	coding	0.073	coding	4.9e-138	clear_coding
TCONS_00001185	coding	2.05201	coding	1119.5	noncoding	-0.0495616	noncoding	NA	unclear
TCONS_00011193	coding	10.6796	coding	1281.5	coding	0.197	coding	1.7e-50	clear_coding
TCONS_00002943	coding	0.272224	noncoding	338	noncoding	-0.049152	noncoding	NA	clear_noncoding
TCONS_00000073	coding	0.156297	noncoding	377	noncoding	-0.0012288	noncoding	NA	clear_noncoding
TCONS_00001728	noncoding	-1.38252	noncoding	371	NA	NA	noncoding	NA	clear_noncoding
TCONS_00011872	coding	0.841123	noncoding	362	noncoding	-0.0724992	noncoding	NA	clear_noncoding
TCONS_00009422	noncoding	-1.33811	noncoding	255	noncoding	-0.057344	noncoding	NA	clear_noncoding
TCONS_00000437	coding	2.98639	noncoding	207.5	noncoding	-0.0483328	noncoding	NA	clear_noncoding
TCONS_00000774	noncoding	-1.27013	noncoding	213	noncoding	-0.0004096	noncoding	NA	clear_noncoding
TCONS_00011939	coding	10.8716	noncoding	428	noncoding	-0.038912	noncoding	NA	clear_noncoding
TCONS_00015741	noncoding	-1.19074	noncoding	383.5	noncoding	-0.032768	noncoding	NA	clear_noncoding
TCONS_00014784	noncoding	-1.23356	noncoding	260	noncoding	-0.0004096	noncoding	NA	clear_noncoding
TCONS_00009728	coding	0.524092	noncoding	296	noncoding	-0.012288	noncoding	NA	clear_noncoding
TCONS_00006483	coding	4.21669	noncoding	277	noncoding	-0.0200704	noncoding	NA	clear_noncoding
[truncated: 4,891 more rows]

## Sheet: Table S5
Table S5 The sequence information of the novel mRNAs in Penicillium digitatum
Transcript ID	Sequence
>MTCONS_00000054	CTTCCCCTTCTATATTCAACGTCAGAACATCGCGCTAAACATGAGCTTCAAAGCTATTTTCCTGTCGATA
	CTCAATGTCTGTCCAATATGACTCCACGGAAACTCTGTTAAACGCTACATGGGTGGCTGTTCTGCTGAGC
	GAACGAGATGTGGCTGGTCAAATTCCACTTAACTATGTGACGAACCCGGCTGTGTCACTATCAGCTGCCT
	GCTTTGGAAACCGCATTTATGATCTAGAAGACGCTGCAAAATGTTTTTCTAACCTTCTCGCAATCGGGTA
	CCGACGTTTCGCCGTTGATCTATATTGGTCGGTCAACCGTAGGACTTGGTCTTTCTGTCCGGTATCTGTT
	CCAGTTGTATCTGGAGTGACTGTGACCTCAGAGACATCCACAACCACGGCAACAGCTAGTTCGGACTCTG
	CGACTGTCACCGGTTATGCCGATTCCCATGGACACACTCTTTATGAACTAGGCTCATACAAGTGCACCGA
	CGGCCTCGATCCCTACGCCTTGGCGGAAGTGCTTGTGGGTTATTTCCGAGATACAAACTCACGTTTGACG
	GTGTACACAACGTATCTCGTTCTCAATCTCCATGTCGCTGCAAGTGACTCCACGCCAGATGAGCTGGCTT
	CTGCCATATCAGGAGATCAACTGCCATCGGGAACTGAGCTAGCCGGCTCAATTCTTGGGATGGCTCTTGA
	GGACTTTATCTATAGCCCGGCTCAGCTTGCCTCGGACCGAAGCAATTTAAACCAGTCGTGGTATAAGGTC
	GAGCAGGGCTATTTGCCCATCACAGAGTACTTCACCGTCCATGAAAATAAAGCGGGTGAGCAGAGCACCC
	CAGATGGCTGGCCATCATCAAAGTATATTCAGCTCGCAAAACGTGACCGAGTGCTCATCGAATACGGCTC
	TATTGATTCCCAACTGGTGAAATGCAATCTGTCTACTGAAGAAAATTTGGTCTTTCCTCCTGGTTATCTG
	ACTTCCAATGTGAAGATCTCCGCAGCCACCAACGGCAGTGTTACTTCAAACTGTCTGTATGAGTCTGGGC
	TCACACGCGTGCCCCAAACTTACTCATCATGGGCTATATCTAGCCCCCTCCCTGTCCCCGATGGTCTTTC
	CACAGATGAGACGATGGGCTCACTATCAAACTTTCTCTCTAGCATTACAGCTTGTGGTCTCTCGCCAATG
	CTCAACACCACCCTCTTCGATCAAACTGCAGACCAACAAGTTGAATATTACCGTAATGTCTCCCTCTCCT
	CTTCCTGGGCTTGGGCCGTTGGCCAGCCACACGATGCAAAATATGGCGGTGGCGACGGTGATCCCAAGTA
	TGATCGCTGTGCGGTCATGGACCTAACGCTGAACGGCCGCTGGCGATCCACGAACTGCACTGAACAGCGG
	TATGGCGCCTGTCGAATCGGCAATTCGCCTTTCTCTTGGGTCCTGTCAGACACGGCCGAACATTTCTCCA
	ACTTGTCGAACACCTGTCCTCCAGGATCGAGCTTCGCTGTACCCCGCACTGGTCTCGAAAACACGCATCT
	CTACAGACATATTCTCTCTCTGCCAGAGACAAAAATCGACCTGAGTTCCACAGATCCCGCCCTTCGAGAG
	GTCTTTGTAGACTTTAACTCAATAGATGTTACATCCTGCTGGGTATCCGGTGGCTATAAGGCCAGGTGTC
	CTTATGCCTCCGATCCGCAGCAACTCGAGCGCAAAACTGTGCTTGTAGCCGCGATTGCGGGTATCATCGT
	TCTTCTTATCACAGCCCTGACTTTCTTTGTCAAGTGCAACGCCAACCGCCGAAATTCCCGGCGCAGAAGG
	CGTGTCATCGAAGGATGGGAATATGAAGGTATTCCCTCCTGA
>MTCONS_00000059	ATGCCACCCCCATCCCCTCCACACGCATATTCCTCGCGAGTCCAACAAACCCACACGCCTGGAATGTCTT
	TGATGTCGCGCGATGGACCTGGCGTTCAGGCACATCGACAGGGCAGCAGCATGTCAATTTCTGCTATGTT
	GGGCTCGGACCCAGATCGGGCTGCGCGAGAACCTGCACGAGAATCAGCGCCGTTTTTTTCGCGACCACCT
	GCCTCGTCGATATTCGGGAATGCACCCCCATCATCATCTTCCGCCGCCATGTCCCCACCCTCCGCTCCGG
	CAAGACCCTCGCCGCTCGACAATTCTTTCTTCCGTCGTTCACAAACACCGGAGAAGCCATTTTCCAAGCC
	CCAAGGCGCCCGTACATACCGGTCTGAGTCCGGTGGGGGTGGTTCGAGTCTGGGAGGAGAGCAGTCAGTG
	CTCGGGGGCTTGACGCGCTCGTCGCTCTCACAGTATCCCGAGAAGCCACACTCGACGCACCCTTCGCCTC
	GAATCTCCACGGCAGAGCCACCGCACTCCGAACCTCGCCGCATGAGTCTCAACGGTCCGATCACTCGGCC
	CAGTAGCCAACCGCCCCATGCAGACGCGCCCACAAGACCCCCCGGCTACAGTCCGATCTCCCAGCCAGGA
	GGGGTCGCGGATCGCCCCTTCGAGTCCGGTTCTCGGGCTATATCTGGGTCGTACGGAAGTCATGATCCAC
	AGCATGGTCGGTTTGCAAACATATTGGGCGAGCGGCGCTCGGAGGGAATTGCACAGCGGGAACGAGAACG
	AGCTCCAATCCATGGATCAGATGCCAAGTTGAACCAGCCTGGATCACATCGGTATGGCTCCCACTACGGT
	GAACGCGAGCCGCTCGATCGTCACCAGAGCGGCTCCACATGGGACCAAGGTCGCTCTCACCCTCCATCAC
	CGGAGAACAAGCGCTTCCCTGCACCCGAGCACGGCTCAGGCTTCGGGTTTGGAGCCATTCAGAGCTACAC
	TAAATCACTGGGATCGCAACCAGGAGGAAGTAGACAGCCTCAGATCTCCCTTCAGTCTCGAACCAATCAA
	CCCACTCCTCCTCCGCCTTATGATCCATATCTCAGGCATCAAGGGCAGCCTCCACGGATAGGATCAACCC
	CTACTGTGACCGCATCGACAGCTGTCGCATCATCGGGTCTAGCAGCCCTGGCTGATGAGGGTCGACGCAA
	AGGAAGCGATGAGCTGCTCCATCATCGCAGTCTACTAGCCGTTGGCGTTGATGGGAAACGCGGTGGCCGG
	GCATCACCCCTTCCCCAAGCTGTACAGGGCGCTCAAGCTCCATACATTGGCACCGCTGGAGAACCGGCCA
	TAAAAAATGAACTAGGGCGAGTGTTCTCCGGCATTGGCAGTGGGGTTGGCGGTGTCACCGCAGCCACTGG
	TGGCAGCGGACCATCAACACCGTTGGGCACTAGTCCTTTCAAGCGCGATAGCGTCACAGGTCGCTCGATG
	AACGGAGAAGGGATGGATGAAGCGTCCAAGCTTGCCCGGCCATCTTCAGCAGCCGGCAAACGGTCGAGAA
	AGTCTCGTGACGAAGAACAGATGGAAATTGAGGCTAATGACGCCCGAGGTTTACTTTCGGCACGCAACGC
	CCGCCGCTCTCGGCATTCCCACCACCATCATCATCACCACCACCACCATCGCCACAAGGCAGACGAAGAG
	GCGGCTACCCTGAGCTCCCTTCAACGTCCCAGCTTCTTCCATCGAACATCTCCAGCGGATCCTCCTGCTG
	CACACCATCACCACCAACATCACCATCACCGTCATCACCATGCTTCTCGACCAGCCACCATTCCAGCTGC
	ATCTCCTATCCGCGAGCCTCGAACTACCGTGAACCTGGAACCGTTGCTTTCGAGTGTGGCCCATCTTCCT
	CGGCACCACCTTGGCTCAACGCTCTACACGCCTCGCATCAGTACGCCCACTGCCAAGTCCTCTTTGGACA
	GCTCCAAGTTTGGATATACCACAACCCCCCAGCCCCTTCCCCGCTTTGAACAGCGAGAGAACTGCACCTT
	TACCGTCCGAGTCCCCCGGTTCCGAATCAATCAATCTCACCGGGAGGAAATCTGCGCCCGGCGCGCCCTC
	TGGGGCACCGGCGTTTATACAGATGACTCGGACCCTGTCGCCGCTGCCATCCACTCCGGCTTCATTCGTG
	GTGCGTGGGGCGACGACGTGGACGAGGCAATGCTCGATCTCGAAATCAAAGATACCTACCAGCATGCACC
	GGCACCCGAAGCCACCACTGACGGTGCCTCCCCGACCAAGGGCCCACGCCTCCCACCGATACCCCCAACT
	GACAAGGACTTGCACATCACCCTGCTAGTTCTTCCCCGTGTGGCCCAGTATGATAGCGCCCTCATGTTCG
	GGCTGAAGTCCCGCAAATGGGACGGTCGCCACGATGGAATGAGCTTTAAGGTCCATGCCGTGGACTGGGT
	CGATGAGGGCGTGGCTCGTGGCGAAGAGCGCAGCGGCGAGGCCCGTCGGAAACGTCTCCGCGCTCTTATG
	CAAACCGGTCGTATCTGCACGGGGCCTGCCATGGCTAAATTGGATGAGTTACGTCGCAGCGGAGTGCAGG
	TACCTCGAGCTATCGATGGCCAGGATCAACCGGCAGCTGTGCAGCCAGTCTCATGATGGCGTGTCTGGGC
	TTGACCTACACTGTACTCAACATCGGCTCCAGATGCATTGTATGACCTTTCCCCCGTGGACCCTAGTCTG
	TGTAATTTTTGGGGACTCCATGGCGTTGGCTGGCTTTTTCATTCTTGTCATTTTCCTATTCAAATCTGTT
	CTGTCTTTTTGGCCGGGTCAATGGGATCGGATGAAAGGGAGATTTTCCTTGATTTATTTTTTTTTCCCCA
	TCTATACATAATCTAGCGCCATCTTTATGTTTCTTCTTTCTATTACGTATATACTCCGTATCTGCATTGA
	GACTGTCCAAGATCCCGTGTTTATACATTTACGCTAGAAGCTCTCCCCGCAATGTGATCGCCCGGAAAAC
	CGGAGTATTGACGTTCGGGGTTTTGTGGGTTATGATGTTTTTTGCAGGTCATACTCCGTTTCCAGACACA
	CTCAATGCTACTGACATAGATTCACAGTCTAAGATTCTGAGGTGGAGACTAATATCTCTTCCCTGTGACT
	GTGAGAATCAACAAGAAAATGGACCGAGGCTCGGTGGAGGAGGTATTGGTATTTCCCGTATTCTTTTGCA
	GGGGCTGATGAGCCGAGTTCAGACGGATACAACACAAGTCAACACAATGGGAACATTGAATCTAGATAAA
	AGACACTGACCAACTACAAGCCAACTACTTATTAGATTATTTAAATTCTCATCTTCTCACTATTACACTT
	CCTTTCCATGGGGAAAGATAGCTCGAACGAGACTGACTGAAATACATCGAGTACTACAAACGTACGGTGC
	CCCCTCTCCCCCGGTACCGCGTTTACCGGCTTCCCCGCCAGCCGAGGCTCTCTGGGCGTCACTCGGCCAA
	CTCTTCTTATTCTCCCTTTGAGCTTCACGTTCGCGTTCACTTCTCTTCATATCCGTAACCCGATTTTTTT
	CATTTAACCAGAGGGATGTTCACTGCTTCTGCCCGAAACCGCCTTTCTACCCTATCAAGGCAACGCCTAC
	CAAACTCCCTCCTCACCCGCTCGACCCTTACAATGACCCCCCGACGAACGGTATATTCCGTCCCTGAGGG
	ATACATGGAGGACCTCTCCAAGGGCAAGATGCTTCGTTTTGAAGACTCTCTCCCCCAGCTTCCTGTTCCC
	TCTTTAGAAGAGACCGGCCGTCGGTACCTCAAGTCCGTTCACGCCGTCGTCTCCGAGTCCGAGTATGAGC
	GCACCAAGAATGCCGTAGAGGAATTCGTCCGCCCCGGTGGCCAGGGCGAATCTCTACAGAAGCGTCTCTT
	GGCTCGCGCCGCCGATCCCAAGATCAATAACTGGCTCGCCGAGTGGTGGAACCAGGCCGCCTACCTCGCT
	TACCGCGAGCCCGTTATCCCTTACGTCTCCTACTTCTACTCCTACCGGGACGACCGCGAGCGTCGCAACC
	CAGCTAAGCGCGCTGCCGCTATCACCACCGCTGCGCTTGAGTTCAAGGCTAAGGTCGATGATGGCTCTTT
	GGAGCCCGAGTACCTCCGCAAGGAGCCCCAGGCCATGAGCTCGTATCAGTACATGTTCAACTGCTGCCGC
	ATCCCCGCCGAGGGCTCGGATTTCCCTCGCAAGTATCCCGCCGCCGAAAACCAGCACATCGTCGTGGTGC
	GCAAGAACCAGTTCTTCAAGATTCCCCTCATCGTAGACGGTCAGCAGCTTAATGTCTCTGAATTGGAGAA
	GCAGTTTGAGCGCATCTACGAGGTTGCACAGCCCGCGCCGCCCGTTGGGGTGCTGACTGTTGCCGACCGT
	GATCACTGGACGGCTGCTCGCAAAACCCTCGTTTCTCTTGACCCCGCTAATGAGCTGGCCTTGCGAGATA
	TTGAGTCTGCTGGCTTCGTAGTCTGTTTGGACGATGCCCGCCCCGTCACTCTGCCTGAGCGCTGCTCGCA
	ATACTGGCACGGTGATGGCTCAAACCGCTGGTTCGACAAGCCGTTGCAGTTCATTATCAATGACAATGGT
	ACTGCTGGTTTCACGGGCGAGCACAGCATGATGGACGGCACTCCCACCCACCGCCTGAACGACTATATCA
	ACAATGTCATCTTCAACAAAAAGATCGACCTCTCCGCCCAGTCCGTGCGGTCCCAGCTCGCCGACCCCAA
	GCCTATCAACTTCAAGCTGGACGACGCCGCCAACGAGGCCATCAACGTCGCAGCCGTATACCACCGCAAG
	CAGATTGGTTCCCATGAGCTGGTCGTCCAGGCCTACCAGGGTTACGGCAAGGGTTTGATAAAAAAGTTCA
	AGTGCAGCCCCGACGCCTTCGTCCAGATGACCATCCAGCTGGCCTACTTCAAGATGTACGGCAAGAACCG
	TCCCACCTACGAATCTGCCTCCACCCGCAAGTACGCCGAAGGTCGAACAGAGACTACACGCAGTGTCTCT
	GACGAGAGCGTCGCCTTCTGCAAGGCCCATGAGGACCACACCACCCCCCGCGAAGAGACCGTTAGGCTGT
	TCCGCGCTGCCCTTGCCCAGCACACTAAGTATACCCAGGAGGCTAGCTCCGGCCACGGTGTCGACCGTCA
	TCTGTTCGGTTTGAAGAAGCTTCTCCAGCCCGGCGAGAGGCTGCCCGAGATCTACCAGGATCCCGCATAC
	GCCTACTCTTCCTCTTGGTACCTCTCCACCTCCCAACTGAGCTCCGAGTACTTCAACGGATACGGGTGGA
	GCCAGGTTATTGATGATGGTTTCGGAATTGCATACATGATCAACGAGAACAGCCTCAACTTCAACATCGT
	CTGCAAACGTCTCGGTGCTGAGCGTATGAGCCACTACCTCAATGAGGCTGCCACTGAGCTTCGTGACCTC
	CTCATGCCCGACTTGGTTGCCGAGGCTGCGAAGCCGAAGCTATAGACTTGTTTAACGTATACCCAAGTTT
	TGTTGATTTTGGCGCTTTCGAGTTGTTGTTTTCTTCCTCCCAGCGCGCGATAGAGAAAATCTTTTTATTT
	CTGTTTTCAACTTGGAATTTCTTGTATCTTCACATTGCTATTGTGCAAAAGATGATTTGCATCTAGCATT
	ACATTCCTGTTCTTCGAGAGGATAGATTGGATCGAAGAATGCTTTTTTTTTCATGGTTTCTCTCACAATC
	GCACTTTCACAACCGCAATAAATTCCCAGTTCTGTAATCTCAAGACACATCCAAGCTTGAAAATAGAAGC
	CTACGCAGCTCCAAGAGTGTAGTAGAAGCCACCCACATTGGGGAATCAAGGCCATGACTACATCTCTACC
	ATTTTCATCTTCAATCACTACGAATCAAGACACAACTCCACCATATCAACCTTTCGCGACTACGACTCAC
	CTATCCGCCTTCCCCTTGTCAAGGTCACATAGGAAACGCACTTCTACCATGGCACACGACCCCGGGCTTT
	TGTCAGAATGAGTTTGTTCTTGCTTCTGCTCCTGTCATCTCTCGAATCTGTGATTCGTTGACTTTGGGGC
	TGTGAGAAGAGAGGATCCGGATGGGATTGTGGCGAGTTTGAAGAAGCGTGTTTCTTTTTTTGGGCTGGAC
	CACTTTAGACTTGGATAGAACATAGGAATTGCTCTCTAGACCCCGAGAGATTACCTTGGCAACATGGCTA
	AGTCTGTGTGAGAAGACGCAGTAGTCCACGAGTCTAAATTAGAACCTCCAAGTTTTTACTTCCAGAATAG
	TGAATAAAGACCACATAACACGTATTGTCATGGATTTCTATATTTAATTTCGGGTTTTTCCATAGTGAGA
	CCCCCACACTTCCAACGGGAAGGGTTGCTAGTAACAGCAACAGGCCATACATCCTGCATGCATAAGATAA
	ATCACACTGCAACTTCGACACAAAGCACATAAAGTCACACTGCGCATTTTCACAAAAGAAATGGAAACAC
	CGCCTGTCCTGGAAAATTGGAACGTCGGCCAGAACTCAAAAGATTCGACCCTTCGCGAAAACCTTTGTGC
	CAGGATTACATAAGGGTGCAACATTCGTTGCATGGGGGCCAAGGGGTTTTCTTTTATTCTCCGTCAAGCC
	ATTACTGGGTAGAGTGGTGAACATGGTTTTAGGCTGACATCCGGGGAATCGCCGGTATCAATCAGAATCT
	GTGGGGTCGACTCAAGACACGCGCCAAGTGCGAGTTTCAGTCTTTGCCGTCTCGCGTCGAACCCACGGCA
	GGCGGGTCCGCGGTTTCGGTCCCCGCCTGTCCGGACGCAATTCCCGAAGTAGTTGTCGCAGATGACGCGC
	TCTGGGAAGTCGTCAGACCACCGATTTGTCTCTCTGTGAACCAAATTAGTAAATGCGCTTAAATCGAGAT
	CTGCATCCCGGAGCGGGTTTACTCCGCGCAATTGGCTTAAAAACGCCATCCCGGGATTTTCATACCTAGT
	TCCCGGATCCGTTGCCTAAGGAGCACATTTTCTCGGGCTAGCGAGCTCGCTTCGGCTTGGTAAAAGGCAC
	TCTCATCCCGGCTCCCGCGCCGACTTTGGCTATCCCGCAAGCCCGAGAATGGCTCCATGCTCTCCGGTCC
	ACGCGAGTCTAATGGTCGCAGATTCGGCGACGTCGCTTGACTTGAAGGTCGTGAGTTTCGGCGGGTTGAA
	AATGAAGAAGACACAGATAACCTATTGCTTGCTGGAGGTGCTGCTGGGCCAGGGGGGAAGAAGGCCGACC
	GTTCCGATGCCGGGGTTGTATCATCGATTGCAGCGGTTGATTGCGGGTTATGTTGCTGCTGATATTGCTG
	CAATTGGGCTTGCTGGCTGCGGATCATCTGAAGAAGACGGTTCTTTATTCCATCATGGTTGCCGAGTTAG
	CTTACCATCAATTTAGCTTTCGGGGATGTAAATGAACCCACCACTTGTGCTTCCTGTTCTTGCTCTAACT
	CTTGGTGTAGCTCTCCCAATGAGGGTGCTCGATGATGATGGGGATCGGCTGTCGCGAAGATGGGACTTCC
	ACCGTGGCTGGATGGGCTGGCTGTGCGAAATGCATGTCCGATCGAGCTGCGATGGTCGCGATAATCTGAT
	GCAGGTAACTCACTGCTAGCTCCTGGACTAGTGCCCTGTATCTCGTTCAAATTCATTCCCGCAGCGGACC
	GACGTCGTTCGGATACCGACGGTCGGCGTATGCTTGAGCCATGGGAAGGCCTTGGTGAGGCGGTGTTCAG
	GTTGAGGGGCGCTGGACCAGTTGCAGGAGGGGGCATATTACGTTGCGGAATTGAGGAGGAGGTTGAAGAT
	GAGCGGGATGGGGCAAGGGAGTTCAGATCCGGTGACATCTTCAAGCAATAATTGCCTAGGGGTTGAATGA
	TAATCGTTGAAGCTCTAATCTGTG
>MTCONS_00000063	ATGGAAGCCACTGGGGATTTTGGGCCTGCGCCTTCAGGCATTGACCTCGCCGAGAACCAGCAAACCCAGA
	TGCTGAGTGCAGTCATTACTCTGATGATAGTTGGAACCGTAGCGGTTCTTTGGCGCATGGGTATACGCAC
	AAAGACATCTCCAACGAATTTCGGTCTTGATGACTTTTTGATCTGTGCTGCTTTGTGGTTCGCCTATGGC
	ACGGGTATATGCGTAATCATCAGTATCAAATACAAAAATGGGTGGCACCAGCAAGCCCTCACTGACTCCG
	AATTCGTCTCTCTTTGGAAGCTCCTTTTCGCACATGTTTTCATCTACTCGACAACGGTCACTCTGACCAA
	ATCCTCAATCACTCTTTTCTATCGTCGCATCTTTAACCTTCGTTGGTCGTTTTACTTCGCCATAGTCATC
	ATCCTAGCCTATTTCGTCGCTGTCGTGGTCACTTTTGCGGCCGCTTGTCGCCCCACATCATATTTCTGGG
	AGCAATACCTAAGCCCTACGGCTGAAGGGGCATGTATAGACGTTCCTCAATTCTTCTTGGTCAATGGCAT
	TGCTGCTGTCGTGATTGATATCATCATTCTGATTGTTCCGGCTCCTGTCATCTGGAAATTGCAAATGCCA
	AAGTCCCAACGCGTTGCGGTTACGAGTATCTTGCTGCTCGGTGGTGGCGTCTGCATCGCCGGTATCGTTC
	GTGTTGTTTTCTTATACAAAAACACACATTCCAACGATCAATCGTGGACGATTGCCCCCGTGTTCATGTG
	GTCTTGCGTTGAACCTTTCATTGGAATTGTCTGCGCCTGTCTGCCAACCTTTTTGCCCATGTTCCGCCGC
	TGGTGGGCGATTTTGGGAATCAGGAAGGGTTCCAATAAACAGGAGGACTACTATGGTGCAGTGGGCTCTC
	AGACACGTCGCTCAAGACAACACATGTCTGAAGATGAAGAAGATGGCCCTCACGGGGACGAGGTTCAGTT
	AACCAGCTTCCCTGGTTGGCCATTGAACTTCTTACGGGGAAAGGGTAGCAGAGATGATGTACGATTGTCC
	AGGTCGAAGATTCAGATCAAAGACGAGGTTACAATCTCGTATTCTATAGAACGAGCGGTGTGAGTTCCTC
	ACCGAAGCTATAGTAATCGGGGCACATCTAAATCAACTTGAAATAGTACATTGTCTCCACAATTCTAAAT
	CGACATTGCGCACATAATAGCATGGTGAAATTCTGGCATCGGGCGACGATGCAGCATGATCGACCATTCG
	TTTAACGTAGGTTCATCGTCCAAATGAATCCAGCAGCCCCTTCAGGAAGACAGGTTGATAAGCCTACAAA
	AGCTGAGTATCCAGCATGAGTTGAATGTCCACCAAACGCTGGTTCTTCACTCACAAGAACCAAACAGCCT
	TTAGGAAATCGTCATGTCTCGCATTCTCAACATCAACTCAAGTTCCCCTCTGTTCAATGTGGGAGGAGTG
	GGATACCTAAGATCTTGGACTCCCATGAGGTACTCCACGAGCCTAGTATACTGTTAAAATGTATGCGAAG
	CTCACGCAAATTACTTGTATCGTACCTATTGTGAAACTTGGTTGGAAAGTAACATTTGAATTCTCCTTCT
	CGAGTCTCTTCCATGTGCAGCCACCCTTTCGTGAGGCATGATAGCATAGCCTCACTTTGCGGGTCGAACA
	GCAAGCCTTGGCCGCAGGCTTCTTGAGCGTGGCGAAGAACTTCAAACTCCTGTTCAGGGGGGAAGAAGGT
	TTCGGGCGAAAGCGGGAGACCCGCAAAGTTTACAAACACTGCGATGATTCCTTCCAGGATGCCACGAACT
	TGAAAGAGTTGAAGAATTTCGCAGTCATCATGGCTGATTATGTCCAGATCATCATCCTTGTAGAAAGCCT
	CATACAACTGGCATTGTGTTAACATAGTAAAAGAAGACTGGAAATGCTTGATGATCACATACCATGTCAC
	AAAGATGCATGAGTGCATCCATCAATTCAGGCTGGCCGCCGGTTAAACCATAGATTGTATCTCTCAGGAT
	CTCGCAGACTTCGTAATCGGAACCTCGACCCTGGAAATGCATTTCCATGTAGAGATGAAACTCTTCCTGG
	GTGTAGAAAATAGAAATATCCTCGTCAAACCGCTCGGACAAGACAAGACGTTGACGCTCATTGAATACCA
	GCAAGTCACTTCC
>MTCONS_00000011	TATCCGTTCTCGGTTATCCCGGGATCCACCGGCGCGGTACATCTGGGGTTCAAATGGTACAATTTCCCGG
	GAAGATGGGAATAGGGCAGCAAACCATGGGGCCAAAACTTAGTGTCTTCCTTCTCTATCCCTGTCGAAGG
	ATGGCTTTAGCGAGGTCAGTTTGACCCAGGGCTTGGTGTCGGTTATTCTTGCTGTCCTACTGCCGACCTT
	TTGTTGTCTCCTGAGAGCCGTGTCTTGATACTAGAAGAACAAATCGTGTCTTCCATGGATCAGCGAGAAA
	GCTCACTATCATTTGTCATTCATAGCAAGACAAAGAACAAGATTAATAACTGCTTCCAATTCAATGGAAA
	TTCAACCATGCAGACAGGCATTGCTTGCTTGCATAGACAGTTATCAGACCCGTGGATAACCTGCGGCCGT
	TATTCTTTTCTTGTCATGGAGTTGCATAGAAGGCTTCACAACACCAGCAATACTCTTCCTCTACACATGA
	TTGAATACAAAGACCTCGGTCATCCACCCCGCGATGACTCAGAAGGTTAGGGCTAAACCAGGTTAAAGGT
	TAAGGTAAGCTTAAAAGTCAAGGGCAAGCAATTTCATTTTCAAGGAACAGAATGTTCTCTTTCATTCACT
	TCGTTTACACTACACGTCAGCCTTCACGTACATCTTCAAGCACAGAATTTCAAAACCACGCATTCACCCT
	CGCTACCATTAAGCCCCCCCTAGACGGCCATCAAAGATGGAGCGTACTTTAGCGCCACTGCACGTTGATG
	AAGGCAGTCCGGAAACCTCACGGACTCATCTACAATCCGCCATCATCGTCGCCTCAACGACACTTGTATT
	TACAGGATGCGGAATAAACTTCGCGTTCGGTGTCTTCCAAGAACTCTACGACTCCATGTCAAAGGAGCCA
	AACACACCGTTCACTAGCGCAACACCCGCACAGATTGACCTGATCGGCACGCTCTCAATTGCATTGATGA
	CAATCGGTGCTCCATTTGCCACAGCGTGGACAAAGCAATACCCCCCTCGATATGTCATCTGGGCGAGTGG
	AGTCATTCACGCAAGCGCTCTGCTGTGTGCCAGCTTCAGTCAACACCTGTGGCAATTCATCCTCACCCAG
	GGCATTCTTCTCGGGATGGCCACCTGTCTGACGTACATGCCGTCTGTTACCGTGGCACCGACCTGGTTTA
	CATTGCACCGCGGACTAGCAATGGGGATGATTCTTGCTGGAACTGGAATCGGCGGTGTCGCGTGGCCACT
	CGCCTTTCGATACCTCATTCAATCGGTCGGATTCCGCAACACACTCCGCGTAACTGCGGGGATCTCCTTT
	GTACTGATATGCGGCTCGGGGACCTTTATACGCTGGCCGGCTAGTCAGATCACTCGCATTCAAGCCGAGA
	ATGCCGCTTCTTCCCGTTCCTCGACCATTTTCCGCCTTCCGTTGGTCAACTGGCGCGTCGTCCGAAGCCG
	CAAATTCATCGCCCATGCTCTGGGGGCAGCGTTGCAGTCTGCAGCATACTACACACCGGTGTTCTTTTTC
	GCGTCTTTTGCCCGTACACTAGGTTACTCACAGGCAACATCAGCGAACTTTATTGCTATCTCAAATGCTG
	CAAATGCGCTAGGCAAGGTCGCCATCGGCTACGCAGCTGACCGGATGGGAAGACTCAATACACTGGTGAT
	AACGACCCTCATTTCAGCCGTTTCAGTCCTTGCATTGTGGCTTCCTTCCTGCACATCTGCCGCACAATCC
	ACCGGGAGTGCACTGTTCATTGCCTTTACAATCTTCTACGGCATCTTTGCATCGGCATATGTCGCTCTCT
	TCCCGACGAGCTTGGTAGAGTTGTTCGGCGTGCAAAACTTTGTCAGTGTAAATGGCTTGCTGTATATGGT
	GCGAGGCTTTGCAACATTAGTTGGAACCCCAGTTGCGGGTGCACTGATCCGCGGAAACCACGAGAAGAGC
	GTAAGTCCACGAAGTTATGAGAATACCAGCATCATGGTCGGTGTATTGCTATTCGTGGCAACGTTGGCTG
	TGGGTTGGGCACGACTTGAAGCTACCCTTACCCTTGATGCTGCAGCAGGGCGTAGAATAAAGTGGTTAAT
	GTGA
>MTCONS_00000067	GCTGACTCGTCTCCGTATGTCTTTGGTTCTGTTTGACTATCATTGTTCTTTAGACTCAACCCTCCATGGA
	TTCTTATCCTGGCTTCACATAGACTACATCTTGCAGCCTGAGCTGGTGAGACTAACTAGACTCAATCATT
	AAATTTGAGAAATGATAGACCATGTCTTGGGGAGACCTTCGACTCGCTTCCGCAAGATCCAAGTATTTGC
	AGTTGTCTCATTCTGGTCGATTTACTTATTAAGAGCAGATAAACATGGCCCACCGTTTATTCGATCCCTC
	TCATCCCGCTTCACGGGAAAGTTGACAACATGGCAGACAACAGTTATCATATTCCTCTGGCTCTACCTCA
	GCCGGAACTTTGCCAAGATCGTCGGGCTTGAATGCCCTGAACCGCTTGCAAATATGTACTCGCGGTCCTT
	CTTTCGAGCAACATGGATTACCACTGGTCTGGATGCGGGATTTTGGACCGCTATGAACATAAAGCCGAAA
	TGGCTACGAGATATAGCTTCACTAGTCTTTACGGCTTACTATCTAATTGCTGCTGAACAGGCCGACGAGA
	AGGTTCGCCGGGTCCGTGCCACTCTGACACTAGAGCACCTGCGCGTGTCTTGGAACAAAGCCACCAGTCC
	CTACCTGTGGTCATTGGCGAAATTGCTACGGCCGCGAATGACTCAATTCCCGGCTCGAGCGATTCGAATT
	CCTCGCCCAGCGAATTCTGTTTACACCGAGCCGGTACACGCGTGGCTGTATTTCGATGGCCCGTTAAGTG
	CGCTCCGAGATCAGAGCCTGATCGTGCTGGATGTACCCGGTGGTGGGTTTGTGGCTATGAGTCCTAGAAA
	TGCAGAAGACAAGCTACTGTCTTGGGCCGGAAGACTAAAGGTTCCCATCCTGAGCATTGATTACAAGAAG
	GCACCGGAATTTGCCTACCCGTATGCACTGCATGAATGCTATGATGTATACCATAGCATCATTGCTACGA
	ACGGTCATTGTATGGGTCTGAGTGGTAAGACCTGTCCTCGGATTCTTGTCACTGGCGAGAGTGCCGGTGG
	CAACCTCGCAGTGGGCATGGTCTTGATGGTGTTACAGTCTGCGATGTCTGAGGGTTTGCGAGGAGAGGAT
	GTGCTCCCAGCCCCGGATGGTGTGATTTTGGCATACCCTGCGTTGAATATGAGGGTTGAGAGCTGGATGA
	GTGATGAGCAGATGTCATTGATCCAGGAGAAGAGCACTCGTCAAACAAACCGCAGTGTTCTGCAACGAAA
	ACAGGATCAATATCGTAAACTCACGCCATTCACATCGCCAGGTAGCTCGGTAGAGGATCTAACTGCTGTC
	TCACCACCAGAGACGGAACAGAAAAGCAAGGAAATCAATGCGGCCACCCAAGCTGCCAAATCGCTAGAGG
	ATCAACTCCAAAAGAATGAGAACTTAGCCCCAAAGCATGTTGTTATTGCAGAAAACGAAATCACACCAAT
	CAAGACCCGACTAGCTGTCTCTTCCATGATCACCTATGTCCACGACCGCATCCTCACACCTGAAATGACG
	CGTGCGATGATCATCTTGTACATCGGACCCCACCATCGCCCCGACTTCAACACCGATTTCTTCCTTTCTC
	CCGTCCTGGCCCCAGATGCATTACTCGCCCGCTTCCCGAAAACATATATCATGACCGGAGAGCGAGATCC
	TCTGGTTGATGACACGGTCATATTTGCAGGAAGACTGCGTCAAGCAAAACTGCATCAGTACCGTGAGCGC
	CAGGACCTGGGGTTGGAGAGGGCAACCCGCCCTTTCAACGAGAGAAACTACATTGAGGTCTCTCTCATCC
	CAGGTATTTCACATGGATTTATGCAGATGGCTGGCTTCTTCCCCGACGCGTGGAAGTATATCCATCGCAG
	CGCGGACTGGCTGGAGACTCTAGCCCAGAAGAACAACGCCGACAGCTTCGAGGCCAATTTATTTAAAACT
	GACCGGATTGTGAGTGGATTGAATGCCGACAAATCCCTCAACTTCCCTGGCCCTGCAAATAATCAAACAA
	ATTCTGCGTACCAGGGACGCAACCACCATCGCAAGTTTACTGGCGAGTCCTCCGGTGACGATGACAGACC
	ATTGGAAATGAGCGTGAGCAAAATCACGTCAGCTGCTGGTAGTAGGGATGCACTTACATCAAAATCTGAA
	CACCGCACACGTCAAAGAAGATCACGATCCTCTTTTGCTTCCTCGCGAGTTCCCGGGCTTAGATCGTTGG
	GAGATGATCGCAACGCTAAGGACGACTTGCTCGCTAAGCTCCAATGTCTGGAGAGAGCGGGTCATTCTGA
	CCGTTTCGATCCTGATGAGACAAATAGTGCTCCTGAGAGCCCGGGTACAGTCCGTCCGAGGGGACGGAGT
	ATCGCTTCTCTTGATAGTGAAGAAGATTTGCTGGATCGTCGGATGAAGGGGCTCGCTGGTGGGTTGATGG
	GGATCGGGGAAGGGGCGCAGACTCCTGGGTTGTAAGACGACATGAAATTTCATGATGTACGACTGACGTT
	GGGAATTCCTTTCGGTTTTAGAGTGAGACCTAGCAATAATGCTCTCGAAATGTATACCTTCCACTGGGCC
	GGAAGATGTATATCTAGGTATTTAGGTACAAATGTAGATCTCGCCTGGCAATTTGATCTTCGTAGATATG
	GGTGAGATGGAGATGGGGAATCTTGGAAGGCTACAAGAAATCGCTGCGACAAGTAGAGATGGAAAACGTG
	CAAGTCAAGGAGATTCAGAGGCGCAAGTGTCGTGACTTATTCCCAGTGAGCCCCTTTGCTTTCAAGAGCG
	TAGCCCAATTGTCCAGAAATGCTTCGTATGGCGGATTGGGGACAGTCATCTCTTCGTCCTCCTATCTTTT
	ATATTCAACTTCCTCCCACACTTGATGTTGACAAGTAAGATTCCGGCTTGGTTTGACTCTTGGCGACGAT
	GATCGTTGGGGAGTGTGAGATAACAAGGCCACAGTGGATCAAACTCGCCTCCGGCTTATCACCCTTAATG
	AGTTCCTCATTGATTGGTAAGGGTGTCAATGAGGAAAGAACCTGGGATGCCATTTGGTCGATAAATTCGC
	AGGCATCACTTTAATGGATAAGAAGGTCTTGTGTTGGCGAGTCTGCACTGAACCCGGATGATGCTCTAGA
	ACTGCCCGTCTTGAGATACTGTTCCACCATACCCATCGGTCATCAGCAAGAGAAACAATTGCTTTGATTT
	GATTTTCTTGAAGCATCTCGTGATT
>MTCONS_00000077	CTTTAGAGCTGAAACCCGATAACAAATTTCCCCTTGCGCCTTTCTCTCAGTCATATCATCCATAATCATT
	GTCAGGCACATCGCGGTCAGCGCAAGCCCCGCCGAAATACACCGCATACCAAAAGTGATTACATTTTTCT
	CAAGCCTGAAAGAATATGGCTTCGTTTATCACCACCATCAATGCACGCACACGCGCCCCCTTCAAGCCCC
	GATCGGCCGCCAAGGGCACAAGCAGTTATCAGCTACGACAGTTCGCTGAAGCCACACTTGGAAGTGGTAG
	CTTGCGCAAAGCCGTGAAGCTGCCCGAAGGCGAAGATCAGAATGAATGGCTTGCCGTCAATATTGTCGAC
	TTCTACAACCAGATCAACCTTCTCTACGGCTCAATAACCGAGTTTTGCTCACCGCAGACGTGTCCCGAGA
	TGAAGGCTACAGATGAGTTCGAGTACCTCTGGCAAGACTCGGAGAATTTCAAGCGGCCAACCAAGATGTC
	TGCACCGGAATACATTGAACACTTGATGGCCTGGGTTCAGAGCAACATCGACAACGAACAAATGTTCCCT
	AGCCGGATCGGTGTCCCATTCCCCAAGACCTTCCCCAGTCTTCTCCGCCAGATCTTCAAGCGTCTATACC
	GTGTCTATGCCCACATCTACTGCCACCATTATCCAGTGGTAGTGCATCTCGGCCTTGAGCCTCACCTCAA
	CACCAGCTTCAAGCACTATGTCCTATTCATTGACGAGCACAAGCTGGCTAGTGGGAAGGACTTTTGGGGA
	CCGCTGGGTGATTTGGTGGATAGCATGTTGCGCAGCGACTAA
>MTCONS_00000025	CGTAACGGACTGGTCGAATTGTGGTGAGTTTAGGGCATTGGGGCCACGAGATCGTATTCGAGGCACGTGA
	GACATTCCAAGGTTACTCTCAGACTACGAGCAAATCTTCAGTGGAACTTCCCGTGGGCCTCCCTTGGCTC
	TCTGGCCTGATGCTGTTATCTTATAACCGCGTTCAACAACGTACAGCATACAACTATCAGAGCTTACGTT
	GAGCCGAAGGCCCGGGTTAGTGCGGCGACCTGTGCGTACACGACCCACCGTTCATCTCAAGCTTTTCGCA
	GATCGAAGGGCATCCAGAAATGCTAAGCTCTCGACAAGTGGGAACCCGGTAAATCCTCAAAGCCAGGAGG
	CCAATCAAAAGCCAAGCAGAAGCCCATGCAACCCATGAAGCTAGGGGCATCCAAAAGGTTTAAATTCCTC
	AGATCAGTTGGAATGATCTACTTTAATGCGGAATGAGCTTCGTTTTGGTTTCCTTTTCTCTTCCAATACG
	CTCTCTCTGTTTGCCCCCACTAATTCTACCATCCCACCACACATTCTCCTGACCACTCCACGACATAAAA
	AAATTTCGACGCCTGCTTTAGCTTGACCGACTGGCATCCACCAACCTTCCTCATGAACTTGGCATGAAAT
	GCAAATATCCCGCGCTCTCAGCGGACCTTGAATCATAGACTGCCCCCTCCCCGAGGATGGCCACCACCGC
	CCCCCTCAGTGCGAAAAGCAAGCTTACTGGGCCCGGAGGATCCTTGAAAATCACTCCTTCGAACTCTCCA
	ATCCTCCGACCAGGCATTAGATCCCCGAGCAAAACCTCCCATCAGTCATTCTTATCCCTCCAAACCGTTA
	TCGGCACAACAGCAACCACCCCTAATGGCTTTTCAAGTCATGACCAGAGCAGAAGCTTTGCACTATGCGC
	TGGATCAGCAGCGGTTCTTGCAGAGTTAGATGAGAATGACAACATGACACAGCGCTTCTTCCGAGCTCGC
	CCCTCCGCGACAAGTGTCAACCCATCAACTTCTTTTTATAATCACTCGACTCCCCCGGCCACCCCAGATC
	CAAGGTCCCGATCCGTTTCCCATATCCGGTCTAGTCCACACCTAAATCTACTCAACGGGTCTCCGTCAAG
	CGAAGTTATCGACACCAGTCCGCGTGGATGGTCTTCAAGAGAAAGAATCAAAGCGGTGACAAGTGTTTCG
	ATCAGCCCGAATGGCAGATTTCTCGCAGTGGGAGAGACTGGTTATAATCCTCGTGTTTTAATATTTTCGA
	CAGCGAGAGATGCATTGCCGGATGTTCCTCTATCTATTCTGAACGAGCATACATTTGGTGTTCGCAGCCT
	GGCCTTTAGCGCCGACTCTCAGTATTTGGCAACGCTCGGCAATCCGAACGATGGATTTCTCTTTATCTGG
	ACAATCAATCTCAAGAATGGGTCGGCCAAGCTACACTCCGTGAATAAATGCACCGCGGTCATCAAGGATA
	TGTGCTGGGTTGGCCAGAGCTTGGTCACTACCGGTCTGCGACATGTCAAGGTCTGGCGTCTTCCAACGGT
	TATTCGGCCTGTTTCCCCAGCCAAGGCGCGTTTAAATTTAGAGGGAACTGGCCCCTCGCCAAATCCAATC
	CCCAAAGCACTATCTGGCAGAAATTGTTTATTGGGTGCATTGGGCGACAACATCTTCACCTGTGTGAACA
	GCATTTCCTACAACGAGGCTGTAATCGGCACAGATTCAGGCGCAGTTTGCTTTTTCGATGACCGCGAAGG
	GTCGCAGAAGATGATCACCGTAAAGCAAGTTGGATTCAGCATCACCTCGCTAGCCGTGGACTATGACTCG
	GAGTCCATATGGCTAGGTGGACGAGGAAGGCAAATGCAGCGGGTGCCGTTTGAAGTTTTAAGATCATCCG
	GCTTATCCCCGCCGGTGTCTTCTGCTCGCCTTGACAAGAATGCATTTGACAAGAAAAGCAAGACACCAGC
	GATTACATGCATGGGGTCTCTTAATTCTCATTTAGTCACTGTTGAGTCCACCTGCGCGATTCATCTATAT
	CCGATCAAAACTTTAAGTGATGATGGTGAACAGGAGAGAGGTGAGGCTTCCATGCCGGCCCATTGCGACC
	CAATTCTCGGTATTTGCCGCATGGATTTTCCTAACGACTTGTCTTCGGACTTTTTCACGTGGTCTCGCGA
	TGGTTCAGTGAACTTTTGGGATGTCCAAGGGAAGTGTCGAGGTTCTAAAAAAATCGATCTTGATCAATTT
	TCAGGAAAGGAAGAAGATTCAGCAAATGAACTCAAAGTTTTGCGGACCGCTGAAAATGCGGGCTGGTTCG
	TCTCTGCTGACAAATTTGGTGTCTTGAGAATCTTTTCAAACTCTGACTGGACTTGCCTCAACGAGGCGCG
	CGCTCATGGCGGAGAGATCACGGATGTGGCCATACAAGGAATGGACGATACCTGGCTGATAGCTAGTTCT
	GGGCGTGATCGGATGGTGCAACTCTTCGAGAGACGAGACACCGAGTTAAAGTTGATTCAAACCATGGACG
	ATCATGTGGGGGCTGTTGGACAATTGATGTTCATCAACGAGGGCGAGAAGCTTCTTTCGTGCTCCGCAGA
	TCGCACAGTTGTCATACGAGATCGTGCCACTCGTGAGGTAGATGGTGGCACATCTGTTGCCTACCTCATC
	TCAAGGGTCATTACTCAGAAGTCCTCTCCCGTGTCGATGACCCTTTGTCCAGATGACTCGAACATTCTAT
	ACCTCTCTACCATGGATCGCTGTGTTTCAAAATTCGATATCTCCTCTGGACATCAACTTCACTGTTTTAA
	GGCAACTGATTCGGAGACAGCCGATGCGGTGGTTCTGAGCTCGTTGACAGTTGCATCCGAAATCTTAGGC
	CAGACTCCGAAGGTTCTTATAGGTGTTTCGAGCACGGACAAATCAATTCGCGTCTATGATCTAGAGCGAG
	ACCAGCTGCTCACTGGCGAATTCGGCCACACAGAAGGTGTTAGCGACATGTTACTCCTGGAGGAGCGTGA
	TCTATCCGATGGGTCCCAAACAAAGCGCACGGTTGTCAGTGCTGGGATGGATGGTATATTGATGATTTGG
	GACCTATCTGTCTCTGTCCAGCAACAGGTCTCACCAGACCTTGTCGGGAATGTGCGTGAGGAGGATGAAA
	CCCCCGTGAAAGAAATGGCAGCTGCGAGGCCCCCTCTCCGAAAAGTCCTTTCCCGCAGCGAGCTCGCCGG
	ATTTCAACGACCGGATAGCCCCAATCCTACAACACCGACCCCTATACGCGAGCAATCTCCAACCCTACCC
	CGCAAGTTGTCTCGACTATCTCTAGCACCATCATCATTGAAAAACCACGCCGTGTCAGAAAAATCCTCCC
	CGCCAAACCGCCTATCCCCAACATCAGGATCAGGCATACCGCAAGGCCGACGCCGCCGGTCCCCATCCCC
	CGTAAGCCCGAAATCAAGGACATCAACAGCCCGAAAACCACATAGCGTAAGAACAACGAATCGCCGCACA
	TCCATCGAATTCCGCAACCGCAGCAAAACAACCCCATGCGGTGACTTCGGAAGTCTAGAAATGTCCACCG
	AGCAGCTGTGCCGAAGCCTGCGAGCGTATCGAAAGAAACTCAACGGCTCGAATCAACGCATGCAAGCGCA
	AAAGGAGCTCGAGCGCGAGCTCAGTCTCACACTGCGCATCGTGGGTGGTCGTGAACAGAGTAGCGACGAG
	AGCGGCGAAACAGAGACGGATAGCAGCGGTAAGGATACGGAGCGCGAGCGGAAACAGAGCTACGCGGTTA
	TGCCAAAGTCGCCACATGTTCCTCGCCGTATGCCGTCTACCCCGTCTTTGCGGCTGAAGGGGGTGCGACA
	GGTTTCGCGGAGCCGTTCTTGCGATCCTAATTAGGAGGAAAGAAGTTCGTTCTCTCATTGAAAATTTTCA
	TCTTGCTTTGGGGAGAGGGCATTTCCGGTGTTTTATGGCCTCGGTTGTGGAATGTGGACTTTTTATCTCA
	CGCCTTTCCTAGATCCTGTCTTTGTCTCCTTTTTCTCATTTACTGGCATTTTGGCTCGTGCACTCTCTTG
	GTTTTTTTGTCTTTTCTTATTCCGTGCATTTTTGCGTCATCTACTGGATTTTCGGCGGCTTGGGCGATTT
	CCCTTCCTACTTCCTGGTTTCTTAGAAATCATTTCCCTTCTGATGATACCCATATTTACCCCTATTTTTT
	GAGAGGCTGTAGGCCATCTCACGATGATCCGTTCTTTCCTTTCAAGTTTTTCTTTTGGTTGGAAAAGCAT
	ACCAAGACACACCTCATTCGAGTTTTCAATTTCATCTCAAAAATATCGCACTTTACACACACACACATAC
	ATTCCTCCACCTTGTCATAACCCATATCGAAATATCATCGAACACCTCAATCCAATCCTCAACGTAATCC
	AGAC
>MTCONS_00000083	ATGCCTCCGAAACGAAAACACACAGGCGACAGTGCCCCACAGGATGACGATTCCAAGCGCTATGCTTATC
	TTAAACCTCACGTCCGCCGCGTCCCAGAGAAGACCATCAAATCGAAATGGGCCCCTCTGCCGGAACCCGT
	CCAGGAAAAGGTCAAGGACATGTTCCACTCCCTCGAGCGACCGGTAATAATGCGGAATCAAAATGAACGC
	AAGCGCATCGAGGCGCAGGGTGCCGTGCAAGCGGTCGTGCGAAATCTAGGCAAACGACTCCCGCGAATGC
	CATTTCCATCCATGACGAAGGAATCAAACTTCGACTACGAATCTGCGCTAAATGAGCACCGCTCACTTGA
	GGCCCACTTAGCTACGATGAATGACAGTGTTGATCTACTAAAAGCTGAAATTGCCAAAGAAGAAGCACTC
	CTTGCTAGGGAGACAAAGTCGCTCCACGAAATGGACAAGAATGCCAAACGGGCCGAGGCTGAAAGGAAAC
	GACAGGCTAAGAATGAACACCCCGTGCTCCGGCAGTTAGATGCACTTCCTCAAATCGAGGTCTCTGGGTC
	CGCTGAGTTCATGCTTCTTGGCGCGAAAGATAGCCAAGTGACACTAGATGAGTTGGAGACCGACCCTGAA
	GTCCAAGGACTTATGAAGCAACTACGTGGCCACCTTCAATCCATACAAAGCAACACGGCCCCCTTCGCAG
	GAATTGGAGATGCTATCACTCGTTCACAAGCTGCCTTGCATCTATACTCGATGTCCAACGACTGATCGTC
	CCACTGGACAATACCACACCACACCATACAAGCCACCAATCCCGGCATTTCAAGGCTTTTGATTTACGCA
	TGAAGGGCCTCGGGCGCAGGGTATGCGCGCTTGTCAAAAACGCAAACCAAATATAGACCGGTCTGGGCGA
	CCAGGAATCAGATCGGCAATCCTTGTGGCGTGCTCGAATTCCAAAGCAGTCACTGAATAGCTGCATACAG
	TGGAACCGAGCACGATTGAACACACCTCTCTTCAACAGGGGATATCCCACTGCAGGGGTCAAGTTCGAAC
	CACACTAAATTAGGAGAAGAGTAATTCGAATATCATGCGCATTCAGTCCAATATGGGGGAGTCCTGCTCC
	AAGGATGATGAGACCACCCGAGGCCCCATCACATGAGAAGGGGGAAGAAAACAGACAGTTGAGAATCAAT
	AATACAGTAGTCTGCAACTTGTGCACAATGTGGTTTCAATACAAATCCAATTGCCAAAATAGAAAACGTA
	ATTCTTCGACCGAGGTCTCGCCCCGAAAGTGGCGGGTGCCCAAGCAGCCAACCCCATGCGGAGCAGTTCG
	GAGGGGTGACTCCGCTTTCTCCATCCCCAAGAACTTTTTGACGTTTACCAACTGCCACCAACTGGTCTGC
	AGGCAGCCATTTAGCTCCGGCCCTGGTGGTTCTCCCTGAACTTTTGCGCAATGCCCGAAAAGAATGCGCC
	GCTGGGCGCTTCCAATGCGACAAAATCCAGATCTGATGCAGGGAAGGATACGAGCATCAAGAACTCGCAA
	ACATCTGCGGCCAAGGCCGAAACGACCGGCTCTGGGAGTCACTCCAGCCCCAAGAAGCGCCGGAAGGTGA
	ATCACGCTTGTGTATATTGTCGCCGCTCGCATATGACCTGTGACTCGGAACGGCCCTGCACACGCTGTAT
	AAAGCGAAATATCGGCCACCTGTGCCACGATGAGCCGAGGGAAACTGCGAAACGAGGACGTGGCGAACAC
	GAAAACTCTGCTGCAGACGACGAGGGATCGTCTAACAATGAAGTGGGCTCCGTTCAAGGCATGCCTAGGA
	GTGTCGATGTCGCCGATGCTGCTGGTCAGCAACCATTCCCTGATACCACGATCGGAATTACACCCTCGGC
	TGTGAACCCGCCTTCCACGGTGCCGCCTGGAAACCTCTCTGCATCTAGTCAGGGCCTCGAGGCTAATTCT
	CAGCTCATGCAATACAACGACTGGGTAGGTGGTCAGAATCAGTTCCAGGACATGCATTCTCTCCACCCGT
	CGTACATGTTCAATGCACATGAGGTGACCAACGAGTATAATCTGCTCGGAGATTTTCTCAGTAACAGCCT
	CTTGGACGACGGGGCGATGTTCCAAAATCAAGATATGCAGGGAATCTACACCGATTCATCATTGATGAAT
	TCCGTGAACGGTATGGCGCTGCCGAACGGGTTGCCTCCTCCAGCACAACTTCCACCGCCAGCCAAAAACC
	AAGTACCGCAAGGAGAATCGATTCAACCACCAAACTCCACGGTTGGAAATGACAAAGCCCGGGAAACATA
	CTACATGACCGCCGCAGACCCAGCAGGAACTGACCCACCAGAAGAGCGGATGAACAAGCTTCTCAAAGCA
	AAATATGACGCCGGATTACTGAAACCGTTCAACTATGTCAAGGGATATGCGCGATTAAATCAGTACATGG
	AAAAGAACATGCAACAAATATCTCGGCAGAAGATTCTGCGACAGCTCGACAAGTTCCGGCCTAAGTTCCG
	AGAACGCATGCAGAGCTTAACTGATATCGAACTGATTCTTGTGGAGATGTGGTTCGAGCGGAGTCTTATG
	GAGTACGACCGCGTCTTTGCCAGTATGGCCATACCGGCCTGCTGCTGGCGCCGAACGGGCGAAATCTTTC
	GAGGGAATAATGAGATGGCACAGCTGATTGATGTCCCGGTCGAGGGTCTGCGAGATGGCAAACTTGCTAT
	TCATGAGATCATCGTCGAAGATCAGCTGGTCAGCTATTGGGAAAAGTTCGGTGCTATCGCCTTCGACAAT
	ACTCAAAAGGCCATGCTCACAAGTTGCACTCTGAAGAGTCCTAATCCTAAGTCAACGAATGACGGTATTA
	CCTGCTGCTTTTCGTTTACAATCAGACGAGACAATCACAACATCCCGTCTCTCATCGTTGGAAACTTCCT
	CCCCATCGATAAATAGTATTTTTTGGCACACAATTGTCTATTTTATGTGACGCAAGGATTTAGATTTGGG
	GTCTCACCTTTTGGCTTAATGATTCCCCAAGTTTTGGCTGTGTTTTTTACGGGAAAAAGTATCTTGCATG
	ATTTATGTGTACAACATGGAGTAGCGTGTTTTGAGACAAACGATATCTAGGAAGTGAAGTAATCCTCTGA
	GTAGTGTTTATG
>MTCONS_00000030	TGCAACTCAACATCTAATTCCATTGGGAGTCTTATAACCATGTTTTCGCGATTACTCCCCTCAATGGGGC
	GCTCTGGGCTGACGGTGATGATTCCCCAGCGCTCAATCTATCTCCAGAAGAGTGTCTTTGAGGTAGAGCG
	GAGGTATTTCTCAAGGAATTTCCAGCTTCATGAACAACGCCATTCGTCTGCAGCGCCTTTTAATACCCCA
	GAATCGCAAAAACGTAATACATCTACAATGTACTATACCATCAGCCTGATCCTCGGAACGGTTGCCCTTG
	CATATGGATCTGTCCCTCTTTACAAAATGATCTGCCAACAGACCGGTTGGGGTGGTCAGCCCATCCTCAC
	CCACCGGATCGGCGACGGTGATACCTCTGCACGTGTAACGCCAGTGACAGACTCTCGTCGTCTACGCATC
	ACATTCAATGGCTCGGTATCGGATGTCCTCCCTTGGAAGTTCACTCCTCAACAGCGCGAGGTCCGGGTGC
	TACCGGGCGAGACGGCGCTGGCATTCTATACCGCAACAAATAAGGGCCCGCAAGACATTATTGGAGTTGC
	AACATACAGTGTCACGCCAGGTCAGGTTGCGCCATACTTTAGCAAGATCCAGTGCTTCTGTTTTGAAGAG
	CAGAAGCTCAATGCTGGAGAGTCGGTGGACATGCCTGTTTTCTTCTTCATTGATCCTGACTTTGCTACCG
	ATCCTACCATGCAGGGTATCGATACGATTACTCTGTCATATACCTTCTTCAAAGCGAAATATGATGACAA
	TGGTGTTCTGACGCCAATCTCCTCATAAGAAGCTCATACCAAGGGCGCACTGGGGTACTATCTTTTTACT
	GTGTGGATTTGCATGAAATTGGACATTCAACAGTGAACAAAGAAACATGCGTGGTACCGTGTCCCGCTTT
	TTCGTATTCATCTCACCTCTCGAAGCAAAATTTCGCATGTACTATATATAC
>MTCONS_00000033	ATGGCTCTTCTTGTGGACAAGCTGCGGCCACGCAACCTCGATGCTCTCTCGTATCACCCGGAGCTTTCTG
	ATCGTCTGCGATCACTGGCACGAAGCGGAGATTTCCCTCACTTACTCGTCTATGGGCCCTCTGGTGCTGG
	CAAGAAAACACGGATAATTGCGACATTAAAAGAACTGTACGGCCCCGGTGTTGAGAAGATCAAGATCGAC
	GCCAGAGTCTTTCAAACAACAAGCAATCGAAAGTTAGAATTCAACATTGTCTCGTCCGTGTACCATCTTG
	AGATTACCCCTGCGGATGTAGGAAACTATGACCGAGTAGTCGTCCAGGAACTACTCAAAGAGGTTGCGCA
	GACGCAACAGGTGGATCTCGGCGCGAAGCAACGGTTCAAGGTCGTCGTGATCAACGAAGCCGACCACCTC
	TCACGCGATGCCCAAGCAGCTCTCAGACGGACAATGGAGAAATACAGTCCCAATCTGCGATTGATTCTTC
	TGGCCAACAGTACGTCCAACATCATTGCGCCGATTCGGTCTCGAACCCTGCTGGTCAGGGTTGCAGCGCC
	TACTGAAAACGACATTTGCTCTGCACTCCATCTTGCAGGGAAAAAAGAAGGATGGACTGAGTCCGAGGTG
	CTTAACAAGAGGATTGCAAAGGAGAGTGGACGCAATCTGCGTCGTGCGCTGCTCATGTTCGAGTCGATTT
	ATGCACAAAATGAGAAAGTTACGGACAAGACAATGATCCCGCCTCCGGACTGGGAAGCCCTTGTTGCCCT
	CACAGCTGATGAGATTCTTGCTGAGCGCTCACCGGCTCGGCTGTTGCACGTTCGCGCACGCCTCTATGAT
	CTTTTAACTCATTGCATTCCACCAACGACCATTTTGAAAACGTTGACATTCAAGCTCGTCGCGCGGGTTG
	ACGATGCACTAAAACCAGAGGTTATTAAGTGGTCTGCCTTCTATGAGCACCGCATCAAGCTGGGAAGTAA
	AGTAATATTCCATCTTGAAGCCTTCGTGGCCAAGTTCATGCGCATATATGAAAGTTACCTGATGGGTATG
	GACTTTTAATTACTCACTACCAACTACCCAAGACAATGGACGAATGACGATTTGTAGTACACCAAGGTGG
	TGGTTCTCAGTGAGCATGGGATCTAAGAAGTTACGGCCTGCTATTAGGCAGAATCACTCTTTTCGAAATC
	CCCTTGTATCTGATAAATTTTCACTTTTCACTTTTCACGGGCGCATGGAGGCATTTGCTGAGAAGGATTC
	TGGCGTTGTATCATCTGTGGTTGTGTACTATCTTCGGAGGCATTGAAAAGATCTTTGCATACATCAACCT
	CTCAGACTCTCAGCTACAAATGTACTTCAACTGTGAAGCTGTGTCCGTCTTTTAGCAGTAGTCGATTCTG
	AGCAACTCATTTGATGCCAAATCCCGAGCTGCCCTATTATCATACGTCATCACAACTCCGTCATCCATAA
	ACTGGACCGCCAACAGGGAACTTCGGAGTAGCTTTCAACTGTTGATCCGGATTTTCTGCTCTACTTTCAA
	AACAATTTCTCCATTAGTTTCGTCATAATACTCCCATCCCACGCGAAAATAAGCAAAATGTCCGACTCCA
	GACTTGTTGATATGGAACCCGGCGGAGAGAGCACTCAATATGAGTCTATCACTCTATTCACTAAAAGCCC
	TTCAAAGCAGACTGGACAACTGGGGAGCGGCGGTAAGCACACAATAAGCGAACTGAGCCCTGGTCTAGGA
	ACGCATAGCCCGGCGCCCAACAATGACGAGGATTTCCAGACACAGAAGCTGGGCATGGGAGCAGTCGCTG
	ACTCTGGTAAAGATATGAAACGGGACGAGGACGATGCCGTGGCCAAGGCCCGCAGACAGCAGGGGTATGG
	GCCTGGATCTGGTGTCGGGGCTTAGTCGGTGCAGACGACAAAAGCAAGAGACATGACCGATAAAAAAAGA
	GAAAACGGTATCATGCAGGAAGCGACAGTTTATTGGGTTGGGCCGGAGTTGGAGGAGGCGCTCTTCGGAG
	GCGAAGCAAGGTCATTAGTACCAAGAGGCGGGTTTCTGCGCGCCCGCTTGAGAGACTCGAGAGTGACACC
	ATTTCCGAGCTTTGTGATACCGACAACGGGCGGGTCATCCTTGTGGACGAATTCCCAGAGACCTAATGAA
	TGAGAA
>MTCONS_00000041	ATGCCGAGTCTAGGAGGTTTACTGAAGAAGAGGCGAACGAAGGATTCGCAAGATCTAGGGAAGTCAGATA
	CACAGAACCACGACGGTTCACGCGCATCCATGCAACCCGCTTCACACGCTTCGCCCCAGCACACGGGTAC
	GGGTACACACGAAAATGCCGCCAGTATCGACAACATCATAAACCAGGAGCAGCCCAAACAGGAGCGTGTT
	ACAAAGGGGAAGTACTCTCAGGAGGACTTCGAGCTTCAGCGCACCTTGGGAACGGGGAGCTTCGGTCGTG
	TCCACCTGGTGCAGTCTAACCACAATCATCGCTTCTATGCGATGAAAGTGTTGAAGAAGGCCCAGGTGGT
	CAAGATGAAGCAAATCGAGCACACAAATGACGAGCGCCGCATGTTAAATCGTGTCCGCCATCCATTCCTC
	ATTACATTGTGGGGAACTTGGCAGGATTCCCGAAACCTCTACATGGTCATGGACTTTGTGGAGGGAGGCG
	AATTGTTCAGTCTCCTGCGCAAGTCACAACGATTCCCGAACCCCGTGGCCAAATTCTATGCCGCGGAGGT
	CACCCTAGCGCTGGAGTATTTGCACTCACACCAGATAATCTATCGTGATTTGAAGCCCGAAAACCTTCTG
	CTGGACCGTCATGGTCATCTGAAGATCACGGATTTTGGATTTGCCAAAGACGTGCCGGATATTACTTGGA
	CACTCTGTGGTACTCCCGACTACCTGGCACCCGAGGTCGTCTCTTCCAAGGGATATAACAAATCAGTTGA
	CTGGTGGTCATTGGGAATCCTAATCTTTGAAATGCTGTGTGGATTCACTCCCTTCTGGGACAGCGGGTCT
	CCAGTCAAGATCTATGAGAATATCCTGCGCGGCAAAGTCAAGTATCCTCCATACTTGCACGCCGACGCCG
	TTGATCTGCTCTCTCAGTTGATCACATCCGACCTCACCAAGCGCCTCGGCAACTTGCACGGTGGCCCGAG
	TGATGTCAAGAATCATGCCTGGTTCGCCGAGGTCACTTGGGACCGACTAGCTCGTAAGGATATTGACGCG
	CCGTATATCCCACCCATCCGCGGTGGACAAGGCGATGCAAGCCAATACGACAAGTATCCGGAAGAAACAG
	AGCACTATGGCCAAGAAGGAGAAGACCCATATGGCCACCTTTTCCCCGACTTCTAAGGTGCTTGTATGAT
	TTATGACGCGACGAAAAGTCCTCTGGGGGAGGGCCGGAACTGATTGACCCCGGGAGGAGTCGTGAAAACC
	TAGGAGCCAATATATGAAAATCCATACTTTTCTATATGCACACCAATTTTCTCAGCAACTACAAACGAAC
	TTTTGTGTTTTTTCCCTTTTAAATTGCCTGCTCGATGTAAAAATGGATTCGCCGTGAACCCTGTTCTCTT
	CCTAATCTCCCCAACCACTTAAGGCCACGCCCATTTTATACACGGGCTACCAGGCCGCTTCTATCGTACA
	GTAGTTCATTCACAGAGCCCAGGATTCCGCTGCCGCCCTCGGGCATGCCGGTAGCCATGGAGGCAATGGC
	AGCAGCATCCTGACCACCCATACGCTTGGTTTCCACGCCGACACGGGCGATGTAGGTCTTACTTGTGGTG
	TTCCACATGGCGATGTACTTCTCCATGCAGCTAGACAGGCAGGTGTTCTCCTTGGCCGAGAGCGAGGTAC
	CGGGAGTGGGGACGCAGGCTTTGAAGCAATGCTTGTTAATTTTCTGGACCTATTGTCAGTTCGTTGCCGG
	ACTTGGATGTCAAGGGTGGTGACGTACTCCGATCAGGGACCGGGCGTTCGACATGGCGGCCTCCTGCTGG
	AGCTGGCGCATGACAGCTGCCTTGATCTCTTCGGAGGTCTGAATGGGAGCGGCGGAGCCGGAACCGAACA
	GCGACGACATTATGAGAAAGTGAAATAGGGGGAATAGTTGTGGATGCGATGTGGTTGAATTGGATCGAAT
	CGAAGAAAGTCGGCGGGCTTCAGGATCTGAGGGCAGGACTGTGGCTGGTGTTCCAACTGCGCCACTTTCG
	ATGTGGACACCTTAGCATAACAAGCTGTATACTTCACCTCCTTGTCTCCGTGTCTCAAGAACTTCGCATG
	ATCACTCTTTGTTATTGCCTTTCCTCAAAATTCTCACGGCCTCTTCTCTTCTTTTCTGCTCGCTGGGTTT
	TCGGGTCCTGGTGACACCGTTTCCCGTCCATCCCACCTCCCGTCTATCCTTGAAACATTCTGAGCTCCCC
	CTCCATTGAGCCCTTTCATAAATCTACAATGCGTCTTCTGTCTCTTTCCTCGCTCCTCTGCTTCGCGGGC
	CTAGTTGCCTTGCCTGCGAATGCCTACGACGACCCAAATATCAAAAGCATCCCCCTTCGCACCCACAGCC
	TCTCTCCGCCATACCTCGATTCGGATTTCCAAAGCCGCTGGTTCGACTTCGGAGGGGATACAGTAATCCG
	CGCTGACAAATACGTCCGCCTCACGTCTGACCGGCCATCGCAGCAAGGATGGATCTCCTCCCGCGTGCCT
	CTAACCGCAACCAATTGGCAGATTGAGCTCGAATTCGAAATCCACGGCTCCGGCAACTTGCATGGTGATG
	GATTTGCGCTCTGGCTCACCAAGGAGCGCGCCACGCAGGGCCCAGTCTTCGGTTCAGCAGACAGATTCGA
	GGGTCTTGGTATTTTCTTCGACACTTATAAGAACAACCGCCCCGGTGTGTCGTTCCCTTACGTCATGGCC
	ATGATGGGCGATGGGCAGACCACCTACGACCAGGCGCATGATGGCAAAGCGAATGAGCTGGCCGGTTGCT
	CTGCTCGGGGTCTCCGCGGTGCCCCCGTCCCCACCAAAGCCCGCCTTACCTACTTCCAGGACAAATCCCT
	GGTCCTGGAGCTGCAGTACAAGAGTGAAGATGTCTGGATCGAGTGCTTCAATCTTTCTGCTGAGAAATCC
	AACATCGCCATCCCCTCCGTCACATACTTGGGCCTCTCCGCCGAGACCGGCGAGCTGAGCGACAACCACG
	ACATCATCTCCCTCAAGGTCGATAATCTATACTCCCCTAACCGTAACAATAACAACAAAGACAAGACGAC
	GGAAGACCGGCCCCAGGGACGTGTTCGCTCCTCCCCCAAGCCTGTCGGGGAGAAGAGCAGCTGGTCTTGG
	TTCTTCTTCAAGACCATCCTGTTCTTCGCCGTGATCGTTGGTGGTTACTTTGGCTGGACGGTCTACCGGA
	CCAAGGCCCGGTCATCGCGTTTCTAA
>MTCONS_00000044	CAAAGCTATCCTTGAAACAAGGCGGTTTTTACGAGGAGATGCTAATTTCGCAATATCGTGGTTCGTTTAT
	GTTGCATGATGCCAATAAGTTGTCAGGGCTCGGGTGGTGAGGGCCAATCCGGGACGCATCTAAGAGCTGA
	TCAGGACATCCTTCAGCCTCAAGAAGTGAACTGGGAAGCCGAGGGGTTACATGAGCCTATCTCCTTCAAG
	CGAAAACAAAAGCAAAGATCACGGTTCAGTTTGTCTAGCCTTCTCTCCTCTCGCGCCAGTGGATCGGATA
	CTGGCTTTGGCTCTCCGGCGCCACAAGTTGGTCAGAACGGTGATGCGTCGCCCCTCGATCCTTACGTTCC
	GATAGGATTCAATAGTGGTGCTGAAGCATCAAAAGATGGTGCGCCGTTGGACTGGTATGTGGAAGGCCCT
	GGACGACGCGTGGGTTACGATGACTTTACCGCCATCGATTGGATCTACGAGTATACGAAGGAGCGGCAAA
	GGAAGCGGCTTCTTTACTCGAGTGGACAGGGTTTATTAGGCCATGCTCGTCGACTTCTTGACGCAAGTAA
	TGTCTGGTTGGTGTTGATTGCGACAGGCATTGCTGTAGGAATAATCGCTGCTTCTATCGATATTGCAACG
	GATTGGCTGGGCGATCTGAAGTCCGGATATTGCAAAAATGGTAGTGGAGGTGGAAAGTTCTATCTCAACA
	AGAGCTTTTGCTGCTGGGGTCTAGATGATCACTCCAAGTGTCTGGACTGGACACCTTGGGGGAATGCATT
	AGGAGCGAACTCCAGTGGAGGAATATTTACGATCGGCTACGCCTTCTATATTGTGTCTTCGGTTTTCTTT
	GCTGCGTGTGCTTGCTTTCTGGTGCGAAATTATGCCGCGTATGCTCGACACAGTGGAATCCCCGAAATCA
	AAACGATCCTCGGTGGAACTGTCATCCGACATTTCATGGGGCCATGGACGCTTGCTATTAAATCACTGGG
	TCTATGTCTCTCTGTTGCATCCGGTCTATGGTTAGGTAAAGAAGGTCCACTTGTGCATGTTGCATGCTGC
	TGCGCGAATATCCTGATGAAACCTTTCGAAAGCCTCAGAAGTAATGAAGCACGCAAAAGAGAGGTCTTTT
	CTGCGGCGGCTGCCGCAGGTATCTCAGTCGCATTCGGGGCACCCATCGGGGGCGTTCTGTTTAGTTTGGA
	GCAACTGTCATATTATTTCCCCGACAAAACAATGTGGCAAAGCTTTGTCTGTGCCATGGTCGCAGCTGTT
	ACTTTGCAAGCCTTGAATCCTTTCCGGACGGGTAAAATTGTGCTGTATCAAGTCACCTACACTCGAGGCT
	GGCACCGCTTCGAGATTATCCCATTTATTTTTCTTGGCATCATTGGAGGTCTCTACGGTGCATTCCTCAT
	CCGCCTGAATACGAGAATAGCCATGTGGAGGCGAGCTCGAACTTCATCTCGGCCAATCATTGAAGTGGTT
	GTCGTAGCTCTCATTACAGCTTTGGTCAACTATCCGAATCACTTCATGCGAGCTCAGAACTCGGAGCTTG
	TTCAATCGCTGTTCGCTGAGTGCAACAGTGTGACTTATGATCGATTTGGCCTCTGCGCCACGGGGTCTGC
	CTCAATCGGCGTGGCAATCTACCTGGTCGTAGCTGCTTTATTGGCCTTTTTCTTAGCTTCCTTAACATTT
	GGACTCGAAATTCCTGCGGGCATTATCCTCCCTTCGGTCGCTATCGGTGCTCTTTTCGGGCGGGCTCTAG
	GCATCATAGTCCGCTTGTGGCAAGAATCTTATCCGAAAGCATTCCCGTTTGTCAAATGCGAGCAAGACAT
	ACCATGTGTCACGCCTGGCTTATATGCAATCATTGGGGCTGCTGCTGCTCTTGGTGGTGCTACTCGAATG
	ACCTTGTCAATTGTCGTTATCATGTTTGAATTGACTGGCGCGTTGACATATGTGATTCCGATCATGATTG
	CCGTTATGTTGTCCAAGTGGTGTGGTGATATCTTTGGAAAACGAGGCATCTACGAATCATGGATTCGACT
	AAACGAATATCTTTTCCTCGACCACCGCGATGACACCACTCCGCCAGACGTATCTGCCCACCGGGTCATG
	ACAACCGTGGACGATATCAACATCATAACTGCCACCGGTCATACTATTGCCTCGATCCGCAGCCTCCTAG
	CTAACACTACATATCGCGGGTTTCCCATAGTCTCAGACACGTCGAGTCCGATCCTGCTAGGCTACATCAC
	TCGCAATGAGCTTTCTTTTGCTCTGAAATACTCAACCTCTCCTACCACCCGCAACCTCTCCGACGACACA
	CAGGTCTTCTTTTCGCATCAACCTTTTGCTGACCCTATTGATACCCTTGATCTACGGCCATGGATGGACC
	AAACACCGATTACCTTGAACAGTAACATCACTTTCTTGATTGTTTTGCGAATGTTCCAACGCCTTGGCTT
	GCGTTATGTGCTATTTGCCAATAAGGGCATTCTACAAGGAATACTGACCAAGAAAGATGTCTGGTCGGTG
	CTGAATGGCGTGGAGTTTCGCCGATACGAAGCACTTCAAGACGACGCATTCCATAATTTTGAAAATCGTA
	ATGAGGCAGAAGAGGTTGGTTTGCTTGATGGGAATGATACATCCAGTCTTGGTACTGCCGATCTTCCTGC
	CCTTGAGAAAGCCAAGAAAACGGAAGAAAAAATGATGATCGATCCTTTTGAGGTGCGAATGCGCTTCACT
	ACGCAGCTGCAGCACCTCAGTGCGGCTGTCACATCATCGCAGAAGGCCGCCCATTATGCGTTGAAGTACC
	GTGACCTCGATGAAGATCTTCACTCATGCATCCTCGAGCAGCTTGAGCGGAATAACATGAACAATCGCGC
	GAACATCATGTACTTTATTGAACAGCTCTGCGAAATGGCCATCAAGGAAAACTACCTTCCATACGTGCGC
	ATGATGCAGCGAGATATCCTGCGCGTGGTAGACTCGGTCGTTCCCCCCGATGGCACTGGCGCAGCCAATG
	TTAAGCATGTCCGCCACGTGCTGAGTGGTCTCCAGGCGAAGGAAGTCCTCAGCGCCGAAACCGTGGCGGA
	GATCGACGCCGCTTTGAAAGACCGCGATTCCCACCCCTCGCACCTGGATCTTGAACAAGACGAAGTCCCC
	GAAGGAGGCAGCAAGTTGAAGTCTGAGAAGCCTCAACTGCGCCTTGACAAGAGGCAGATCGAGCAGCGCA
	TTGAGGAGGACCGTGAGCGCAACAAGCGTCAGCGCGAAAGCATGTGGGCCATGACTGGAAATGATCTCGA
	CGAATATAATCAAATGTGGGAAGAGCTAAGCCCCATTGGGGAAGATGACTTTATCAGGTCTCGCGAGGAA
	GCCCTGGAACGCGCCGAGTGTGTTCGTAAGCACGAGGAGTTCTATAAAAACCTACACGGTATCAAGGAGC
	AATGATTCGGTAGGCATATTGCTTGTTATGCTTTGCATTGTGGTTTCCAGGATTTTATTTCCGGTCTAGG
	CGTTTACTTGGAACTCTGCGGCGTTCTGGTCTTTTACGGTGTCTATGCACAGCGTAGTATCACTTGCATC
	TAATTGCACAATATTCAAGGGTCATGCCACATGACTGAGTATTCAACGTTTTCAACTTTCAATTCCCAAA
	CTTGCTATGTTGATTATGACTCGTCTTAGACCCTTCAAGGGGGCTAAAAAATCACTTTTGTCCCAAGTTT
	TATCCCAGCAGACTTTTCATACAATCAGTATGAAGAGAGTGCACTTCATATTATATATACTATTTGACTC
	CGCAGCTACCCGTAAATCTATCGATTCAACTCAATTTTAATTTTCAGGCAATTTCGGTGTCATATTGCGC
	AAGAATTTGCTTCGTTGCTTGTTGGTGACTGGCACAGCTCTTTTTTTTTTAATATTTGACCCAAGAAAAA
	CAAAATGGTTGTTTGCGCAGGTATCAGGCACCAGAGGATATATCACCAAGGTGGAAATTTAATTTTCAGC
	AACAGAAGAAGCCGACTTGATCACTTTAAAAGAAGATAGACTCTATGTTGTACTTGCTCACAGAATGAAG
	GTGAATGGACCTCGGGAGAGTTTCTTATCGACTCCGCTCTCGGGAAATCCTCTTCGCCGAGAGATTTTTT
	TATTTCTGCTTCACCTCTTGATCAACACGAGGAACTGTTTCCCCATTTTGGGTTTCATTAATCTATCTCT
	CAATTCCCTTTTCACCCTATGTTTGCTCACTTGGTCACTGCAGCCAAGGGATTATTTACGCGACAGCCCG
	AAGAACAAGAGTTCCAATCCGCTGGCACTTCTGCCACCAATTCCAGTATGGCCCCAGCTATCCGACGAGG
	AAATGATGCGCCCGAAACCGCGAGTGGAAAGCGCAAGTCACACTCAGCTAGTGCTAGTAAGACCGAGAAT
	CAGCAAACCAAGCGGAGAAGAAGAAGCGATCCGAAGGCCACTGGAACCGATGAAGATGCTACGAAACCTA
	CCCCAGCAGAGAAATCCAACGTAATTGGGGATAAAGCACCTGCGGCCAAGAAGATTCGATTCGATAGCGA
	AGAACCAGAAACAGTTGAAGCACAACCAGAAGAAATTTCGGAAGCACCAACTCACGAAGACGACGAAGAT
	GACAGCGACGATGATGCGCCAGAGACCATTGATAACTCTGCCCAGCTATTGAAAATGAAGGAGCAGGCCA
	AGAAGCAAGAAGCAGCCAAGCAATTAGAAGAGCAACTGAAGAGAGAGAAGCGACGGAAACTCGATGAGCG
	TCGCAAGTTGCAGGCTAAATCGGTTGTCAAGCCCAAGGAGGCTCCTACTGATGACATGCTTTCTGAAAGC
	ACGGCTACTCTCCAAGGCACAACTACTCAAGATGCACGACGAGCTGCTCTCCCTGCTTTACTTCCCGATG
	ACATTTTGAACGCCGAGTTTGCTATTCGCCCTCCCACACCCCCAGCTGAAGATCAACTTGCCGTGCCGAA
	GAAGTCAAATAAGTTGCGATTCCTGGATAAGCAGGACAAGCTTCCCAAGGATGTCAACATGGGGGACGTC
	TCTATCCGGGTGCTGGATGCGCCATCCTCAAAGAAGTCCTCAAAGCCCGCACTGGCCCCTAAGATTTCCA
	AGGCTGGACGGAACCTCAAGAGTAGCATGCTTCAGAAGACCCGTACCATAGCTCAGGGCAATGGGCTCCG
	ACAGAAGGCGGGCGGTCCTTCTGGATTTGTTCGCCGGTGAACTGGAAAACGTTGTGCGGTCATTAAGAAA
	AGCGATTTATGTTCAGTGTCAAATATCTGCAAACAAAGCTGGAAGTTACATCTACGACCTGCCAATTGTC
	GACGGGGAACACGCTCACTTGCATCGACTGATGTTCCTTCTCGTGGGGGTTTGATGCCCCATTGGCGCAA
	ACGGAATGTCGGTGTCGAATGGACATGCAACCAAACCTGTGTCCACTGCAGCCTATTTATGATCGGTCAT
	TGAAAGAAAAGATTTTTGTCCAAGTGCCATTAGGGTTGCATGGTGTTCAATGGGAGTAGAACCTGGTCTG
	TAATTCAACTGTGGGGGAGTTATGCAAATAGGATTCAGTCAATTATTTCCAATACTGTCTGACAATAACT
	TCAATCAAAATCATTTAAATGTAGGAATCTCTCAATATATAAAGAAGAGAAGAGTCAAAAAGTGAACTGA
	TTCAAAAGCGCCAAGGACCGGACCCAGTCAGATTCTCAGATTATTAAGGCGGACATCTGCGAAAGCTTGC
	CAGCATTCTCGACTTTTTTCCACTTCACTCTTTGCTTTTCTTCTACCTCCAATCCCATTCGCCAATGGTG
	TTTGTTCCCTAACTCTTTACATTTCAATCCTTTTGCCATGGCGCCTGACGCAGAGAATTCTCCTCTGCTG
	CCACAGTATCAGAACTCGGCCTCCAATACGTCACCACGTACAAACCGGACACCGCGGTCGGTATCTTTCA
	ATCCGCTCACTCAAATCAGCACATATGGCAGCACAGCCTCTACATCCGATCCTACATTCCGACCGTTGCA
	AGCAGGCTCACCTCCTGTGCAGAATGTCAACGCCCAGGGAGGCCAGCCCCGTCCTGGCAGCCAGCCCATG
	CTCTCGGCATTGAACAGCAAGCTTCGTCGTCGCAATAGCCATGGGGCTCCCTTCAACCCTTTATCGAATC
	AGCCGCATGCAGTATCTAAGATTGGACCGCAGCGAACAACCAAGAAAGCGCAAAAACTAAAACTGCTGCC
	GGATCCCGTGACGGAAGAGGAAGAGGGCTCTGATGGAGATTTCCCTCGGGATGTCTATTCACAAATCACT
	CGCATCAAGGATCCTGCCGCACGAAGCCATGCTGCACGACTTGGTAAAGCCGACCGTGATCGCATACCTC
	GAGTAACAGCTTATTGCACAGCCAACTCATATCGACTCGAGGGCGTTATCAAGTTCCTCAAGTCGCGGAG
	CAAGACTCGCGGAGCCAACCCCAAGCTCTATGATGAATGTGTCTACTCTCCTTTTGATTATCAGTACGAG
	GAAAAGCAGAATGCACGACTATTTCAAGACCCAAACGGCAATGGATCCCATGAGAGACGACCCAGTGAAA
	GAAGATACTCGGATAGTGTGGTGGAGGTTGAAGACAATAAGAAGACCAGGAGAGAGGACTTGATTGATCT
	GCACGACGAGCGCAGTCACTCAAATGATAACGAACAAGCAGTCGTCAACGACACTCCTGATATCGACACC
	ACAATCCACACACCTGAGGTATTCCTCTTCGACTACGGAACAGTCGTAATTTGGGGAATGACGCCCGCGC
	AAGAATCAAGATTCTTGTCTGATATCTCCAAATTTGCGACCTCCATATTAAGTCCCGATGACACGCAGAT
	TGAGAACTTCAATTTCTACTATGCGCGTGAGTACCAGGCCAGGATCTACAACGACTTCATTTCTCTTCGC
	GATCCGCGCAACAATATGGTCAAGATGGCAATTTCTCATGCTTTGTCCCAATCGGTTAAGACCTCGCTTT
	TCGAAGATCTTGTGTCAGAAACGATCACCGACACTGCACCGCTACCTGCCCAGATTGCACAAACTGGTAG
	CGTCAATCTCACTCGTCGGCAAATCAACATGCAGATTGGAGAGCTATTCATTCTCCGCATCAATATTCAC
	TTGCAAGGATCTGTCCTCGATAGCCCGGAACTCTTCTGGGCAGAGCCGCAGTTGGAACCTGTCTACCAGG
	CAGTCCGAAGCTACCTGGAGATGGACCAACGTGTTGGTTTGCTGACGGAACGGTTGGATGTCATTGCGGA
	TCTTCTTGCAGTCCTAAAGGATCAATTGACACATCGCCATGGCGAGTATCTCGAATGGATTGTCATTGTC
	TTGATCGCCGCAGAGATTCTCGTGGCTGGAATCAATATTGTCGTTGATCTCTACGCTGGAGTGGACTAGA
	GTGACAGAATTTACTCATCAACCAGTCCACGCTCGTCTCGACTAATCAACTGTGCTGTGAATACTTGTCA
	TTCGTACCATGTATTGCCAGAATATTGCTTATCTACCTTGTCATACAATGCATTCCAATTCTGCATTGAC
	AACCGCACAAGGAATACATCATGCCAGCAAACACCCTACAGAACTCGCCCAATATCCCAACCGAATAGGG
	ACTTCAAATACACCCACTGCGTTCAATCTTCCTATGTCACCATCACCCTCTGCTATCTGTACCATCTTTC
	CAAACCTGTCATGTCTTCACCTATACATGACAGAAGACATTCATGCCCAGACGATCATATTCCATTCTTG
	TTTCCAATGTTGTCTTTGTAACTGATGTTGGAGTTGACGTGTGCTCTTTCTTGAGGAAATGGCGTTGGGA
	GTCTGTTCAGATGGTGTCAATCAAATCAAAATGCTATTGCTCTGATGTAGTCTGTCTTGTGGAATGACCC
	TGCAAATGCTTTCTTTCGAATGGAATCAAGTGTTCGAAGCCCATACGTCCTACCAACCCAATACAGTGAT
	TGAA
>MTCONS_00000100	AGAGGTCCAACGCAATCTATACAAAGATACAAATGGTGTCCCATCACAACGACACTGGGACCGCGCAGAC
	CTGATTGCCCGGGTTTTTGAAATGAAGCGCATATGTGTTTGTTATCGAGTATCAGAAGCGAGGCCTGCCT
	CACTCTCATATCCTTTTTTGGATCTCAAATTTCGACCATCATAACCCACGTGTTATTGATGACTTTGTCT
	GTGCAGAACTCCCGGACCCTGATGAAGATCCTATGCTTTTCGATTTGGTAACGTCTTACATGATGCACGG
	CCCCTGCGGAGACCTTCACCCCAATGCCGTCTGTATGGTCGAAAAGAATGGGCGGAAGGTATGCTCAAAA
	GGCTTTCCGAAGCCTTTTACCAATGAGACAATTCCACCAGATAACGCATACCCCATTTACCAACGCCGTC
	AAGGGTTCAGTCACACAGTGAAGCACCCATTATATCGTGATCAAGATATCCAGATTGGTAACGAATGGGT
	GGTTCCTTTTAATCCATTCCTTCTCCGCAAATACCGCGCACATATCAATGTTGAGGTCTGTGCTGGGATG
	TTCGCTGTGAAGTACTTGCATAAGTATTTACACAAGGGCCCTGATCGGGCTACTGCGGAATTGACGCTAA
	ATGAGGCAAAGGACTTGATCTCCGGCCGATACATTGGATCATCTGAGGCTGTCTGGCGTTTACTGGAATT
	TGATATTGAGTGTATTAAACCTTCTGTCTTACCTTTGGTTGTCCACCTTGAGGACCGGCAATCTGTTATC
	TTTGATGAAACCTTAGGTGACAATGAGCTTGAACAGCTCTTGAATAGTTCGAAGACCCCATTGACCGAGT
	TCTTCCGTTGGTATATAGAGAATCCCGATTCTCCACGATATATCTACCAAGAATTCCCACGTCATTTTGT
	CTACCGCCAGAAGAAATGGCACCCTCGACAACCCTCCAGTGAGATGCAAATTGGCCGTGTTCATCCACTA
	CGTCCTAACCTAGGAGATGTCTATTTCCTACGCTATCTCTTGATGTCTGTGCCAGGACCGTCAGGTTACG
	AAGACCTTCGTACATATAATGGGGTTATATATCCTACTTTCAAGGAATCATGTGAGGCCCGTGGTCTCCT
	TCGACAAAATGATGAGTGGATTAAATGTTTCGAAGATGCCATTCACTTTCAGACTGGCAGAGTTCTCCGT
	ATGATGTTTATATCCGCTATCCTAAATGCTCCTTTGGATAGTTCTTTAGCAAGTCAAATCTGGGATAAGT
	TCAAGGAGCATTTCGGCGATGATCTTCCTCCTCGCATTCGCCGGTTAACCAACCAGTTCGACCCACCTAA
	CGATAAATCAAATGAGGACTTGGCTCTTTGGTATATCCAGCAGGATCTCGCATTCTCTGATAAGACGTTA
	GAGGAATATGATCTCCCTTACCCTATCAATGATTGGGCCTCTATCCTTACTGTTCAATATGAGGAGGTTC
	AGGAGGAATTATCCTACGATCTGGATAAGCAACGCAGTGATTTTGAACAACGATATCACCTTATGACAGA
	AGGTCAGAAGGCTGCCTTTGATAGTATTGTCCGGCAGGTCGAGGGAGACCCAAACAATGCCCGTTTCTTC
	CTACATGGTCCTGGTGGGACAGGGAAAACTTTTATTTACCACGCGCTAGCTTCGTATTTCCGATGGCGCT
	CCCCTGGTGCTGCGGTACTATGTGTGGCGTCTACCGGCGTTGCATCACTACTCCTTGAAGGTGGTCGTAC
	CGCACATAAACGCTTCCGTGTCCCAGTGCCATGTGATGAGGCCAGTACCTGTTCCATTGCAAAACATACT
	GCGGCGGCAAAGTTGATTTCTCTGACACGATTGATCATCTGGGATGAAACTCCTATGACACATCGGGATG
	TTTTTGATGCGGTGGATAGGATGCTTCGTGATATTCGCGAAACTGACTACCCTGGGGCAAGCCAGCTACC
	CTTTGGTGGTATTCCGACAGTCTTTGGCGGTGACTTCCAACAAACGCTACCAATTGGTCCTCAGGGTAGT
	AATACCCGCGCCTCGATTGTTCAATCCACTCTACAGTTTGCCTATGTCTGGGATTCTTCAATCCAAATTC
	TCTCATTGGTTGAAAATATGCGCCTTCGCTCAATAAATCCTGCCAATGTCTCCCTCGCCCAATGGCTTTC
	CCAGCTTTGTACGGATGAAGCGATGGAGGGGTTGATTCCGATGACTTGCATCGGTTAGCTAATGTGGCCG
	ATCCTAC
>MTCONS_00000140	TCCAAGAAGAAAAGAAATTGAAACAAAAATGGGGGGAAAAAAAGAGAGAAGAACAAAAAAAGGCCTGAAT
	TCAAAGCAGTTCAAAGGAATGGCAAAAATTAGGAATTAAAGGGCGGTGATGTTTCTATTTCCTTCAGGTT
	TCTCTCTCTTCTCCTTTCTCACCTTTCCCTGGCCACCTCTCATTGGTTGCACATTTTTTATATCGGTCTC
	CACTGTCCGGTCGATCCGGGGTCAAGTGGGAAAAGAATATGTGGAATAGTTTCGCTATTTCGTTATTTCA
	CTAACTCACCATTTCAAGTTTCAATTTTTCCGAGATTGCTGGTTTGAACGGTTTAGGAGGTCTGGGGAAT
	CTTCTCCGGTTCGGATTCTCATTGGTGGACTGAAACCTCCGGCCTTGACTGGGAGATACTTGTGAAAGCC
	CAACCTCTCTTGATCGGGGTTTATTACTCGGTGGTCTCGGATTTGACACAGCTCGTGGTTGACAGAAAAG
	GCTAGATATTTACTAGTCTCAATGTGAGTCTATTTAAGAAACGACAACTTATCTCTGGTCAAACTCGCCA
	AGTTTATCTCTAATGAAGAAGCCCTATACCCACTCGGCATAGCCATGACCTCAGATCCAACCATTATCAT
	CATCATGTCGTGGTGTCTCCAATCAGTTCCGGGAATGATAAATGTCGGAGGATGCGGATGATAAGTGACA
	TTGTGAGGCATTGTATCTACCTCTCTGTTTCCACTTCTTCTTCCACTTCTTCTTCTTCTTCTTCTTCATC
	ATCTTTGTCTTATTTTTGTCCATCTTCCATCTTCTTTGGGTCGATGCTGCAAAAATTGCATTGGATCTTT
	ATTAAAAACTTCCACGGTATTTTAAGCTGGCACTGGATCTTTTTGCCATCTAGCTCGCCTTGTCATCATG
	AGTGAACCTTTGTACAATGCCATTGAGGACTATGGCCTGATAGGGGACATGCACACCTGTGCCCTGATCA
	GCAAGGCCGGTAGCTTGGATTACATGTGCTGGCCAGTCTTTGACTCTCCCACCGTTTTCTGTCGCCTGCT
	AGACGACAGAAAAGGAGGGTTCTTCTCCGTGAAGCCCTACAAGACGGTGGTGGATGCCCACAGCAAGCAG
	CGGTATCTTCCATACTCCAACCTGCTTGAAACCAGGTGGACAAACGAGGATGGTGTCGCGACATTGTTGG
	ACTACTTCCCCGTCACACCTAAGAAGGGTGCGCAGTCATCCCGGTTGTTGTCAGGATACTGTCCCTGCAA
	TGAACCGGGCACCAATCGCTTCAAGTCTGGACTGCAGCACTCGGGTCTGATCAGAAAGCTGGAGTGTAGC
	CGTGGCTCGATGGAGTTGCAGGTGCAGTTGTTCCCGGCTTTTAACTATGCCCGAGAGTCGCACAATACCC
	GTGCAAAGCTTGAAAACGACTTGTCCAAGCACCGGCTGCAGACCGTTCACTTCGAGAGTGAGACAGAGCG
	GCTGCAACTGGAAATCTTTGCCGATTCACGGGAGCCAGATAAACTTGGCTTCCCCTCAGCGTCTTTGAAA
	CTGGAAGAACGGGACGGTCTTCGTGGCCGCGGATTTGTAGCCTGGATCCGTCTGTCGGAGGGTCAAACTA
	TTCATCTAGTGTTGCACAGTCCTGAAAAGGCTGTTCCCAGCTCGGCCACCATGGCAGCCTACCTCTTGAA
	AATGGAAGAGGAAACTTCTGACTATTGGACCGATTGGACACGCAAGTGTGCCTTCCGTGGTCATTACCGA
	GAGACAGTCGAGCGCAGCCTCCTCATTCTGAAGCTGCTGACTTACAAACCGACGGGTGCTATTATCGCGG
	CGCCCACCTTCTCGCTCCCCGAAAATGTGGGAGGCGCCAGAAACTGGGACTATCGGTACTCCTGGGTGCG
	TGACACAGCATTCACGTTGTACGTCTTTCTCAAAATGGGATACAGCCAAGAAGCGGAAGCGTATGTCAAC
	TTCATCTTCGAGCGAGTCTTTCCGCATGCTTCCCAAGACCTTGATCCCAACAGCAAAAAGCCCTTCTTGC
	CGCTGATGTTCACGATCCGGGGTGAGTACGATATCCCCGAGGTGGAACTGGACCACCTCGAAGGGTACAA
	AGGCAGCAAGCCTGTTCGAATTGGCAATGCTGCCGTTTTCCACACGCAGCTGGACATTTACGGTGAATTG
	TTGGACAGTATCTATCTGTACAACAAGCACGGAAACCCCATCACCTATGATCAATGGAATTCTATCCGGC
	GTATGATCAACTACGTCGTCGGTGTTCGGAACCAGAAGGATATGTCCATTTGGGAATCGCGTGGCCAGAT
	TCAAAACTTTATCTATTCGAAGATCATGATGTGGGTGGCTCTGGATCGCGGAATCCGCCTTGCGGAGAAG
	CGTGCTAGCCTGCCATGCCCCGATCGCTTTGATTGGATCAGGGTTCGTGATGAGATGTATGATGAAATCA
	TGACCAAGGGGTACAACGAAGAGCGTGGCCATTTCTGCCAGAGTTATGAGAGTACTGAGGTCCTAGATGC
	GTCTATCTTGATTGCACCCTTGGTCTTCTTCGTTGCGCCCAATGATCCGCGATTCATCAGCACGTTGAAA
	AGGATTTTGCAAAGCCCCGAGAAGGAGGGTTTGTCCAGTGCCAAGATGGTGTTCCGATATGACCACCAGA
	AGGCCAATGATGGTATGACAGGAGGCGAGGGTGCCTTCATCATGGTCACCTTCTGGCTTGTTGAAGCCAT
	GGCTCGTGCCGCTAAATATGATGTGCCTATTCCAAATATCTGGAAACTCGCGCTTTCGCACTTTGACAAC
	ATCCTGTCCTACGCGAATCACCTGGGAATGTTTTCTGAAGAAGTGGCTATTTCTGGTGAGCAGATGGGTA
	ACTCGCCACAGGCTTTCAGTCACCTAGCCTGTGTTAGTGCCGCAATAAATCTGGGAAGAATTGGACGAGT
	TGGTAGTGATTAGAGTCACCTCCCCACTCCAGTTGGTGGCAGCTATAGACTGACTATTGTCACTGCTGGT
	TTTTGGGGGAAAAAGAATTTTCGATCTAGTTCTATAATATTTGCTTAAGAATCAGAAAACAAAATGCAAA
	TTGGTTCC
>MTCONS_00000142	CGGCTTCGGAGCCTAGAAGATGCAAATTTAGCTATTCTATAAGCTCAATTTGTTTTTCTGACCATACACT
	TCATCTAAATTTCGGTCGTTTTGAGTCTGCACAGTGTGTAGGGTTCTTGATCCGCGAGACTTGGCAATAT
	CAACTTCTTCAGGTCTTCGATCAGGGTTACCCACTTAGCTCAAGAGGCTCTACACTGTGACGCTCTCAGT
	GCTATGTGTTGCCAAGAACCTAACTCGCCAATATGCGAAGATTTTGGATCTAAGGTCAACCATAAACGGA
	ACCTCAGTAATGGAACTTCAGAGCTTTCGCCACCCAGACGATCCAAGCGACAGAAACCCACTACAAATTT
	TAAAGAACTGTCTTCTCCAGAAGCCTCAGATTCAGAGACTGAAGAATTTGCTCCTGCAGTGAAAAAAGAG
	GCTGACGACAAACCCCTGGTTGATACTCCCAAGAAGAATAGAAAGAAGGCTCCAGTTAAGAAGGAGTCCA
	ACGAAGACGTCAAACCTATAAAGGCGAGAAAGTCTAAGAAAGACCAGGAACTTGAGAGTATGCCTTTGGT
	ACCCCGGACTAAGGGTCTGCGTATGTTCGTCGGTGCTCACGTCAGTGCTGCAAAAGGTGTCTTCAACTCC
	ATACAAAATAGCGAAAATATAGGGGGAAATGCATTCGCCTTGTTCTTGAAGTCACAGCGTAAATGGGAAA
	ACCCAGCTCTCCAAGACGACCATCGCGATAAGTTCCGTAAGCTTTGTGCAGAAAAGGGTTATGATGCAGC
	CAAACACGTTCTCCCTCATGGCTCATACCTTGTCAATCTGGCCCAAGACGACAAAGCCAAATCAAAGCAA
	GCATATAACTCCTTTCTGGATGATCTTCGCCGATGTGAGGCACTTGGAATTACACTTTACAACTTCCACC
	CAGGAAGTACCAATCAGACACCTCTGCCCGAAGCACTTTCCCGCCTGGCAAATCTGTTAGTCCAGGCCAT
	CAGCGAAACGAAGACCGTAGTTCCCGTCCTGGAGACAATGTGCGGCCACGGCAACTCAATTGGCGGCGCA
	CTGTCGGAGTTCCGCGACTTGCTGGCTCTAATCCCGAGAGAGCACCACTCCCGCATTGGCATCTGCGTAG
	ACACCTGCCACAGCTTTGCAGCCGGCTACGATCTAAAGTCCCCAGCCGGATTCAAAGCCTTCCTCGACGA
	ATTCGACGAGCTAATCGGAATCCAGTTCCTCCGAGCTCTGCACCTCAATGACTCAAAGGCACCGCGGGGA
	AGTAAGCGCGACCTGCACGCCAATATCGGCACGGGGTTCCTCGGCCTGCGGGCGTTCCACAATGTCATGA
	ACGAGCCGCGGTTTGAAGGGCTACCGATGGTCCTTGAGACGCCTATTGACCGTGTCCCGGGACAGAATGT
	AGCCACTGGAGACGATGCAGCCGATAGCAATGAGAGCGGGCCTGGAATGAAGAAACAGCCAAAGAAGGGT
	CCCAAGAGACCTGCTGGTGCGGGTGCAGCTGCTGTTCCCGATCCGGGTGTATGGGCGGGTGAGATCAAAC
	TACTTGAGTCACTGATTGGGATGGACCCCGAGGGCGAAGAGTTCCGGGCTCTGGAGGCTCGCCTTTCGGA
	GGAAGGTCGTGCGGAGCGCGAGAAACTTCAGGATCAGTATGAGCGCAAGCTCGAGGCGGATGGGGAAAAA
	AAAGCGAAGGGATCAGGAAAGGCAAAGGGACAGAAGAGTCTGATGGACATGATGAAGGGTGGCACTGCGA
	AGGGCTAGATGTGGATTTTTCCTTGAGCTCAGAGCAGAGGG
>MTCONS_00000148	CTATATTTCATGGGGAAAAGAAGAGCTAGGTATGCAAATGATAACCATAGAGAGTAAAAGATAGACAGTC
	CCCATGCTTCTGGCTAGGGGCCAAATACTTTTTTTTTTCTTTGGTTGCCCGGGGCTCCCTTGCCGGAGCA
	ACCTAGCGCCTATCAGAGCTCATTACCTATATTTCCTTATGTCTTGGGTTTAGCTTTGTCTTCCCTGCGC
	TTAGGATTGTCTCGCTATCATCTATTTCTTATATCTTGGTTCTTACATTGTATCCACCAAAACACTTTTC
	CTTTTCTGTGTGTGCCCGTCAATGAACTACAACCTGAAAAAAAAAACGGAGCCCATGAGATCGAGTCTAA
	TGCAAAAAAAATATCCACTTTTCCTGTTCTCGGGAGAATAAAAATAAAAAAGATTTAAAGATTCTGCAAG
	TGATGGGAAGCAAGGGTGCTTCGATTGAGAACGGCTTCTTTTTATTTCTTCCTGCTTTGACACAACGTCA
	AGAGATGCTTCAATCTGATCCGAGGAAATGCTCCGATCACTTGAGGATTGGATCCATTGACACAGCTATA
	GTGTGATCTTGTCTGCTCGACTCAGCTAGTTGTAAAAAGAAGTCGTCTTATCGGGGGTGTGAGAGATAGA
	GTGTGTGGAATCTCAAGATCTCGTCAAAAGAGTTTGAACCATCTTGGCCCTGTTGCGTTCTCTCAAGAGC
	CGATCCGAGATTGAAATCCTTGTTGTATCTTGCACGAAGTATGGAGAACGAAGTGGTAGGTTAGAGTGGA
	TTGCCGTTCAATTGCTTCAAGATCGGAACGTATAACGTAGTATCGAGCAAGGAATGGTCGATAAAATCAT
	TCTTCTTCTTCCTTGAAATTGAAGACTCTATGGCGCTCTGCTCGTACATACCCGTGCTGCCCTTACTTTG
	GCATTCTTGTTGATCAAGGGTTCACGATGACTTCCAACGTCGCGCATCCCTTCCATCCCCCTTGGTAGGA
	TGTTTGACTTCAATATACTATTTGTCGAAGTTTAGGAATCCAGATCTCGGTCCCATTCGGAACATCAGAT
	GGGATGTTTATCCAACGGGATCTCGGAGTCGCCACCATCGGCTTTTTGTTTTGTGTACAGCATGTCATCG
	TCATAGACCTGCTGCTAGTCGCTGGAGCCAGCTATGACTCTCTCGTGAAATTCCGGGACCTTGAGCCTCG
	CTGGGCCTTGGTGAAATATCCGATGAATCCGATCAATCCGAGACACATCATCCCTCGATCATTTCAATTT
	TTACAATTGGTTACTCGTTATGTATGAATCTTTCAAAGGCATTGTTTCACACCTCTCCCGTGGTAGACGA
	TGCGGTGTGCTCCTAGCGGAATTTCTGGTGGCCCGTGGTGCTACGTCATATCCGTTGAACATCCATTTGT
	GCTCCGTGCGCAATACAATGATGTCCTCATAATACCTACGCCTTGGAAGTTAAAAGACGGACTCCTTCAC
	TTCTTCAAATCTTGACAAGAGCCTCGAATTGCGCTTTTGCTTGAATATGGCCCATCACAGTGGAACGCAA
	GTTCACGAATCAGCATCCTCTTCTAAGCGCTTGCAGATGCGAAACATGCCCGTGTCAGCTCAATTGCCCC
	GGTCTCACTATCTCTTGTCACGTCTCCAGAGTCGCAGCTAAAGTGGGGTCGGAGAGGATACCGATGATAT
	GACCGGTCAATTGCATCACAGCGCCATGTGTGATGGGGCCATTCATGTCAGCTCTCCGACTGCTTTGCTG
	CGGGGTTGATCACATTTTCAACTCGTGTCCCAGATATTTCCTGCATGGTCAGGGCTGTCTAGACCTTTCT
	TTTCTTCTTTGTCTCAGGATTTTCAAACCATCCCCCCCCCCTCCTTCCTTGTGTCCCATGTGATGTCACG
	ATCTTGTTGATTGTTGATGGCGCGTGAAGCTTGTAAACAACAGCAAACCAACTTCGATGAAACTAATGCG
	ATGACCCGTTCATGACATCAAATCATTTCCGGACCAGGATTTACGACTCTGAACTGTGGGATTTAATCTG
	TATGGTATTGTACGTTTCTCCAGTACTCGAAATACCCTTACCCTGTGGTGTATCTTTCTGGTCTTTTCTA
	TATTTGTAAAATGTTATTCCGACACGGAGTCCCCGATCAGCGCCGCTATTGGTAGCCCCGGTCAATTATG
	CGCGTCTCGTCGGCTTCGTGCCTGTCAGCTCCCCTCTCTCAATCGTGCTATCACCTCATTAGCGACACCC
	TACTACCTATTTGGAACATGGTGACTCCGCACATCCCACAGCTCCGATTGCGGTCCGTCACTCTTGTCAA
	ATACACCCAACGTGATAGATCGGGTTTACTTGGCTGGACTGGTATATTTTTACACCCTTATTCTATCGAT
	CTAGACTTTCTTCTGTAGCATAGAATAGGTTATTGGATTGATTTTTTATGGGGGATTCTTATTTTTTTTA
	AACTGTATCCAGATCACCTTAATCTAAGCTTGTAGCCACTCCCGTCGTTACTTAAACACCGTGTACACTT
	CCCAATCCCCAACAGCCAAATTCAGCTCCGAACCTCTGTATAACCTCACCAGTCACACAAAGCCGTATTA
	TACGGTGACAGTGGCACAATCAGGCAACCCCACGAAGCCCCTGAAAGGATATCCGACACCCGACTCTACA
	TCTATCACACCCGTTGCCATGACTCCCAGGCCCACCAAGACGCCGGACTTCCTGTATTATCACTCCGAGA
	CCCATCAGCCTACATCAAAACCACCTGCGCAATTCCCACGAATTCCATTTCCACCTGTTAGCGGTACGAC
	TTCCAAAATCTGAAAACTACTTAAACCATGCAGATCCACGGACGATCCCCCATCCGTTCCAACACATCAA
	TTCTGACACAGAGGTAATTTTTCCTCCCAACTCCTTAATCATGATTCTGTCACATGTCAGATGATCTCGC
	CCACGCCAAATTGATAGTTCGATGCATAGTTTGTGCTTTTCCCTATCGACTTATAAACGAAGAATGTCGC
	TTGGTCCGTTTCACTCGTATACAGATCAGCCCCGGAGCGGGTCGGTGCATCCGAAAGCAGCGCAAGCGGA
	GCCCGTATCCTGAAGCTCGGATCCAGCGCAATCAGCGGATTTTCTTCGGCGACATGCGATTGTATAAATG
	GATTTTGGTATCCCGGTTGCCTTTGACAACAGGATACTTCTACCTCTGGACTGGTGGTTTGCGGTTGAAC
	CGGCTGGAACATCTTGTTTGGGGGGGGGGGGTTTCGTCATTACCCCTGAATCAGTTCGGACTTCTTTTTG
	GATCCCGGTCTCTCTGACAGTTTCAAATACGACGATTCCTTTCATCTTTTGAAACGCTGGTTGCATGTTG
	TGATGCCTGATCTGTTCCTTGGTTTTTGAAGTATCTTTTGCTGCGACATCTAGGGGCTACATTTGAGGTA
	CGGAGTGCTCTGTATACTTGGAGACATTCTAGGTCTTGTGGTTTTGGGTGCTTGGGGGGAGGTTGCCTGG
	CCAGGATTGCAGACTCAGTACGTAGCATTTGAACTGGTGGTTTTGAATTTTTGGAATTCTATGAGCAGAA
	GAAAGACGTTTTGGCTCTTGGAAGGCTTGCTGAGAATGGTCAGATGCTATGATATATTAATATGTGTCTG
	TACCTTTTCGATGTGACTTCGCACCACACTTGATTTCCTAAAAAGAACCAACAAACAATGGAGTATAAGC
	TCCAAAATCCCATGGAAGATTCTAGAAGACACGCAGGTTAAATCAGGTCGATTGGCCGTTCAACCCCAGT
	CTCTTGGAGCATCCAAAGTCTTTATCGGCTTATCGGCCCCACTAGTCCCAGATAGGCTAAAGCGTGAATT
	TTTCGGAGCAACTTGAACGGCCGCAAGGAGTGTTAAACGTGCCTTTGATTTTCAGATCTACATTGTCAAG
	GCTTGAGAGCGGATACTTCGATCATTAATTGAATCTCACCCCTATCTGCCATCTCAAAATCCTTCAGTCA
	CAGCAATGGGCCCCCCCTTCGCCGGTTCAAAGAAGCGCCGTCGGGAACCTCACAACGTCGACGTGAAGCT
	GGTGGAACTCTACGAGGATCTCGCTAGTGAAAAAGATGATATCCGACTCAAGGCTGCCCAAGCCCTAGTG
	TCGCAATTCACTCCAGACCAGAACCCCGCCGATGAACAGATCAAGAAGGTGCTGTCGAGGCTCTTCCGCG
	GTCTCTGCAGTAGCCGGAAAGCTGCTCGAATTGGTTTCTCAATTGCCTTGACAGAGATTCTAACGCAGGT
	CTTTTCGTCGCCGAGAGAGACATCACGTTTTGGTTTCTCGGATGCTTTGAACCTCTGGGAGTCTCAGTCG
	AGTTCCTACGGCAGCGAGTCGGGACAGGAACAACGAGACCACCTATTTGGCCGTCTTTTCGGCGCTGAAG
	CGATCATCAAATCCTCCGTTCTATTCCAGCCAACTGTGCCCTTCGAGCAATGGACCCAAGTAGTCGATCT
	TGTTTTCGAGCTCGCGCAGAAGAAGCCATGGATCCGCGAAGAGTGTGGGTGGATTATCTACCAGTGTGTA
	TATGACCTAGCCGCGCGCAAGATGGAACCCAAGTACATCCAGTCTGCGCTAGAACAGCTCTGCGTGCGCG
	ACCTTGCCCGGTCGCCTGAGGGTGTTGCCATCTGGCTGGCGGCGAAGGATATGTTCCCCAATGCTACTTT
	CCCGAGCAAAGTTTGGAAGCACGACGATCCCCTGGATACGAAGGAGCGCAGCAGCATGTCGAAGATCATG
	AAAGAATCGGGTGCTGCGTCCAGCGACGGCGAGACCAAGGTCAAGTCCTCGGGCGTCTGGAACAACAAGC
	TTCACTTCGCCTGGGATGCCGTTCTGTCTCGGACCAGTACTGAGGCTAAAGAGAAGTCGAAGAAGTCTCG
	TATGACCTTCACTGATTTCTGGACTGAGGTTGTAGACAATGGATTGTTTGCTGCCGCATCCTCGGATGAG
	CGTAAATACTGGGGATTCCTTCTTTTCAACAGAATTCTCAACGATGGCGGGCCGCAACAGGCCGCTCAGA
	TTTTCACCAAGAATCTTATGCGTTGCTTGACGAACCAGCTCGCCGTGGAGGACCGATACTTGCACCGAAT
	GGCCGTTAAAGTGGCCAAGGCAATCCAGGCCCGTGTGTCCAAGGAGCCTGAATTCGCAGCTGCGGCTATC
	CGTGGCTTGATGGGAACCAGCGGCACGCTGAACTTCGACCAGGCTACAAAGACCAAGACGGTCGAGAAGA
	TCGTTTCTGAAGCCAACTACGAGGCATTGGAAGAGATTGTCCCCTTCTTTGAACAACTTATTCAAACCCC
	CGGCACAACCGAGGAGAAAACCGCCGCATCCAACCGTCAATTCGTCGCTGGTCTCCTTTTGGCAATTGTG
	CGCTCCAAGGCTTCTGCTAACGAAGATGATGCCGAAGACCTCCAAGCAAGCCTTGAGCAGATTCTGTCCA
	TCTTCGTGCGCTTTGCATACTTCATGGATGTCGGCAAGGGCTCGACTGCCCCTGAGCCTCCTCTCTCATC
	GGCGACACAGGAACTCCTGCGCAACCGAATTAACTCCTGCTTGAACAGCCTCATTTCAAACGAAAGGTTC
	GCAGCTACACTCCCATATGCTGTCGTGAAGCAGATTCGCGATGCAGCCAAGTCTGGCGAGTTCGGTAAGT
	TCATCATCGCTATCGATGAGAAGCTGTCGGAATCAGTGAAGGCTGCTTTTAAATCTCTGAAGAAGTTGTC
	CAGCAAGGAGAAGAAGGAGAAGGGCATGGCCGCGTTCAAGTTGCTTTACTCTATGACTATCATGCAGGTG
	TACAACGGAGACGCAGACGCGGTATCCATGCTTGATGAGCTGGAGTTCTGTCATAACAAGTTCCTGGGCG
	ACAAGGAGACCAAGACGGAAGATGCCGGCGATGCTTCAGATGCGTTGGTTGAGATCCTTCTCAGTTTCGC
	ATCCAAGCAATCGCAGTTGTTCCGCCGTATGAGTGAGCAGGTGTTTGGCGCATTTGCTAACCAGATCACC
	GAGAACGGATTGGAATCTTTGACCTCGATTCTAGAAGCCAAGGAAAGCCTCGCTGGACAGCAGGAAATGT
	TTGAAGAGCAGGACGCTGAAGGCGAGGAAGAAGGAGAAGATGACGATTCCGAGATGATGGACGTCGACGA
	GGATGAGCTTGACAGCGATGTCGAGGTTGTCCAAGCCGGTGGATCCGGTTTCGGCTCCGAGGACAACGAC
	GACGACGACGACGAGGAAGAAGACAACGAAGAGGATGCACAGGAAGTTGCCGCATTCGAAGCCAAACTAG
	CCGCAGCTCTCGGCACACACCGCGCAGACGAAGACGAGTCTGACTCCGACGCTGATATGAACGATGACGA
	GATGGACGAGCTAGACGAAAAATTGGTGCAGGTATTCCGCGCGCGTCGCCAAGAAACCTCCCACCGCAAA
	GACAAGAAAGATGCACGCGAGAACATGGTGAACTTCAAGAACCGCGTCCTGGATTTGCTAGATATTTTCG
	TGAAGAAGAGCCACACCCGCCCGCTCGCGCTCGATATCCTCCTGCCGTTGCTACGACTATCTCGCCGGAC
	CAGCGTGAAGCAGATTGCCACCAAGGCCAACGGAGTGCTGCGCGAGTACACGAAGGTTTGCAAGGGTAGT
	TCACTCCCGAAAGTCGAGGACGATGCACAGGCGGATGCACTCTGGGAGCTGCTCCGGTCTGTTCATAAGG
	AGGCTAGCCATAGTGGACCTATGGGCCATGCGACTGCTTGCAGCCAGGCCAGCTTACTTGTTACTAGGGT
	GCTTGTTGCGCATGACAAAGATGCTATTGCGGGTGTTGTTGATGTTTATGCTGCTACTCGCAAGGATCAG
	CTCATGAGCACTAAGTGTCATGTACAGCCGTCGTTCTTTTCGGAGTGGAATAACTGGTGTGTTTCTGCGA
	GCAAGCAGTTGAAGTGA
>MTCONS_00000115	GTGTTTGTCTGATGCATTCCAAAGATGCTTCTACGGCAGTATATTCTTTTCTTTTCTTTACCTCTTAACT
	TCTTTCGACCATTTCAGTCCTGCTGTGTCACCTGCGTTTTTCACCAATTTCTCATCTCTTTGACACCTGC
	TATCGGTGTCGTCCTCTCCTTCGCCGGCCTGGTTTACCTGCCCGGTTCGTGCTTTATCCAATATTTCCTT
	TGAGTGGCATGTGGCCACATCTCTCCATGACCATCGCCCACGATCTTCCTCGGGTTATCAACCGCCATGA
	CTCCTTTAAATCTGAGTGTCTCATTTCATATGTCTACTTACGACCTCGCACCTTCAGAACCGAAAATGCG
	CACGAAGATGGCCTATCATCGCCAGATGTTTCATTTTCCCATATCTCTACTGGGAGGGTTTTTTTTCGAC
	AACAATACCCCCTCCAACAACGATTTTCATCCAACATCCTGCCAACTCTTTGGCATCTCCTTTTCTCTCC
	GAACCTTCTTTTGACACCATTATCGCCCTTTAATCCACTATTTGGTCTTTCTCTGTACAGATTTTCTACT
	GTGGAATAATTGACATTCCACGCTGTACCAAAATTCACATCCCCCATGCTCAGCGCCAGGCTCTTCACTG
	GTTGTCTTCTTCGCCAGGAGCATTTGTATTTCAATGCATTGCCCGATACCTCTCCTCTTTGAACAGCATC
	ATTGGGGCTATGCGGAGGATCATGAGGATGTAATATTGCATTGAGAATGGCTTTACAGCTGTACATAATG
	AGAATTGCCTGTGTACCGGCAATTTTTCTCTGGATGTGTTTCCTGGAATTTTAATGGTCTGGAAAGGGTA
	ATCGGAGGAGATCACCAGTTCACAAATGTTTGATTTCCTTTTTGTGAGAATAGAAAAAAAAAAATCTGAT
	TCAAAACAACCTCCGTTTTCTTAAATTCTTTTCTAAATGATCGACATCTTCTATTGAGGATTGTCGTTTT
	AAGTATCTCTGGTGATTGTAATAGGCGGAAAAAGGTCAAGGGCTATGGGGATGTGTGTCAACCCGGTCAA
	CCCGGTCAACCCTGTCAACCCTGTCAACCCTTGTCGTCTCCCGTCGCAGTAATCTCACTCTTTTCCTCTA
	AGCTCCTCCAAGCCTCTTCTCACAAAGGCAGAGCCCAGTTGGCCAGAATCAATTTGTGACCCTGCGCCTA
	AAGCCTTTACATCCTTGGATTCCTGTTCTAGGGACCATCTCGTCTTTATCCGTCAATATTCTATTTTGGT
	AACTTGCTGCCTGTTCGATCCACCGTCTTGAACCAGCACCTATTTACTACATCTTCGCTCACAAAATGTT
	GAATTTACTGTGTGACTTTGCATCTACTCTATTATCGCTGTAATCGGACTCGCGCTCCGCCCCCTCTCGG
	TACCTCCACACCCAGCACGGTTGTACATCATCTCAATCATTCGCACCATTCACTCACACTGGAAGGATCT
	TTCCCAAGGCTGTTCTGCAGCCGTTGGCAATTGGAAGATCTCCTTACATCGCCTTCCGCATCCGCTATTT
	CTTTCCAAGATGAGTCATGCAAATATTACACTATGGATTCGAGACATTGCGAGTGATCTCGAGTCCGTTC
	CAAGTACCTTTTCCAGCTGGGACAGATGTATGGCCAAATCGTATTGCAAGTGGCCCGTCATCGTTGGTAT
	CATCGTCGGTTCGATAATTCTACTTGCGGTAATAGGTTGCATCTTCAATTGTCTCTGTTGTGGCTACCAA
	TGCTGCAACTGCTGCTGCAGCTGTTGCTGTCCATCAGGCAGGCGCAGAGACAAAACGCCTAGACACTTTG
	ATGACCCTCCGTTCCACCAGCCTCCACCACCGGCTCCAAATCCGGTCTACCAGGCGCCACCAGCCCCACC
	CGCATATAGTGGTGCGCAACAGACTGCGCATTTTGATGCGCCCAAGTTTCCGGATTCTCATATCAATGAG
	GACGCCCTGCCTGAGATGCCTACCTGGGCCGGTGCCGTTGACAAGCGTGTTGAATGCCCAAATAATCATG
	GCGACGTCGAACTGGAGCCATTGAATCCCCCAGACTTAAGGCGTTCTGCCGGTACCTCTGGTGCCGCTTA
	CTCGGACTATTCACCCAACCTAGCCATCGGCGCGGCTGTCGTAGGATACGGCGGATCTGGGCCTACCGAT
	CCACGTGCACGACGGTCTCCTGGCCCAGTAGCAGCATTGGATTACATCCAAGACCCCTATGGTCATCATT
	CGGCGGGCATGCCTTCCTCCGGGGCGGTGTTTGATCCTTATGGGAGCAGATCCCCGGGCTCGGTGGCACT
	TGCTACCCAGGACCCATACGGAAGACGTTCGCCCGGCCCAGCAGCAGCGTGGACTGTCAGTCAAGATCCG
	TACGGGAGGCGCTCGCCGGGTATCTCAGCCCTAGCACCTAACTATGGCGCCGCAGCGCACGACCCCTACG
	GTTCGCGCTCTCCCGATACACCAATCCACGCCCCTTACGATCAGCAACTAAACCAAGCCTCCTATGACGA
	CCACTCCTATGGCGCAGGAAATGGCTACCACGTCGTGACCGCACCCTCGCCCGTGACTGCATACAAGCCG
	CACACTAACTACAGCCCCGTGCCAATGGCCTTCTCTTCATCTTCGGAGAGAGATCATTCCACGGCCGCGG
	CCCCAGCACCAGGCTTTCAGCGCCAGCCTTCTTTCGGCTCTAGCCAGCATCCCCCAACACATACCTCCCA
	GCCTTTATATCGCGCCTTCTCCCCCGGTGCTCCTTCCTCGTCTCCTCATGCTTTCTCGGTTTCCTCGCCT
	TCAGGGTACACGACCTATAACCCTCACGCGAATGCGACCCCCATGCCCTATCCCGAAAACACCAGGCCTC
	CCAGTCTGCTGCAAAGCGGTAAAAGGCCCACGGTCAATACTTCTAGCAATCTTTGAGTATGACCCTCGTC
	GATCGAGGCGGTTTTATGAACAGAACGTTTCCAAGTTCTAAGTGTTTTCCTCTTTTCTCTTCCTCCTTTT
	TTGATACCATTCTCAGGTTGCATTTGTCCTCCTTTATCTCACATGTTTACGTACCATACATGACCCTGGG
	CTAAAATTTAGCTTGGAATTAAAGAGCTGTCTCAGTTTTTCATCATTTCTCTCACTGCACTCTTTTGCAT
	CCTTGAATCGTCTTCGGTCGACTCGTTTGATAGTCTTATAAAGCAGCTTTTCGGGCACAATGCGCGTTTT
	TGCCTAGCAGTAAATGTCCCGTCCTTTGATTCACCTTGATTACAATTGACGATATCTCGAGTTACGAGTG
	TTCAAGATTTTTGATTAGGATATGTTGGGTTTGTACTATGTAACCCTGGGGGAGGGGAGTAACAACAACG
	GATGGCCACTTGACTAACCTCGTGCCGGAATATATGGATCATGGATCTGGCGTTAAGTATCGAGGAGATC
	GCGATTCGGGCCGAGCACTGTCAGGCTGCCTTCGGAAGCT
>MTCONS_00000153	CGTACATATCCTGCATCTAGTCTCATGTAGTTGATCTCTGTTAGCACCTTTGGGCAGCTTGAGAGTTGGA
	AATTTTCTCATTCATTTCAGGGTCGTTCGTCTTCCCATCTCCACCTTTCCACCATCTTTTTATCCACTTT
	CCATCAAAAGTTTCGGTTTTTTTTTCCACACCCAACACAACCCACCACCAAGACAGACCTAAAATGGCTC
	CCAAATGTATTGTAATTGGCAGCTTGAACGGTCGAATACGGCCCGTGTTCACTAAGCTAGCCAAGCTGCA
	GCCAAAACAGGATTTCTCCTTTGCGATCATTCTTGGCGACCTCTTCGGTGATGGCTTGACTGAAGACGAA
	CTTGAGGAAATTACCGCCTTAATAGAGGGGAAAATAACTGTGGCATGCCCAACCTACTTCACCCTTGGTA
	ACCGACCGCTTCCCCCTCAAGTGGTCGAAAAGATTGAAGCAACTGATGAAGTGTGCCCCAACTTGTTCTT
	CCTGGGAAAGCGAGGAACCTTGAAGACAACAGATGGTATCCGCATTGTCGCCCTCGGTGGAATCATGGGA
	GAGGCAGAGGGGAGGTCTAAACCCGAAAGCAATGCTAGCGGCAAGTTCCAGCCGACATACAGTGAATCCG
	ACGCTCGTGCACTGTTTGGGACTCACAAAACCGACATTCTTATCACCAATCAATGGCCGAAGGATGTCCG
	TCTAGGATCTAGCTGTGAGGTTTCTGGGGATGACGGGACTGTGCCATCTGAATTACAGTGCATCGCTGAT
	GTCTGCGCGACTCTGAAACCCCGTTATCACTTTTCTCGGTCAGACGGTGCTTTCTTCGAGCGTGAACCCT
	TCTTTCACATGCCAACGGAGGAGGGTCAAGATGTCTACCCACTCACTCGGTTTATTTCATTGCCTACTTT
	TGGCTCGACGAAAAATGCCATCTATGCTTTTACCTTAGACCCAACAGCACCTTTCCCAAGCAGCATCCCC
	CCAGGCTCAACCATCTGCCCATGGTCAGCGGTGCAAAGCAGGCGCAAAACACTCCCAAGTCAAAATGAAT
	CATACCAGCGCTACGCCCCCTCCGACAGAGATAGAGACCCGAGGCATCAACGCCGACACAAAGAACGCGC
	CCCTCCGCCAGGCCCCGAGAACTGTTTTTTCTGCCTCTCGAATCCTAACATCGCCACTCATCTCATTACC
	TCAATCGGCAATGACAGCTACGTCACCACTGCCAAAGGACCTTTGCCCACCAAAAATTTCTACCCCTCAC
	TGGGCTTCCCAGGTCACATGCTCATCATCCCCTTCGAGCACTGCCCGACTATCGACCTAATATTCGACCC
	GGCCATCCGGGCCTCGACCTTCGCCGAGATGCAACGATACCGCGAATCCCTGCACCAAACGCTGAACGAG
	CGATCAGGGGGCAAGCTGGGGGCTGTCACATGGGAACTCAGCCGCTCAAACGGTATCCACACACATTGGC
	AATTCCTGCCGATGCCAGTAGAGAAGATTCGCTCCCGGCTTGTGGAAATGGCATTCAAGAAGGAAGCCTC
	GAATCTGGAATACTCGAAGTTCAAGACCGTGCCAAACCCCGACGAAATCCACAATCACCATATGATTGAT
	TACTTCCGAGTCTTTATTTGGACGCCTGTGCCTAGCACTGAAGCTGAAGCTGAACCCGATAACTGGTCGT
	CACCCGAGCACAAAGGCGTTTGGAAGACTGAATCTGGAGAAGAGAACGTTATAATTATGAAAATCCTGCC
	GGAGAACCGATTTGATTTGCAATTCGGTCGTCGGGTTATGGGTAAGGTTCTCTATCTGGATGAGCGTATT
	AACTGGAGGGACTGTGTGCAGACGGATGACGAGGAGGCCAAGGATGCTGAGGCTTTCAAGGAAGCTTTCA
	AGAAACATGATTTTGCGATGGAGATGGAGGAGTAA
>MTCONS_00000157	GCGACAACCTCCAAGCCCATGGATATCGACGACATTCTCGCATCGGTGGATCGCGGCCCAGGCGTCAGCC
	CAGAGTCTGCCGCGCTGGACCACCAGCTGCTCACGCGCTTCTGGGTGGCCGAACGCGCAGTGTCGGAGGT
	ACTACCGTGGCCGGCGCCACTCATGGAGCGCATAATGGACCGTGTGCGGATACAGATCGAAACAATCGAA
	GACCTAGCCGCGTCGTCAGAAACAACCCTCCCAACAATGACAAACACGCACAACCCCAATCTCAACCTCC
	GCCTCTCAATCCTCCAAACCGACCTCGCCCGCAGCCAATACATAGTTCGCAGTCTTTTACGAGTCCGACT
	AGCTAAAATAACAAAATACAGCATGCACTACCTAGTGCTGCTAGCCTCGCGCAACAAAAACCCCCTCGCA
	TCGCAAACACAATCAACCGCCTCCTCGCAGAACCCGAACCAGCAGCCCGAGGACTCGGTACCGGACTTAT
	CAGAGCTGACGGATCTGGCCCCGCTGTCGGAGCCAGAATCGTCGTTTCTGCATGCCCACCAGACGCTCCT
	GGCGGGCCACTACGCGGGGTCGTTTATGGGGGCATTCCCGCGCCAGCTACGGCGGTTGGATGATAATGCC
	GGTGGGACAAGTATGGTCCAGGGGCCGGAGTTGAGAGAGGTTGTTTTTGTTCGGTGTCTCGGGGCGGACG
	TTCCAGTTGTTGTTGGCGGAGAGGAGGAGGAATATGAGACGGGGATTACGATGCGGATGGGGGATGTTTG
	GGTTGTGAGATGGGAAGGAGTTAAGGGGGCTTGGGGGAGAGGGGAGGTGGAATTGTTGTGA
>MTCONS_00000158	GGTTTACTCCCGAGGTACTCCGTGCTCGTATCGCCTGCGCCCCCGACTGCGCCACCCCAGCCCGTTTTTG
	ATTTTCTTCTTATGACATTGATATCCCTACTCTTGGAAGTCATTTCTTTTACACACATCATACATCTGAT
	TAACAACATTAACCTACCTACAACATACCACCATTGTACAAAGGTGGTCAGACAAGTCACAGTACCAAAC
	TGTAGCCTAAAGTGCCAAGGACCCACCGCTTTCACCAGCCCCATTGACATCGAACATCCCACCTAGATAG
	CATTCTTTTCTATCTCATCTGTCAAATAATTTACCATGCCAGTCATACACCCTCGATATTGCTCTGGTTA
	CTATGGAGATGAGGACTGCTATTCCACCTGGGATTCTTGGGGTCGTTGGGTAGCGTTCGCCGTGATCGTC
	GGTGTAGCCTTTCTACTCTTCTTCGGTTTTGCATGCTTCAACGCACGCCGCCGCCGAACTCATGGTCAAC
	GTCCTATCATAGGAACCGGGTGGATGGCTCCTCCTCCGGGACCTCCTCCGCCAAACCAACCAATCTACCA
	GCAACCTCCCTACGGCGATCCTTACTATCAGCAAAATGCGCCCCCACAATACAGCCCGAACCCCCAGCAT
	CATGGCTACTTTGGTGCGCAAAGCCCACCACAACAGCAAGGCATCGAGTTGCAGCAGCCTCCGAATGCGT
	ACGGTGCCCACGGATATGCGCCGCCTCCTGGTCCACCGCCCAACGGCAACAAGGACTAAACTTCACGTAA
	TTTTCCAAAGCTTAATGAGTATAGCTTTGAAGGTCTTCCGATATCGCATGTCTCTCGATGATAATGCCGG
	AAGTTAATGGTTTATGGCGTTGTCAACTGCGAAATGCGGACCTTTTTTTTTCTTCTTTTTTCTCTTTTTT
	TTTGAAATGATTGCATATCCGAATGGGTGGATTGTTTTTTTCCCTTACTACTTAATGTTTTATCACATCT
	TCCATGTCCCATTTAACCGAAGGGCAGTTAAATTCAAAGCATTTGATCTGCCCGAGATCCCTGAGAGAAT
	GGGACTTGGGGTTATGAAGTGACGGGTTCTCCTGTACATGGTTTCTCTCTAATGATATATGTCTTGAATG
	GTCCAATGGACTTGAATAAAACGACCCGAATTAGAATGACACCACCTTTCAAAGCTGACGGG
>MTCONS_00000163	CTGGTCACTATCTGTTGTCAATGTTCTCTCCAGCTTTTTACCGACATCACCGGATGCAACTACACTTCTC
	AAATGAAACCTTTAGACCAGGTACCCCCTATGGTGCTCAGCAGTCCAATCAGAAGGCCACATGGAATACA
	CCCCGAGTGGACCTTGATTGAAACCGTGGAATCGGCCGAATGAAGTCAATGGCTATCTCCTCCTTTGTCC
	ATTCGGTAACCCGACGTCAACCAGTCCCTCTTTGAGGCCCAGTCATAGAGGGGGTATCCATCTTGCACGT
	GGCTTTCTCTCTATTCGACATTCTCTTTGGTCACTGTCGTACACTTCAAGATTGCAACCCAGTCCCTTTC
	CCCTAAATCTTCTCTTTTCTTTTCCTTGGATGCCAGATTTCTTCTTTTCCTTTCTTCTTCTCCCATCCAC
	TTCTTAGCCCTACTCCAATCCACTGACGTAATTATGCGTGTCATTATCAGAGAAGATCCTCGTGAGGTGT
	CTGTGTATATTGCAGACTACATCATCAGCCGCATCAAGTCGTTCAATCCAACCCCCGAGCAGCCGTTCGT
	GCTTGGTGTGCCTACTGGTAGTAGCCCTGAGCTTATCTACAAGATACTTGTGCAGCGTCATCGTGCCGGT
	GATATCTCTTTCAAGAATGTTGTGACTTTCAACATGGATGAATATGTTGGTCTGCCTCGCGATCACCCCG
	AGTCCTACCACAGCTTTATGTACAAGCACTTCTTTTCTCACGTGGACATTCCACCGCAGAATATTAACAT
	CCTGGACGGCACCGCGACTGATCTTGCAGCCGAGTGTGCATCGTTCGAAGCACGGATCGCCCGCTGTGGT
	GGCATCGAGCTCTTCCTGGGTGGGGTCGGGCCAGACGGCCACATCGCCTTCAACGAGCCGGGTTCCTCGC
	TGAGCAGCCGCACGCGCGTCAAGACACTAGCCTACGACACCATCCTGGCAAACTCCCGCTTCTTTGGCGG
	CGATACGGACAAGGTGCCTCGTATGGCTATGACTGTTGGTATTCAGACTATCATGGATTCCCGAGAGGTG
	GTGATTGTAGCCACCGGGGCGCACAAAGCTTTTGCCGTGCAGAAGGGGCTGGAGGATGGTGTGAACCATA
	TGTGGACCCTCTCCGCTCTGCAGCTGCACCAACACCCCCTCATCGTCTGCGATCGTGACGCCACTCTCGA
	ACTCAAGGTCAAGACCGTGCGGTACTTCGAATCGATCGAACAGGCCGGCACCGATGCCCGCACCCAGGGA
	CCGGCTCTCGTTTACCGCCCTCGGACTTATGTCCCGGTTCCACTCCCAACTAAGACGCCCAAGTCCCAGC
	AGCCTACTCCCGAAGGCACACCCGAGAAGGTACCCAAGGATCTCCGTATCAACACTGAGCTGCAACGCCG
	CGCCCTGGAGGAAGAGGAGCTCACCCCGGACAGCATGTCCTCGCGCCTAGTCGACTCGGCAATTGGGGGT
	ATCGATGTTGCATTGAAGAGTGACCTTATCTTTGACCGCATGGGCACCAGAATCACCACACTTTGA
>MTCONS_00000125	GGGGAAAAGAGCTCCGATCTCCTCTCTCTAGTTCTCTTCCCTAACATTTGCTCTGAAGAATAGACAAAAC
	TCCCGAGGTCCTATTTTTGACTCCAACCCTTTTCCCTCTGTCACCTGACTTCGCCCGCGTGTATTGGCTT
	CATATTTCTTACCTGTCAGACGTTTGCGGTGCCCACAGCTTGGATCTCCCGACACTGCACCCTCTGTATC
	CTACCTCTCTGGGTCGCCGCAGGCATTCCTTCTCGGGCCATGGCCCGGAAAGAGGATATGCTGCCTCCGG
	GTTGGGAGGACCTAGATAGCGGCTGAGGATGCAACCAGATTGGTTCTGGAATTACAGACCATTGCGCGTG
	ATGCAGGCCATCCCGTACCGTTACTAATTGCCTTGGACCAGGAGAATGGCGGTGTCAACAGTTTATATGA
	TGAGATATTTATCCGTCAATTCCCTAGTACCATGGGCATTGCAGCCACGGGGTCCAAATCTTTAGCCTAC
	GAGGTAGCTGTTGCGACAGCACAGGAGCTCAAGGCTATTGGGGTCAATTGGATCTTAGGACCCGTCTTGG
	ATGTTTTGACCAATGTGCGCAATCAACCACTAGGTGTTCGTACCGCCGGCGATGATCCCCAGGAGGCGTC
	TCAATATGGTGTCCAGTTCATGAGGGGTTATCAAGAAGCAGGTTTAGTAACCTGTGGGAAACACTTTCCA
	TCTTATGGTAATTGGGAATTTCTCGGCTCCCAGGCAGATGTTCCAATTATTACGGAATCTCTGGAGCAAC
	TTAGTCTCAGCGCACTTGTACCGTTTCGCAGAGCTATAAGTCAGGGTCTGGATGCCATGATGGTGGGAGG
	TGTCTCATTGTCATCCGCTGGAATGAACGTGATGCACGCCTGCCTAAGTGATCAGGTGGTTGACGAGCTC
	TTGAGAAAAGATCTCCAGTTTCAAGGGGTGGTCGTTTCCGAGTGCTTGGAAATGGAGTCGCTCACACATA
	ACATTGGAATAGGAGGTGGCACAGTGATGGCGAAGAACGCTGGCTGCGATGTCATCCTTTTATGTCGGTC
	ATTCCCGGTCCAGCAAGAAGCCATCAACGGGTTGAAACTCGGCGTGGAGAACAGTATCATCGGCCGTCAG
	CGAATTGAACAATCATTGCGCCGCGTTTTAGATTTGAAGGCACGGTGTACTTCGTGGGAACAGGCGCTGA
	ACCCTCCGGGGCTTTCTGCACTTACAAAGATGCAACCCTCGCACACGAAGCTTTCCACTCGGGCCTACAA
	TTCTTCTATCACAGTTGTGAGAGATAAGAATAATTTCCTTCCGTTGTCCAATGTGATTGAGGCAGACGGG
	GAACTTTTGCTTCTAACTCCGCTGGTCAAGCCACTCCCAACGTCGGCGGTTTCTCTCTCATATACGGAGT
	CTGCGCATGGGTCACTAGATCTATTAATGTTAGGACGGACTTCCTCGATTCAAAATGGAGAGAGCGTTTT
	CAAAGAACTTGGACGGTCACTCTCCCGACAGAGGAATGGGCGCGTGTTGCACACCTCCTATACTTCCAAT
	GGCGTGCGTCCCATCCACGAAGACCTCATCCAAAGAGCGAGTGCTGTAGTCGTTGTCACGGCAGATGCAA
	ATCGCAATCTGTATCAGCAAGGGTTCTCAAAACACGTTTCCATGGTTTGCCAATCGCAGCATACCTCATC
	TGGAGAACGCCGCGAGAGGCCATTGATTGTGGTGGCAGTTAGCTCGCCATATGATTTTGCCATGGATTCC
	TCATTTGGTACTTATATATGCACATATGACTTTACGGAAACAGCCCTTCAGGCCTTGGTCAAGGTCTTGT
	ATGGCGACTTGACACCTTCAGCGGTCCTGCCCGGCTCCATTGGTCGAATGCAGAAGATTCATCAGTCTCG
	ACAGCACTGGCTCGTCGAAAATTGGAACGAGGATCGCGACTCTTTCGCTTTGGATGCTCTACTCGATACT
	ATCCGTGCCGGCTATGCACTAGGTCAGCCGTCAGAACTTCTTGGAGCTACCGCTAGTAGCTTCTTGCTAC
	GAAAAGAGGATGTCGACGAAGCCCATTTCGTTGTTCGGAATAGTAGCACGCAGGCCCTTTATGGGTTCTG
	CGCGACCTACTTCTTTCGATCAACAGGCACCGGTGTGCTCGCATGTCTTCTCGTGGACCCCTCTCGAAGA
	AAACTATCAATCGGACATTCTCTCCACAGCCGCGCGATTCGAACTTTACTTCAAAGGAATGGGATGAGAC
	GGTTCCAGCTAGGATCCCGATTACCAGGGATCTACCTTGGCATCCCGACTGTTAACCCTGAAGAGCGCAA
	GCGGCTGCGGCAGTGGTTCGCGAACATGGGGTGGAACACCGCGCTTTCGCGACCCGTATGCAGCGTGATC
	CTGCGCAACTTGTCAACATGGGTGCCACCCGAAGGACTTACCGCAACCCTGCAGAGTGCCGAGATCACAT
	ATGATCTCGTGTATGGCTGGGACTTTGCACCCGCGATCCTCAATCACATTAAAACATATGCGCAGCAAGG
	TGTGGCCGACATTTACCGCATGGCTCTGGGCGGCGCGCCTAACTGCGGGGTCATCCGGGCCAAGCGGCCC
	TCCGACGGGGCCATGCTTGGGAGTGTCGTGATTTACAATGAGCGATCTGCCTTGGCGGAGCACATGCCCA
	TGCTACGTGCCATCCAGGCTTCTGTCGGAGGCATTTCGTCTCCGGTCATTTCTTCGTGCGGTGAAGATGA
	TTCCACGGTTTTGCAGGGCCTGATCCTGCTCGCTATCAAGCAAATCCGGAAGTTGAGTGCCAATGCAGTG
	GTCATGGACAGTGTCGACGGCGACGGCAACTTCGACAATCTCTCCGCGATGGGCTTCACTGTGCTACACA
	GCTTTGAGGAAGTGGACTGTGACGCAGCTATGTGGACGATGATGCATGCATAG
>MTCONS_00000164	GGAGCTACAAACTTGACTGCACAAGGTAGAGATCAATCTTGATCTTGATCTTGATCGCTTCTTGTTTTTA
	TACTGGAACCTTCATTTGTGTCATCTCTCTTTGTTCTTACAAGGCTTCAAATTCTCGGTTTTCCGCCCCT
	AGGTTTGCAATTGCAATGTGCATCTCAGGCCATATCAAAAACACAATTTAGCTCATTGGCAGTTTTCTAG
	CAGTATCAAGCCTTTCACGAGCTTTGACAGTGGGAAAATTCTTCAAATGCAGTGCTACGCAGAGCTATTA
	CCTCCAACGGGGGTCACCCATGCTTTGGCAATTCCTTTCACCTCAGCAACCGCCAGCAATCTGATTGTTA
	TCAGAACCTCTCTATTGCAGATTTTCTCCCTCGTTAAGATCGTCTCTTCTCAACTGCAGAAGGAAGGCTC
	AGAGCCTCATGGTTCCCAATTTTCACAACCAGAAACCAAATTAGTACTGGAAAAAGAATACCCGCTATCC
	GGAACTGTGACCGATTTAAGCCGAGTCAAAATCTTGAACAACAAGAGTGGCGGAGAAGCCATATTGATTG
	CAGTCCGCAATGCCAAGCTCAGCTTGATTGAGTGGGACCCTGAGCGTCATGGTATCTCAACAATTTCCAT
	ACACTACTACGAGCGGGATGATCTGACCCGCAGCCCCTGGGTGCCTGATCTGAGCCGGTGTGGGAGCATT
	CTGAGCGTTGATCCAAGCAGTAGATGCGCGGTGTACAACTTTGGCATTCGGAACCTTGCGATTTTACCCT
	TTCATCAGGCGGGTGATGACTTGGTGATGGATGACTACGATTCGGAGCTTGAGGGAGAACGCCCAATTCA
	GAACTCTGGTGGAGGAGCAGAGCCCAAGAAGAGCAAAGAGGGACCAGCGTACCAAACACCCTACTGCTCG
	TCTTTCGTACTGCCATTGACCGCCTTGGATCCTTCATTGCTACACCCAATCAGTCTTGCATTCCTATACG
	AGTATAGGGAGCCGACGTTTGGAATTTTATTTTCCCAAGTCGCAACTTCTACTGCCCTTCTTTACGAAAG
	GAAGGACGTGGTATTCTACGCTGTGTTTACACTTGATCTTGAGCAGCGAGCTTCTACCACCCTTCTTTCA
	GTATCTCGTCTTCCTAGTGATTTGTTCAAAGTCGTGGCACTCCCACTCCCAGTAGGAGGTGCCTTGCTTC
	TTGGCTCAAATGAGATTGTTCACGTGGACCAAGCCGGCAAAACTAATGCGGTGGGAGTCAATGAGTTTTC
	AAGGCAGGTTTCTTCTTTTTCTATGACCGACCAATCGGACTTGGCGTTCCGCCTTGAAGGCTGCGTGGTT
	GAACGACTTGGTGGTGATAGTGGAGACCTACTGTTAGCACTTGCATCCGGCGACATGGCACTGATCAAAT
	TTAAACTTGACGGTCGATCTGTCTCGGGTATCACTATTCACCTTCTTCCGGCACACGCAGGTGGTGATAT
	GTTGAAGTCGGCTGCCTCATGCTCCAGTTGTCTCGGAGATGGAAACGTTTTCATTGGCAGCGAAGATGCT
	GATTCGGTGCTCCTAGAATGGTCGCGTTCATCCGCCTCTACTAAAAAAGCTCGGCTCGAGTCGAAGCAAA
	CAGCCGACGGTTTTGATGATCTGGAGGATGATGATGACCAGATGGAGGATGATGACCTTTATTCCTCGGC
	GCCTGGATCGACACAAGTCGATAACCGCATGGGAACCGAGAACTTAACCACTGAATTTTATAACTTTCGA
	CTGAAAGATTGCCTTCCTAGCATTGGCCCGCTGAGGGACATCACTTTGGGCAAAGTTTTCTCGAATACGT
	ATCGCGAAAAACAAGCTACATGTGAGGCAGTTTCCGCAGAACTAGAGCTGGTGGCATCTCAGGGCTCAGA
	CAGAGGCGGTGGCTTGGTTGTTATCAAGCGCGAAATTGATCCTTTGACAACCATGTCTCTGAAAATCGAT
	GATGCAGATGGTGTTTGGTCAGCCAGCGTCAAAAAAAGGAGAGGCGCCTCCAGCACAGACAACCCATCCC
	GTCAATATGTGGTTGTCTCTCGGTCTACGGATTCGGAGCAGGAGCTAAACGAGGTTTTTGTTGCGGAAGA
	ACAAAACTTGAAGCCTTTTAGGGCACCGGAGTTCAACCCAAACGAAGATTGCACAGTTGACATTGGATCT
	TTCGCAGGTGATACTCGTCTAGTTCAGGTTCTGCGGAATGAAGTCAGAAGCTATGACATGGAGCTGGGTT
	TGTCACAGATATACCCCGTTTGGGATGAAGACACCAGTGATGAGCGCGTGGCTGTAAGCGCAAGCTTCAT
	TGATCCTTATCTTATGATTATTCGGGATGATTCATCAGTCTTGCTTTTGCAGGCGGATGAAAATGGTGAC
	CTCGATGAAGTTCCGCTTTCAACCCTGATAATCTCGTCACGATGGCGCTCCGGATGCCTCTATTACGATA
	ATTCACAGTCATTCAGCGTTGCAGGCTCCTTGTCGAAGAACTCTTCCGAAGGCGAGGTGCTTCTTTTCCT
	ATTGAATCCGGATTATAAGCTATCAATCTTCCGGCTGTCTGACATGATGTTGATCGCCATCATTGAAGGC
	GTCGACTGCTTACCTCCTGTATTGTCGACCGAGCCGCCCAAGCGATCTAACACTCGGGAAACCCTAACAG
	AATTGATTGTTGCCAATCTTGGTGACAGTTCTAGTCTTTCACCTTATCTGATTGTTAGAACCGAAAATGA
	TGATCTCGTGTTCTACAAACCAAGCCTAGTCTCGGCAAATTCCGGTCATGGATCGTCTCATCGCCTAAAA
	TTATTCCGAGAGTCAAATCATGTTCTACCAAAAAGCCCTTTGGGGGATGTTTCCTCTCAAAAAAAGAACC
	AACAGCGATTGAGACCGCTGAGAGTTCTTCCTAATATTTCAGGGTTTAGCACGATCTTTATGCCGGGGGC
	TTCATCAAGCTTTATCTTTAAAACAACAAAGAGCTTACCGCACATCATTCGTCTTAGAGGAGGCTTTACA
	CGTTGGCTAAGCTCCTTTAATTCGGCTGACACTGGCTGTGACAATGGCTTCATTTATGTTGATTCCCAGA
	GCTGTATCCGGGCTTGTCAACTACCTTCCCAAACTCAATTTGACTATTCGTGGACATTGCGAAAAGTTCC
	AATTGAAGAGCAAGTCAATTTCTTGGCCTACTCGACGTCTTCTGAGACTTATGTTCTCGGCACAAGCCGC
	CAAGGAGACTTCAAGTTGCCGGAGGGTGATGAACTGCACCCTGAGTGGCGAAATGAAGAGCTGTCATTCT
	GCCCGAAAATCCCCGAAAGCAGCATCAAGGTCGTCAGTCCCAAGACATGGACCATCATTGACAGTTACCC
	TCTGGACCCCGATGAGCAAGTGACAGCGGTGAAAAACGTGAACATTGAGGTTTCAGAGAATACACACGAG
	CGGATGGATTTAATCGTCGTCGGAACCGCGATTGCCAAGGGGGAAGACATGCCAGCTCGTGGTACGATCT
	ATGTCTTTGATGTGATCAAAGTTGCACCTGACCCCGAAAGGCCAGAGACAGGCCGCAAGCTCAAGCTGAT
	TGGCAAGGAGACAGTGAAGGGTGCAGTGACCGCGCTGTCTGGTATCGGTGGTCAAGGGTTCATAATCGTG
	GCTCAGGGGCAGAAGTGCATGGTCCGTGGTCTCAAGGAAGACGGGAGCCTCCTTCCTGTTGCATTTATGG
	ACATGCAATGTTATGTTAATGTCGTGAAAGAGCTCAAGGGCACCGGCATGGTTATCCTGGGAGATGCCGT
	GAAAGGACTTTGGTTCGCTGGCTACTCAGAGGAGCCATATAGAATGACACTCTTTGGCAAAGACCCTGAA
	TACTTGGAGGTGGTGGCAGCTGACTTCCTCCCGGATGGGAACAAGTTGTACATGCTAGTGGCTGACAGCG
	ACTGCAACCTGCACGTCCTGCAATACGACCCTGAAGATCCCAAATCCTCCAACGGCGATCGACTCCTCAG
	CCGAAGCAAATTCTACACCGGCAACTTCGCATCATCGGTAACACTTCTGCCTCGCACAGCAGTTTCATCG
	GAGCTGACCGAATCATCCGAAGAAGCAATGGACGTGGATGAGACCTTCGCCAAATACCAAGTTCTCATCG
	CTTCGCAAAACGGGTCTTTGGCGCTGGTGACGTCGGTTGCCGAGGAGTCATACCGTCGACTATCAGGACT
	ACAGTCTCAGCTGATCAACACCGTCGACCACCCTGCCGGTCTGAACGCGCGTGCTTTTCGGGCCACAGAA
	AGCGATGGCGCTGCGGGCCGGGGTATGGTTGATGGCAATCTATTGCGTCTATGGCTGAATATGGGCAAGC
	AGCGGCAGGCTGAGATTGCGGGCCGGGTTGGCGCGACAGAGTGGGAGATCAAGGCTGATCTGGAGACCAT
	TGGCGGTGATGGACTGGGATATCTATGATGCCGGAAACAGACGTCTTTTCGGTGCTTCAGACTCAGGAAA
	TTACAAAATACGACTCACTGAGTGAGCTAACTCTTGCAATTTGATTACAACATGTCTACGTTCTCCGGAA
	GATAAGAAGAAAAGAGTGGTCAGCCCAAGATGGGATTTCAATATATGGTATGCTAGAAGAACATAGATAG
	CTGAAGGTTCTCCCAAGCGGCACCGAAGAAGCCCTATCACGATCCAGTAAATAGCGTGGTATCATAACGC
	AGTGGGATATAACTAACCCACTATAAAAAGGAGACGAAGAGAGAGAAACCCCCTTTCCTATCCCTAGACC
	CCA
>MTCONS_00000129	ATGATACTCCTTCAGACTTCCCTCATCTGGGTTGTGTATGGGGCGGTGGTAGCTATTCTACTGGCAGTGG
	CGTCAGTGTTTATCTATGTCTACCAAAATCCTCGGGACCGTTCTCCTTCAGTCACTGTGACTTGCATTAT
	CTCCATTGCTAGTCTTCTCGCAACAGTGCTCTTGCTGCCTGTCGATGTCGCTTTGGTATCATCGACCACT
	TCGTCCAAATTAGGCCAGCGAAAGGACTGGGCAACACAGGATTTGGTGGACAGAATCACTTATTCTTTGA
	CTATCATCTATTATCTTCTCTACTCGTTGGATGCCCTGCTCTGTCTCCTCGTCATCCCCTTCACATATTT
	CTGGTATGAGGAATGTGACGAGGTTGCGACCGAGGAAGGGGCCCAAACTCTCGGCCAACGGCTTTGGGGT
	GCCCTGAAATACACACTCTCATTCGTTGTAGTTGTCATGATCTTGTTCCTTGTTGGTTTTTTCGTCCCGA
	TGTCACAGGGAAAGAATGCCATGGATCTAGATTACTTCAGGCATTTACTGACTGAAAACCATGGCGAGCG
	TGCTCTCACTTTTGCCCTTGGTCTGTTGATGACGATTGGGCTCTGTTTTTATGTCTTGTACACATCCGTG
	GGACTGGCCCTTCTGCCAATCAGCTTGATCAAGACTGCACCATCAATCTCTAGTGCCACCCTGCGAGCGA
	GCACTACACAGAAACTCAACATAAACCAAGAGCGGCAACGGCAGCTCGAGGGACGATGTGCCGGAGATCC
	TGAGCTTCTGTCCTCTAAGGACCGCCGAGAACTAGATACACTAGTGCGTGAAGAGAGGACCCTAATTCGG
	CGTCAACGTCTAGCAGAAGAATCCCAAGGCGAAGGACGCAGCCGGTTGATAAGGGCATGGTACAAAATCG
	GGGCAGCGTTTCGGCCATTCAAGCTCTTGGGAGGCATCTTGCTGCTATTCATTGCTTTCATCACGTGGGT
	TTCCATGCTCTTGACGGTAATTGACAAAGCCAAGAACTCGATTTGCAAGCATCGTTGTGGATACATCCTC
	GTACATGTTAACATCTTTAACCCCGTCAACTGGGCACTTGTTAAATCCGCCAGGTTTTTCCCCATCGATT
	ATGCTATTTTTACTGCGCTTGTAATGCTATTTTTCTGCAGTTCTGTGCTTGGAATCGCTGTTGTCAGAAT
	CCGCTTCCTATGGATTAATATTTTCCAAATCAGAAAAGGCCACACATCTCCCCAGGCTCTGCTCCTAGCG
	ACTGCCATGTTGATGCTGATCATTTTAGCGCTGAATTATTCTATTTCGATGGTAGTCGCCCCCCAGTATG
	CCACATTCGGCCAACAGACATTCTGTGATCGTGCCCCGGGAACCTTCATCGGAAAGCCAGATTGCTCAAA
	CAGCCAAGAACTTATCAAGCCATGCTCAGAGCTGGCAAAGAACCCTGTTGCGCAGCAAGTTTGCACACCC
	AGTGTTGTGAGCACCTTCTTGAACCGGGTCACCCTGAACTACCCATTCTTTGGAGTGGTGTTCTTCTGGG
	CTCAGTTCGTCTTTCTAGGCTTATATCTGGTTGTCTTTGTTACTTCTCTTCTCCGTTCACCTCAGCTGGA
	CGAAGCGCAACTCGATGAAGATGCAGAAGAAGCCGAGGAGGAAGGCTTACTGGCCAATACCGGCAGACGT
	TTCAATGCCAGCTGGCAAGACATCATAGGGAGAGCTACCCGGAGTGAACGCCCTCAAGGCTAA
>MTCONS_00000166	ATGCAGTCAACACCTAACAGGGCCAGCAAAATCCCTCGACCGGGGACAATGTCACCCCACGTCAGTCAAG
	GAAGCAACAGCCCTTCAGGCAATGGGAGCTTCCAAGAGAACAAAAGCCCTCGATCGCCAGTGGATGTTCT
	TACATCCATTCCTGCCCAATCTGAGATCCCACTTGTCTCTGGGCTGACGCAAGGACTTCAGGACTACAAC
	TGGGAGCAACTCCAGGGTAAATATACCGATGCTATGGAGGAACACGGCCGAGTCGAAGAGAAACTTCGTG
	TTGAAACAGCCAAGCTTCTTGAAGTTTTTATGGCATGGTCTCAAACTACCGTTTCGCAAGATGAGAACAG
	GGCTTTGAAAAGGTTCAAGACTCAAATGCAACATGTCCAAAATTCCGAAGTCATTGTGGAAAATAAAAAA
	AAACACTATGCGGAAGTGGTAAAGGCTTTCCAAACTGCTCTCGCCTTACTAAACGATCAAATGAAGATTT
	AAGCACATGATAGACACGATACTTATGAATTATGAGTTTATGTTAACCTATCTCTTCTATCCGGGGATCG
	ATCTTTCAAGACAGGAATTGAACCAGCATGCAAAAGTCGAT
>MTCONS_00000132	ATGAGCTGTTCAATATGCTCACGTGCCCCTCATTCCCGCCTTTCTTTCTACTGTCCGACATGCGCACGCA
	ACCAGCTATATCAACTACGAATCGACAGCACCCAAGTTCTTCTGGAGAAAGAAGCACTTGGAAAGCAAAT
	AGAGGTCGCTGTTACCTGCGGCAGCCCCTGGGATAGGCCCTCTTCACATAGACAAGAGCTGGTCGATACG
	AGTAAAGCCTGCTCTTCTCGCTGGGTCCTCCAAACGATAGACACTCGACATGCAGTGTCTTTGACAAAGA
	GGGAATTGGTTACCCATCAGCTTGAGGTTTTGAAGTTAGAGGTTGAAGCTAAAAAGGCAAGGATCATCAA
	GCAAAAAGAGGCTCTAGCACGCAGACAGTCAGATGCAGAATCTGCCAAATTTCAATTGGAAGAGCGGGAA
	ACTGGAATCCTGGCGGGTGTTCAAAATTCCAGCAAGCGGGTAGAGCACGTTTGGCACTCGCTCCATAGCA
	AAACGGCTGAGTCACGTATTTATCTTTGTCGAGAAGTCGCCAATCTCTATGGCCTGCGGAAGGCTACGAA
	GAAGGGCCAACGTCGGGAGACATATGTTCTTGGGTGTGGTTTTATTGTTGACTTGAGGGATATGAATGGT
	ACTCCGCAAGAACAGATATCCACGTCTTTTTCTAATATCGCCCATCTTCTGATCATTGTGTCCCACTATC
	TCTCCTTGAAACTTCCCGCCGAAATTACGCTGCCCCACAAAAATTATCCCGTGCCCACAATCTATACCCC
	TTCAGCATCATATCGCTCGCGTGACGGTCATGATGGAGCTGACTTCCAGTCTTCGTCGAGTCCAGCTGCA
	TCAAGGACGGTTGACCCGCGCAACCATACACCACGTCCGCGACCTCTTTCCATTGATAAGCCTCTACCCC
	GGTTGGCGAAGGAGGATCCCGCAGCATACGCCTTCTTTCTTGAAGGAGCAACCCTCCTGGCATGGAACGT
	TGCATGGTTATGTCGAACTCAAGGGATAAACCTCTCATCGGATTCTTGGGAGGAAGTCTGCGATATTGGG
	AAAAGCTTGTGGCAACTGCTAGTTGCTCCGCCAGCCCATCCTTCAACTCTGATGCGAGCTTTTGCCGGCC
	GAGACACGCAGACACAAATTAAATCTGCCAAAGACACTCCTAGAACCACGATTCAGCGGACAACATCTTT
	TCCCATGTTGGGTCATTATTCTCATGGCACAGCACATTCTTTCCTGGGAGCATCAGAAGGTGTTGAATTC
	ATGCGAATGTGGAAACTTCCAACCCCAACCAAGATTGTGGATAAATTGAAGTCCAATCTTCTTGGGGAAA
	TGGCCAGTGCAGAATGGGAATTGTTAGAAGAAATAGAGTGGGACGATGCGGCCATGAAGTCTCCTCGGCC
	ATCTGCTGCGCAAAACCCCAAGGTCTTTATCCCCTCTCAATCCGGAACGGTGGAAACAGACAGGAGTTTA
	AAGACACGTTCTAGGAGGACACCAGGCCATGAGGATGGTTCTTCCCCGCGACTCGGAGGTACGAAAGGAT
	GGACTAAGGTAGCAAGTAGAGGACACGGATCAGCTGTCTGATATTTTTATTCCAAATATCACATCTCTCA
	CTTTTCTCACATCTCATTAAATCACACAAATCCCAGCACTCGTGTCGCCCACGTGGAAGGTCTTTGTGTC
	TGACTAAGCGAAGGGGAGGCCGGACGGAGTCAAGACTCACTTTATCGTGCGTCCAAAACCATCCTCGGCC
	TGACCTTTGTGTTTTTGAAAGATTACTTATGCTTGTGATATTGAATTCCGCGCCGATATACCATTCTATG
	CAATCTCACCTTTGGCTTAGCCCAATTGCGTGACTACCTATATCTCTTCGACGTTATCCGGCCCACGAAC
	ATTCCCCTCTCCAACTGGGGATGTGGTCACAGCTCAACAGATTCGAGACGACAACAAAATGCAGAATGCC
	CAAGACTGGCAGACTGCAAATGATTCAACTTCAGACTTGAAGCGTGCGTTTTCCGCAATTTCAGAAATTC
	CCGATACCCTCTTGCGAGCAGAACTTCTTCGGCGGGATGGAGCTTCAGACGATACATCTGCATGCGGATC
	CAAACAGCGGGGGGATTATAACACCCCGTTACATGTTATGGCACTGTTCCTCATTCTTGGGCTGAGTACA
	TTCGCTTGCTCTTTTCCGGTTCTAGCGCGCCGTTTCCCTCGTCTCCCGATTCCCCGTCGGTTCCTCTTTA
	TCTCGAGACATTTTGGAACGGGCGTTTTGATTGCGACGGCATTCGTTCATCTGCTCCCCACAGCATTTGT
	CTCTCTGACAGATCCATGTCTCCCTCGATTTTGGAGTCAAACATACCGTGCTATGCCAGGGTTTGTTGCA
	ATGATATCGGTCTTTGCAGTCGTTATTGTGGAAATGTTCTTTGCAATGAAAGGCGCAAAGCACGTGCACG
	GAAGCGAATATGATAATCTCATTGGCGAGGTTGAGCGTGACTCGAGAAGCGATGGGGAAATTTCAGATGT
	CGACTATTCGGGGCTAGAGGCCCGGCGGGTTTCAGATAATATCAATCTAGACAGCATGGGGCACAACTCC
	AAGTTGAGGACGACGAGACCTTTCGGCTCGTTCCATGAACCGGACCGTCTTCACCTGGCGGACTCATCGC
	TAGATAAAGAAGACGACGGGGATGACCTTGATGGACTGGATGACTACATGGATGACGACGGACTAATCAA
	TGGGCAGGCTGCGCATTCTGCGCAGCCACGGCCTGTCCGCCGGCATCGACCCCGTGTAAGCGAAAGCCAC
	CAACAGCAGACCGATACAGATGGACCAATCCTGAATCCGCAACGGCAGCTTCTGCAATGCCTCCTCTTGG
	AAGCTGGCATTTTGTTTCACAGCATCTTCATCGGCATGGCGCTTAGTGTTGCAACTGGTACTTCCTTTGT
	CGTCCTGCTAATTGCGATCAGTTTTCATCAGACCTTTGAAGGTTTCGCCCTGGGGTCTCGGATTGCATCG
	CTTATACCGGATCTCTTCGCTCCAAATTCCACGAAACCATGGCTAATGTCACTGGCATACGGAACGACAA
	CTCCCCTTGGCCAAGCTATCGGTTTGGTTCTACACAATCTCTACGATCCTGCCAGCGCAACAGGTCTGCT
	GATGGTGGGCATCACCAATGCCATTAGCAGCGGTCTTTTGCTGTTTGCGGGTCTGGTGGAACTCCTCGCC
	GAGGATTTCTTGAGCGAGTCGAGTTATGAGACTCTCAAGGGCAGACGACGTGTTGAGGCTTGTGTGTCTG
	TTGCCTGTGGTGCTCTTCTCATGGCATTTGTTGGAGCTTTTGCTTGA
>MTCONS_00000170	ATGACGGAAATACAAAATTCAAACCCCACGATCCTCAATGCCGCTGATCTTCCCACACGGTTGCGACCCA
	TCACCACTTGCAAGTCCGATTATGCTGGAATCTTCACATCGGCCCTGCCCCTCGTCCCAGTAGACTTTGA
	GAGTGGTTCGTCATCTGACTCAGAGGACGACAACCTGCTGGAGGAGCCTATTGATGAACAGGAAATATAC
	GATCTCATCTCATCGATCTCCGACCCGGAACATCCCATCTCCCTCGGTGAATTAGCTGTGGTCTCTCTTC
	CAGATATCATGATAAAGCCAACCCTCCCTGACGTCCTTGATTCGCCTCTGCAAACTGTCACCGTGCTTAT
	CACTCCCACAATCACTCACTGCAGTCTGGCAACCGTCATCGGTCTTGGCGTCCGCGTTCGTCTGGAACAG
	TCTCTCCCCTCAAGATTCAGAATGGATGTGCGTATTAAGGAAGGTACACACAGTACCGGAGATGAAGTCA
	ACAAGCAGCTCGCTGATAAGGAGCGGGTTGCTGCGGCCCTGGAGAATGGGTCGGATTGTGTTGGTGATGC
	AAATACCTAGGTACCTTTCACCGGCAAATAGACCAGGCCCTCTCATGTGACGACCGCCGACGACGAATGA
	CCCTCAAGATTTTGATTGGCTTGCATTAGAATGAGAATTAGAAGTACATTTGAAATTTCCTACCACTTAA
	GATTGTTGACACCGGACCAATGGA
>MTCONS_00000175	GTATAATAGCCTGCCTCTGCCTGTACCTGTCAATGGGAATCTGATCTGTTACGACCTGTTCCTACCAGTC
	ATCTCCTATCATAACGTCCTGCCAGCCCGCACCCTGACAAGTTCAGATAAACAGGTCAGAGATCACGTGC
	CATGATCTTCCTCTTACTAAGCATCACGGTTCGCACCGTGACAGGTGATGGCGTTTAATTATGGGACCTC
	GACGGTTCCGAGGGTAGGCCTAGCCCTTTTGGAGATGCGACATTGCTTGAATTGTATGGCACGATTCGCG
	TCATCTTTTATGGTTCTAGTATTTAAGGACCTATAAAACAAAAAGTGGATGTCCGATATCGCGGACCGAG
	AGATGAATCACCGGGGCTTGGCAACAGCCCCATGTTGGCGAAGGCTTAACCTAAATAGGCGTAGCATTGT
	CATTCGAAGGGCGCGCAGATGCGTTCTGGAATTGGATTCTGTTCATCCACTCAATGCCCTTCTCCCTCGT
	GTTAGACTTCTTCTGCCACCGGAGCCTGAACTATGCGGTGGATACGCAAGCATCTGCTTCCGCAATTATT
	TTCGCTTCTATGATGTTTATCGTGAAAAAAACAGCCACACCGGGTTTGCCTTTGAGCGGTCCATGCCGAG
	TCACCGGGTAATCTCAGCGGCTGAATGGTGCGCACCTCTAGTTCCGAGGTCATGGAGCTCCACCCGAATT
	GATTATTCACCTATCTTTCTACCCCAGACCAGCCTTGGAAGGGTATTTTCAGTCAGTCTTAGTCTGGCCG
	ACTCTTCTCCTGCTTTCCACTGTGTCTTTTATTGTTCCATCCTTCTGCCGGTTCTGAAAAGCTGTTTTCT
	ATGCAGCATTTCTCGCTAGAACCCTTCATTAAATGGAGTATTTTGATTTCGAAGGCGCCTCGTCTGCCCA
	TGACTCTAACCAACTAGGCGACGATGTCGCTTCGACTGATATTGAACTCGATGAAGCCGAAGAACAGACA
	GCTAACTTTCACTCACTGGTTCACGATCAGACATTGGATTTTCCCACTGAATCGGCGCCGGAGCAGTCCG
	AAGTGAATGTTTCACAAGCCACTGACCCCGTCGGGGTCGACGGGGTTTACCCCATGTTCCGTGCCCAAGA
	ACCATGCGACTATTTCCGGCTAAGGGGACTGGACTGTTTTGTCGCAAAGCGCGGTATAATGAACTGTGGC
	TGTACTTGCTGTATCTCTTTTTGGCGTGAATGCAGTTTCACTCATGCCGAAGCGCCTGGCAAGTTCCTCC
	AGACATTACATAGCGTGTCCGAGAATGCCTACGTTCCTACAGGTAGCCTGACTGGAAAAATAGCGTTGAA
	ATCATTTTCATACAACACATATCCCAATGACCCAGATTTACGCTCTCAAAAAAGCGGTGCTCGATTCTCG
	CGCAAGGCAACCAGCATCCTGAAGGGCTGGCCGAGGGACCACAATGAGAACCCTTATCCTACCGAACAAG
	AGAGAGAAAAACTGAAACAACACAGTGGTTTAACTCGGACGCAAATTGCCAATTGGCTTGCCAATGCGAG
	GCGACGCGGCAAAGTTCGTTCGTCGCCCGGGGGCAGTTCTCCCGTTCCAGGAGCTGTGTATATCCCCATG
	AAGGAATCCGTCAACATATCCCTCATGACTCCTCTTGAACGTTGGAAGTACTCTCCTCCCGAAAACGAAC
	CGGCTACGATCAGCGATATTACCCGTGCCCTGGCCAATCCTCCATTCGATCCATCCCGTCCACGCGGGGC
	CCCGTCGAGTCACGTGAGGCCCGTCGCCCTGGGTCTAGTAACAATGAGTCAAGCCATGCCAGCTCTGAAC
	ATAAACTGTGCGCCGTCTCTGCCAGTAGTTTTTATTCATCTATTTCTGATATCTCTTTTGCTTCTGCTTT
	CTCTCATCCATCCTCTCTTTCATTTGGGTCAATGGATCGTAAAGAACGTCGTCGTCGCCGCAAGGCCTCA
	GTACCTGTCAATACCCTGGCCCATTCGAAGGCCAAATCTGCTCGTCCTTTCCAATGTACCTTCTGTACCG
	ACTCCTTCCCTGCTAAGTATGACTGGCAGCGGCACGAGAAGTCCATGCATTTAATCCTGGACAAATGGAC
	CTGCTCCCCTCACGGCGGTACAATTGAACAGAACGGTATACCTCTTTGTGTCTTCTGCTTGGCAGCTAGT
	CCAGACGATGAACACCTAGAAACTCACAACTTCATCAGTTGCCAAGAGAAGGCAGTGCAAGAGAGAACAT
	TCTACCGGAAGGATCATCTCAACCAACACCTCCGCTTGATGCACAATGCCAAGTTTCAACCATGCATGGA
	GAAATGGCAAAGCAGCATTACAGATATCAAATCCCGATGTGGATTCTGTGGCTCCGTCTTCCAGAAATGG
	AAAGATCGAGTGGACCATTTGGCCGGTCACTTCAAAAATGGAGCTAGCATGGCTCAATGGCAAGGAGATT
	GGGGCTTTGATCCCCAGATTCAAGCTCGGGTCGAAAACGCCATTCCACCGTACATGATTGACTATGAATG
	GCGGTCCCCTGATCCCTGGGCTACTGAGCAAGCTAAGGGAGATGGCACCGCACTTGGGCTTCCTGTTCCT
	ACGGATATCAATTGTTACCATCGGCTTTCTCGCGAACTCACCACATACATCCATGATCAAAAGGCACAAG
	GTCGTGTACCATCAGATCAAATGATACAAGCTGAGGCTCGCCGTGTCATCTATGGATGTGATGATCCTTG
	GAACCAGACTTGCGCAGATAACATTGTTTGGCTGAGTGTCCTCAAGCGCGATTGTGGACTACAGACTACT
	GTGAACAACGACAGCATCCAATTTGCCGATCTTGGCATGCAGCCTCCATTCGCTATCAATGGCGGCCTCC
	GAGCTGCACCCCGGGAGATCAATACACTAGCGCGAACAGTATTTCAAGGGGCCCCCGTCCACAGTCCTGC
	CATCTCTAACCCGAGCCTGCGCGGTCATGGCTTTCCTGGCACTGGCTTCTCTTCTGCCGGGCCCAGCCGA
	CCGGGGAGTTTATCAGGCAGTTACGCTGGCAGTGCAGGGATGGTGTCAGCTGGTCCTGATCTGTCCTTCT
	CGGATTGGGCTAGTAGTCTTCCGACCACTGAATCTGCCCCGGGGGAAAGCACAGCTGACTCTCTGGTACA
	AATGGGATTTGACCCAGAATTCCTACAACGACTGAATGACAGCTACGGTGAAATCAATCCGGATGATTTG
	GAAGGCTTGCATCTAGATCGCGCCGATGGCCAAAAAAGCCCCGAAGAACAAGGATGGCCAAATAAAGACT
	TACTTGGTCCGCCCACCGCCTCATCTCTGCTGGGTGATGTGTCTGCTTCAGATCCGGTAGCTCTTCTCAA
	TTCCAAAGTGGGCCACCCTCCTGCATCGAATGCCACCCATGATGATACGCCAGGATACTTTGGCAATCGC
	AAATTTTGATATCTTCGATGGTTGTTTTATTCCGCCATGATGAAGGATCATGCCTAGCAAAAAGAGTCTA
	CTTTGCTGCAAAATTTCATTGTTTCATACATAACGTGTAACTTGGATGTTTATCACATTTCGACAATACC
	ACGAATCAATCGGCGTTTTTCACTTTTCTTCTCTTGTTTTAGATCTTCGCTCCATCCAGGCGGCTTCCAT
	ACCTCAATCTTGTGGTGAGGGGTTCAATTTAGAACCCAACTTCTCCCTCACCTAAGGCTTTTGTTTCATC
	CTGAAAATGGCGTACCTTGATTCGGTCATCAGCACGTGGCTCTGTGTTAAGTCCGGGATTGAGGTTTCCG
	CCGCCCCTTTTTCGATGAAGCCTGATCTGTGACTGGTTGACTCACAGTCCGATGATGACCGAGGCCGGCA
	GTTCTTTGATCAGACCAGTGATATTTATTTCTACCTGTGTGACATGTTTAATACCGAGACTCTGAAGTGA
	GACCCTCCCATGGCCATGGAAACTTTACACTCAGCATGCACCATTAGCTCCGGGTACACACACTACCAGT
	AATCTACCGAAGCTCAAAAAGTTCCCTGTTTTCTGAGGGCTCTATGCTTACACATAAGCAGGTGCCAAAA
	GCTTCCTCGGAGGTTAAACCCTACAGCACCGCCAAGCTACTTTTCGGGACTACCGTCTCCGAGATGTGAA
	TCGATATCTTGAACTTTGAGTCCTTCGGTCGCCCGGCGTCGGCTTGCTGTTCCCAATCACGTCCCTTGCT
	TCCAATGGAAAAATTCGAGCTTGGCTGCGAAACAGGCTTCAAGACTCGAGATCAATATACTGATGCTCGC
	ATGAATTTCCCTTCTGCCCATTCACCGAAGGGTTGGATTGGTTCGCGGCAAAAGCATGGAGAGATTTTTC
	ATTTGCTTTGCGCTAAGGCGAGCTCGCAAGCAAGAGGCTCCCATGGAAATCATGTATCTCATGCGATAGA
	CCCGCATAAAAGCTCCGAGATGCATATGCTCATGCAATGCTCTAGGCCCTCCCTGGGCCCACATAAAAGG
	GTGGGAATTCCTTTAAAGTCATGGGATGTCAAGAGTAGGCCATTCAATTTGATACAGATTTCCAGTCTGG
	CGTTATCTCTAGACATGAATTTCACTCTAGGAAGCCTGTCCCTCTGGCTTCTGTGCCTCGTCCAATTGGT
	ATCTGCAGCTACGGTGTTCTTTCCAGTCACCTTGACTTGGGCGGATAGAACTGTTGCAGGAGTATCTAGG
	CCGGTGATCTCGACAAACGGCCAGTTTCCTGGTCCTCCGCTACGGATCAATCAAGGTGACACTGTTGAGT
	TCCTCGTTGATAACCGGTGCCCGTTCAATACCACTATACACTTCCATGGAATTGAGCAATTGGGAACTCC
	TTGGTCTGATGGTGTCCCAGGTGTCTCACAGAGATCAATTAGGCCAAACACATCGTTCCTCTATAAATGG
	ACGGCAACCGAGTACGGGGCCTACTGGTATCACGCGCATCACCGTGGTTCTCTCGAAGATGGGCTTTACG
	GACCAATCTATATTACCCCTGCCGCCTCGGTGCAAAAGCCTTTCAGCCTCATCACCACCAATCCCGCTCA
	GTTGAAGGCTATGATCCAGGCAGAGAGCGTGACCTGTCCCGTTTTGCTTTCGGAGTGGCGTATCCTCACA
	TCAGAGGAGATATGGGCTGCCGAGATGGCCTCTGGGACAGACTCATTTTGTGCTAATGCTTTGCTCATCA
	ATGGCAAAGGGTCCATCACCTGCCTACCACGTGCTGAGATTGATGCTCTGACAACACCCGCTCAAAAAAC
	GAGCCTGGGTAATGATCTAAGATTGACGGATATGGCATGCTTTCCTCCCAACATTACCGACACAGTATTC
	AACTTCCCACACAACTACGCTGCCATCCCCCCAACCATGTTTGAAGGATGTGTACCATCCCAAGGTCTCC
	AGGAAATCTTCACTGTCAACGCAGCCCATCAGTACGTCAGCTGGGATCTCACCAGCACAGCCGGCCTGCT
	AGAACTCACTTTCTCAATCGACGAGCACGACATGTGGAGTCAACGCGGTCACCATGCCAAACTCAAACCG
	CTACTCGGTTCTGATCCCCCTTACAAGCTAGCGGGAGACTACACTGTGCGCATGGTTAGTGCCAGCATAA
	ACCAGATCCTCAACACGACCGCAATAATGCGATACCAAGGCTTGCCGCAGATGACCCGTCCATCTAACCC
	GTGGATCCAAATCAACAACGAACCTGTCTCGGCAGATACCGTCTTCCTAGACGAATCCCAGGTCATCCCA
	TTCCCGGTGCTCACCCCTTCCAACAATATAGCACAAACCTTCTTCCTTCACATCAACCAAGTCGGCACCG
	CGTACCGCTGGAGACTCGGCAATGCCAGCTACGGCCTCGAACTCGAGGAAGCACAGCCCTTGCTCTTCAA
	CCAGAATTCCATTCCCAGTGACTTGATTGTCAGAACGAAAAATGATACCTGGATCGACTTGATTCTCCAA
	ACAGATACTATCTTGCAGCCCCCGCATCCGATCCACAAGCACTCGAATAAACATTTCATTCTAGGTCAGG
	GGAATGGTACTTTCAGTTGGAATTCGGTCGCGGAAGCGGTACAGGCTGTTCCTGGGAACTTTAATCTGCA
	GACTCCGCAGTATCGTGATACCTTCCCTACGCTACCGGCTGTCACGGGTCTGACTTGGACGGCTATCAGA
	TACCATGTGGTAAACCCCGGTGCGTTCTTGATGCACTGTCATATTCAGGTTCATCAGAGTGGCGGGATGG
	TCTTGGCGATGTTGGATGGGGTTGATGTTTGGCCTACTGTGCCACCAGCTTATGCGATTGCTGCTGGATT
	TTAGTGGATCGTGTAGGAGATATAAAACGGAGGGTTTGATGGAGGATGGGTATCGGGAAAGTGTATAGGT
	TGGATGTCTGAGGCTATTTTTTTGGTGTGATGTTTTGTAGGTTGCACGGTGCTTGGTGTGAATGTACACG
	GGACAATGAAGTGCCCAAAATTTCCTCAATATCTGCATGTTTTGCACCACAAAAGAGTTCAAAAGAATTG
	GAAAAATATGATTCCTGTCAAGCAGCTTTGATAAAAGTGCTAAATCTATTGAAAGCAGGACCAGAGACTC
	AGTTGTCTGGTCGATAACATTTCCGTATCACATAGTGACCAGCGTCTCAAATGGCTGAACACATGTATTC
	CACGAGCGCAAGCACCTCGGTGGATAAGGTAAAAAAAAGGAGGGAGGGGAAATAAAAAGAACACGTC
>MTCONS_00000176	TAATAGCCTGCCTCTGCCTGTACCTGTCAATGGGAATCTGATCTGTTACGACCTGTTCCTACCAGTCATC
	TCCTATCATACCGTCCTGCCAGCCCGCACCCTGACACTACGTAGCTCCTACCCCTAAGAGTTGACTGTCT
	GAAGATGTCTGAACCAGCCCGCAACCTCCGTTCCTGCCCAGCGACCTAGAACATTCGTCGAACACGCGAG
	AGACCATCCTGACCAATGGTTCGAATACTGCCGCCGCGCGTACGACTACATTGAGAGTACCCAGTCCGAG
	GCGACCAACGCTCGCGAACGAGTGGACCAAGCCGAACGGCAGCTACAAGCCGCGAGGATCAAGATCACCC
	GCCTGTCAAGCGAACTGACCGCAGCTGAGCGTGATCACCTCCGAGATGTCGCGTTCCTGGAATACCAGAA
	GAAGCTTTATGACGAAGCGCAACAGAACATTGCCCGTATCGAGGCTGCACGAATGTGTGCAGCCGAACTC
	GCCATCCCGACGGGAAATACCGTACCTCCCCCTGTCCCTGAACCTGCCGCTGAGCCTGGTGTAGCTGCTG
	CTATGGGAACGCCTCCGTCGCTTAGTCCCGAATCTTCCGGCTCCCACGTACGATCTGAACGCCTTCCCGA
	CCCTGACAAGTTTGAAGGGGACCGGAAGGATCTCCGCCGATTCTCCTCCCAGATTAAGGAGAAGCTGAAC
	ATCAACCGCGACCGTTTTCCGACCCCGCAATCCCGAATGACCTATGTCACTAACCGTCTGAAGGGCACAC
	CCTATGCCCAGATTCTGCCTTCCATCCGCGATGGCATCTGCCAACTGAACGACTTCACCGATATCCTGGA
	CATCCTGGAACGAGCCTTTGGAGACCCAAACCGTGCCCGAAATGCCCGAAACGAACTGTACCGCCTCCG
>MTCONS_00000194	CACGAAATGAATCCAATTGATCCATACAGTATGATGAACATACCTAAAATTAGCATGGTTCTGAGGTCAT
	TCTTCAACTTGGCCCTCAACATCACCCCACCCGTGGACTTTTATAAATTCTTCCTCTCTTCCTCTCAGCC
	ATAACCATAACCAAACCGACATCTACAAACATTACTATCAAGTCCATCGTAAAGATGCCTGCCACCGAAA
	TTACCAGCAAAGTCGACTTCCTACAGAAGGTCCTCAGATCAGAAGACCCCGTCCTCCTCAACTGCTACGC
	CGATTGGTGTTCGCACTGCAAAGCCATCGCACCCAAGATCGAAGAATTCAGCACTGTCTATACCCAGGTC
	AAATTCTACCAGGTGGATGTCGATAAGGTCGAAGATGTCGGACAAGAGCTGGGTGTACGGGCTAAGCCTA
	CATTCATGCTGTTCAAGGGTGGGGAAAAGATCACAGAGATTGTTGGGGCACATTTGAATGCCATTGAGGA
	GGGTATCAAAACTCACCTTCTTTGAGTGAGAGGGGGTCGTTGACGTGTTCTTTTTATTTCCCCTCCCTCC
	TTTTTTTTACCTTATCCACCGAGGTGCTTGCGCTCGTGGAATACATGTGTTCAGCCATTTGAGACGCTGG
	TCACTATGTGATACGGAAATGTTATCGACCAGACAACTGAGTCTCTGGTCCTGCTTTCAATAGATTTAGC
	ACTTTTATCAAAGCTGCTTGACAGGAATCATATTTTTCCAATTCTTTTGAACTCTTTTGTGGTGCAAAAC
	ATGCAGATATTGAGGAAATTTTGGGCACTTCATTGTCCCGTGTACATTCACACCAAGCACCGTGCAACCT
	ACAAAACATCACACCAAAAAAATAGCCTCAGACATCCAACCTATACACTTTCCCGATACCCATCCTCCAT
	CAAACCCTCCGTTTTATATCTCCTACACGATCCACTAAAATCCAGCAGCAATCGCATAAGCTGGTGGCAC
	AGTAGGCCAAACATCAACCCCATCCAACATCGCCAAGACCATCCCGCCACTCTGATGAACCTGAATATGA
	CAGTGCATCAAGAACGCACCGGGGTTTACCACATGGTATCTGATAGCCGTCCAAGTCAGACCCGTGACAG
	CCGGTAGCGTAGGGAAGGTATCACGATACTGCGGAGTCTGCAGATTAAAGTTCCCAGGAACAGCCTGTAC
	CGCTTCCGCGACCGAATTCCAACTGAAAGTACCATTCCCCTGACCTAGAATGAAATGTTTATTCGAGTGC
	TTGTGGATCGGATGCGGGGGCTGCAAGATAGTATCTGTTTGGAGAATCAAGTCGATCCAGGTATCATTTT
	TCGTTCTGACAATCAAGTCACTGGGAATGGAATTCTGGTTGAAGAGCAAGGGCTGTGCTTCCTCGAGTTC
	GAGGCCGTAGCTGGCATTGCCGAGTCTCCAGCGGTACGCGGTGCCGACTTGGTTGATGTGAAGGAAGAAG
	GTTTGTGCTATATTGTTGGAAGGGGTGAGCACCGGGAATGGGATGACCTGGGATTCGTCTAGGAAGACGG
	TATCTGCCGAGACAGGTTCGTTGTTGATTTGGATCCACGGGTTAGATGGACGGGTCATCTGCGGCAAGCC
	TTGTGTAGTCTCCCGCTAGCTTGTAAGGGGGATCAGAACCGAGTAGCGGTTTGAGTTTGGCATGGTGACC
	GCGTTGACTCTACGAGGTTGGATATATCGTCCGTCTATAGCGTATACCCACATGTCGTGCTCGTCGATTG
	AGAAAGCTGCGTTGACAGTGAAGATTTCCTGGAGACCTTGGGATGGTACACATCCTTCAAACATGGTTGG
	GGGGATGGCAGCGTAGTTGTGTGGGAAGTTGAATACTGTGTCGGTAATGTTGGGAGGAAAGCATCTAATG
	ACGAAGTTAATTTATTCATCATGATTATCAAAAATAGTCGTTGGACCATGACGGATCCAAGATACTCACG
	CCATATCCGTCAATCTTAGATCATTACCCAGGCTCGTTTTTTGAGCGGGTGTTGTCAGAGCATCAATCTC
	AGCACGTGGTAGGCAGGTGATGGACCCTTTGCCATTGATGAGCAAAGCATTAGCACAAAATGAGTCTGTC
	CCAGAGGCCATCTCGGCAGCCCATATCTCCTCTGATGTGAGGATACGCCACTCCGAAAGCAAAACGGGAC
	AGGTCACGCTCTCTGCCTGGATCATAGCCTTCAACTGAGC
>MTCONS_00000197	CTTCGATTTTAACCTAGTGCCACGCCTGGATCTGTTGAAAATCTATATTACCACGCACGACATGCCGCCT
	TGTGTCCTGGAAAAATGCGTGGATATATTTCCTCTACCAACTATCGGGCCGACTCCGGGGATCTCCCCGA
	GGAACTGGAGAGATCACACCGAGCCAAGTCATCTATGGATAGCTTCCTTGCTCAACAGTACATACGTCAA
	CTTGGTGCTTTTAGTGTGTCTACGAGAATGATGAAATGTGCTTCCTGAATTGATACACTACCGTGAAAAC
	GTGGGGAGTGAAATACGGGGGCTCAAATCCACTCTCCCCATGATCGCTCCAGATGCCCCGAAGTCTCGAC
	GCCAGATACTCGGACTTGATGCGACAAATTTCAATGATTTGATCCTGTGCTAGATTACCTTACCCTTACA
	CAAAGACATCGTGAGAGTTCCAAAAGGGGTAAGGAAATGTAAAATGTGCCCTTAGAGTGGCGTAGTACAA
	GGACAATCACGAAGGCTTGTTGACTTTCCTCTTCCCCATTTGTTCTCCCTTGAACATTTCACACATGCCA
	CTTTGTAATCCCTTACTAGCCTTGAATATTGGCCCCCGTTTGTTGCCATCCTAATGAAGTTTTCTCTATC
	GCGCACCTCCCCTACTTCATCTGTTCAGTTCACCTCCTCTCCGAACATTAGAATCCAAGCTCCGCGCCGA
	GATCCCACCGAATTGCTGAAGTTGAAAGTGTGCAGGTACTCAATGGGTCAAGGCCTCGGATAATTATTGG
	CTCGCTATGAGCTCCCCTTCCCCCAAGAAGAAGAATGGCGGCAATCCTTCTGCTCCCAGACAAATCCGCT
	TTGTCGCAACTGACGGCCAGCCGCAAACCAAGCGCCGCCGCGTTAATGCTGCTTGTCTAACATGTCGCCG
	GCGCAAGATTCGATGTTCCGGTGAACAACCAGTGTTCTGACTCCGCATCTCGAGCGCCGCCGCGCCTTTC
	GGCTCTGAACGAATCGGCAAGCCAGCACGCTTCCCGGGCAATCGATAGCAGCTCCCCCGAACCAGTGCCG
	ACAACGATACACAAGGGCCCCACAGATAAAACAGCGAATACACAACCGCCCGGATCAAAGGATGTCTCTG
	CTTTTGGAGACATTTGTTCACTCCCGAACAAGGGATGGGATACACAAGCCGTTGGGGACAGTCCAGCGAG
	TGTTCGTACCTCTATGAGCTCAGAGAGTCGCACGAATGTCCCGTATTTTCGATACTTCGGCCCTACCGCG
	ATCGTACCGGGGTTCAAACAAATGATTGTGCAAGTTCGAGGTTCTCGGAAGAGTAACCCGTCAGCGTCCT
	CAGACTCGCCCTCTCCTCTTCGGAGCCCTAAATCGTCCAACATTCCCACAAGACCCCTGGTCAACACTGC
	GGATAACCGGGACAGTCGCGATGTGAATCTCCCATTTTATGACCGAGATGACACGCTTCCTGCTTCAAAT
	CTTGTATCTCACTTGTGCGAACTCTTTTTTGCTCACCTGGGTTGCAGCTTTCCTTTCCTACAACGAGAGA
	GATTTCTTCAGGACCTCAACGAGAAAAATGTTGACACCATGTTGGTGGATGCAGTGTGTTCCTTAGCTGC
	GAGATTCTCAACACATCCATCACTTGGCCCTCCACAGGCTCCTCCTATCGATTGCTCGCAGCCATCACTC
	GACGACAGAAAGTGGGATCGTGGTCTGCCCTTTGGTCATCGTGCGATGAGCGCTCTCGTAGATTCACTGC
	CGTGTCCAACTCTTTCTGCCGCCCAAGCGTGCCTATTACTCGCTTATGAACAATTTGGATCAAATCGTGA
	CAGTGGACTCTGGATGTACCTTGGAATATCCATTCGCATGGCACAGGACCTGGGACTGCAGAAGTTCCAA
	GGTCTCAAACATAGCTATGGCAAGACCGGCGTTACACCGAGTGAAGTGATGACAGGCCACGCTGAGAAAA
	TGAGAGAGGAACAATATGATGATCTTGAAGTGCATCTAACACCGAATACTGCCCCGAAACCTTTGGTTGA
	GGAACGAGCCCGAGAGCGTGAACGGGTAGACTCTTTTTGGAGCATATTTTTCCTAGACCGAGTTATCTCT
	TCGGGGACCGGGAGGCCAGTGACACTACGCGACGAGGATATTGAAATTTGCTTCCCTCCTCAGTATGAAT
	CTCGGCTATCAAATGGGTGGCCCGCGCCATTCCCCCCGCTCATTCGGATCATTCATCTGTACGGCCGGGT
	GACCGACCTTATAAATGGCATTCAGGATGTCAAGCTCGTCACCCCGGACACATTGAAGACGTTAGCTGGC
	ATGGAAAGCGATCTGACTGGCATCTATCAAGGCTTGCCCCCAAGACTCCATTTCAACGCAGCCAACTTTC
	AAGCCTATGTCAAAGCCAAGGAGGGAACCAATTTTATTCTTCTCCATTTTTGGTTCCATACTCTAATCGT
	TCTCCTTCACCAACCGACGTTGTTGAATTCATTTGGTGGATCAATCCAACATCTCTATCTAAACAGTCGT
	GAGCTATCAATGTCGTCTGCCAAAACTATTGCCGACATCCTGTCCTTCTCGGAGCTTGTCGATGGGAAAA
	GCTTCATTGGCAATCCTTTCACGAGTCAGCCGATGTACATTGCTGCGTGCGCATTCCTCATGGAAAGTGC
	TTACTATGCGTCTCCATCTTCGGGGGCTAGGTCAAACCAACCCCAGCCATTGTTGGCGAATCAATCCAGT
	GGGTTCGTGATGCCCACTATGGAGTCCTCACATGGGACGGAACGAAAGTCGACTGCGAAACATATCCTGC
	TTGCTTCTGCGGCCAAAGAAAATTACCAGCGGTGTTATAAGGCCTTGAAAGCACTTAATACATACTGGGA
	AGGCACTGGATATATTTTGACAGTGCTGGATCAGAAGGCCAAGGGGATTGTCGATCCCCTCCTCTACGCT
	GTGGAGGATATGGAAAATATCGAATGTATCGCCCCAGGGCAACACATTAGGCCAGGAGCTTGGCGTGCAG
	GCAAATTCCCGGTGGACTCTGGCTTTGATCCAGAACGAGCAGCAGGGGTCGCTGACATCCCATCGGAAGG
	GAAATGGTCGCCACACATTGATCCAAGCCAAGCTATCGGATGGGCACTTACAGGAGCAACAAATTCTTCA
	CAGCCAAACTTAAGCCTTCTCTATCAGATGTCCACCACTGAGGCTGAGTCTCCGCCCAGTAGACCAACAT
	ATTCGTCGCAGTACAGCCACAGCTACCCAGTTCTACCAACGAATGCTGGCGAAGGGCCAAGCTCTTCATT
	TCCACCATCGATTGCACCAGCCAGAACTCACGAAGAAATGACACCTTCACTCACGACAGCAAATGCTAAA
	TACCCCAATGTTCAATCTCGAACAACCAGCACCAACTCGTCTTTTTACATGGATATGAATCCAACGTATG
	CCGAATCAAACACACGGACTACACAGCCCGTACAGATAGCACAGACTACATTCACCGGGATGCTATCCTC
	CGGGCCACCAACTTCACATGTGACTACCCAGTCTTCCGCCTATAATTACTCGATGCCTCAAACCACAACT
	GAGCACCCAAACAGAAACCCAATGGGGACTGGCGACCCAGGTACCGATCTCCAATCGACCATGGATGATG
	CCAACGGCATGATGATCGCGAGTCATGAGGTCGATATGAACTCCATCCATCATCAAGACTCTTTCCCGTT
	CGTTAACGGCGAGATCATTCCGTGGCTCGAATACCTCCCGCAAGATGTCCTGAGTTTCTTCGGCGACCAT
	CAAGATTATTCGCTTTTGAGCCCCGACGATGTGTCACGGCCTCCGTAATATTTGAAATTCCTTCTTGTCA
	TACACATTCATAGCTTCCGTGCCATTTTCCTTTGCCTGTGTTCGAGCGACTTGCTTTTCCCTTGTGTTTA
	TTATCTTTCTGCTAGATCTACTTTTCCGACGTTAGGTTAGATGGTATTCTTCGCCAGCACTATATCGCCT
	GCGTTTGGTTGTGGATGTGAAACTGGCATCTTTGACTTGGGACTCAAGCCCCGCAATTTTGAATTTCCTT
	AAAACGTCAGTAATTCCTACGAGATCTCACCAGAAAGTGTAAAGCCAGGATAATTTTTTACCGTTGAAGA
	TCTAAATGGTTACGCTGTACTCGAGTACATCGTGGGGCCTGATCGAAAAAAAATCCGTTGCCCAGAACAA
	CGGGGGCGGTGAACGACTGGTCAACATACGTCAAGTTGTCTTGGTTTCTACGTTGACACCAAGGAAGGAG
	TTATATGGAATTGATTTTACCAAGTCCCTAGCTCTTTGGTTCTTACAGATAACCCTCGAAAGTCCCAGAG
	CGCAATCTCTCGCGAGACATTGCATGAGTATTCCATGGCGAAGTTCAATGACGACAGTCATCAACACGTC
	GATTGCACAGAAATCCTAAGCCCACAACCTTTTGCCCCTACAGGCAAAGGCTTCCTCGTGTCCACCCTCG
	AGTCCAGCAACGAGTCCGCCGAAAATGCCCGTATGTCCTCCACTCAAGATTATGAATCCAACTCTTCCCC
	CTCCTCCAACCGCCATTCAACAAGCGACGTATTCGGCCGTGAAATGGACGATGACCTAAACCAACTAAAA
	TCCAGAGCATCGAGTCGCTCATCACTATCCTCAATTCCAGCCTCCGTCCTCATCTATCCAGTCGACAGGA
	TGAAGCAAATGCCAAGTATGGACATCCACGAAAAGAGAGCCGACTACAGAACAAAAGAGTCTGAAGCTAG
	CTTCAGCGATTTTAACACCGTTCCTGCTATTGTCTGCACTATCCGCCAGCGCGAAGCTGCCTTCCGAAAG
	CCGAGTTCCGTAAGAGCGATGCAGATGCATACAGAAGACGAAGCCGACGACGACGATTATCTAACCCCCT
	CGCGCCGACGACAACGCCTCCACTCAGGGTCATCTGGCCCCTCACCACTGAGACGATTACAATATCACTT
	GCCCAATACATCGAAACAGCCCAAGACCAGACAGGAGGCGCCGCTAGTATTGCTGCACTGCACCCTGCTT
	CCGCCGTCCATCCCAGTACCTGGGGCATCGGACCCCAGAAACCAGGGGATCCTGGAGGACGAGCTACCGG
	CAGAATACTGGAAGCGCTGGCTACGACTCAAAGACCGGGTTGGATCGGGCGTGCTTCGCGATCGCGGAGT
	GTTGATCTCACACCCGGAGGATCTATACGATATTCTAGAGGAGCGACTGTTAGAGAGTCTCGAGCTGCAA
	CGACCGCGCCTGCAGAATGGGCACTTTGTGGGTCGGGAGGACAACACCTCTGGCTCTGGCTCTGAAGGGG
	ATTTCTCGGATATTGAAGAAAGCGAGACCGACGGCGAGCAGGGCGATGAGTGTCCCGACTGTGGAACACA
	TGTACGACACGGAGATAGTAACCGCAAATGGGAGATTCGGGTATTTGCCGCGAACGGACTAATGCGTTCT
	GGGGCGTGGGCTGCTGCGTGGCGAGATATGGAAAAGGTTGATGTCGAGGTCGGGCTTTGGTTGCCTTCTG
	ATGTGCGCTTTGGCCTGGAGAGAAGGCTCGCGGAGGAGCAGATGGCGGTCGTAGAGCATGCTCAGACTCA
	GACTCCGCAGATGCAGATGCAAATGCAGATGTCGTCCCTGATTAACAGTGTGCATCAGGTCCCACCGGAG
	ATTCTGCAGTCGCCTAGGCAGAGCCATGCTCGCATTATCAGTGGTATGGGGTCTTTTCAGGCTGATGGGA
	TGATGTCCAGACAGGGTTTCCTTGAAGCTGGAACTCGTCTTGACCATGCGCCTGAGTTTAGACGGGGAAA
	AAAGGAACGTGAGGTTGCTCTTTCGACTCTCTCTGTCAATTCTATTCGTGTTCTGGCGGCTGATAGGCGC
	AACATTGCCCTGCTTTTTCTCAGTATCCTTGTGGCTTTCCTGGCTATAGGTTCTTTTTCTCAGCAGTTCC
	CGGATGTACCGAGCTTCAGCGTGGTTCCATCTTTGGTTTCTTCTGCTTATTCTGCGAGCTTGGGCAGTGC
	GGGCGATATATTGGCCATGAGCTCAGCTGACTCCATGCCGACTAAGTCTGTGGGTGGACGTGAGAGGGAG
	GTGATTCCAATGTCTGAGATAGTAAAGCCTGCTTCTCTGGCTGTTGACTCCCCTGATTTTCATGCTCAGC
	CTACAATCTTGCTAGAGCCCACCGAAACTACAGCGCCACACCAGCTGCTGGAGAATTCTCAGGCCCAACT
	AGAAGAGGCAGCAGATTCTTCTTCTTCTACTTCTTCTTCTGCCGTTGGGACCTCAGAGCCCCCTCCTTCC
	ACTGACTCTGTTAAGTCTTCCATTCTGTCGGATGTGTTTGTAGAGACTACACTCCCTCAGTCTGAGGAAA
	GCGCACTGATTTCTCTGGGAAACACTGTGGAAACCCCTGCTGCGTCTACAGGGCCCTTCCCTTCTTCAAC
	AAACTCTGATGAATCTTTTGTTCTGCCAGACATGCCTGCAGAAAATGACATGCCCCAGCATGAGAGCGAA
	GCAGAATTTTCTTTGAATAATAGTGTTGAGCCTCTCGCTATATCTGCAGAGCCTTCTCCTTTCATTGGCT
	CTATCGAGTCTCCCATTCTGTTGGATGTGGCTACGGAGACTGCAGATCCTTATACTCAAGGCGAAGAAGA
	ACAGCAAAGCGAAGAAGATGAACAAATTATATGA
>MTCONS_00000183	ATGTCAAAGGAGCAATACGAAACTTTCAAGCTTGGGGACTGGGGGCTCCAGAGCGGAGAGAAAATCGAGG
	ATGCTCATATCGCATACAAGACATTTGGCGATCCCAAGACTCCAGCAATCATCTATCCAACTTGGTTTTC
	AGGAGCTCTCTCTGACAACTTCTGGTTAATCGGAGACGACAAGCTCCTGAACCCGAACAATTTCTTCATA
	GTAGTTCCAGCTCTGTTCGGAAATGGCCAGTCCTCCTCTCCGTCCAACCAGCTGAGCCCCGAACCATTCC
	CAAAAGTGTCATTTTACGACAATGTGCGGGCGCAGCATGAGCTCGTTACCAAACACATGGGCATCACGCA
	TCTGCGTGCCGTTATCGGTTGGTCTATGGGAGGAGCCCAGGCTTTTCAGTGGGCAACACAGTATCCTGAC
	TTCATGGATATTGTGGTCCCCTTTTGTTCGGCTGCAAAAACTTCGCTGCACAACCAGGTCTTCCTTGAGG
	GCGTCAAAAGCTCCTTGATTGCGGTGAAGAAAAGCCGTTCTGCGGGATCGGGAGAGGGAGTACTCAATAG
	AAGGACGGCTGAGGCGTATGCTTGGACGGCCGAAGAGAAGGATGTTGGCCTAAAGGCACTGGGCCGTGTG
	TATGCTGGATGGGGCTTCAGTCAGGCCTTTTATCGACACAGATTGTATGAAACTGTGCTGGGTTTCAAGG
	GACTTGAAGATTTCATGGTCAACTTCTGGGAGACCTGGGCTTGTTCGAAAGAACCCGAAAATCTGCTAGT
	CTTGCTACAGACTTGGCAAATTGGTGATGTCTCGCAGCAAGATCCATACAACGGGGACTTTGAGATGGCA
	ATGGCAGCCATCAAAGCAAAAGTGCTGGTTTTGCCGTCAAAAACCGATCTTTATTTCCCGCCTGAAGATT
	CGGAGTACGAGGTTGCTTGCATGAAGCCAGGCATTGGAACACTAGATGTATTCCCTTCTATCTGGGGTCA
	TTGGGCAGGAGGTCCAGGTGATAGTGCGGAGGATGTTAAATGGCTTGACAACAAGATCACTCAATTTTTT
	GCAGACAACGATGGTGATGGTGCCAATTCTCGGGCCGAGAAGCTCCAAAGCACGCTCAGTTGACTTGAAA
	AGTCGCAAAATACGACAATGTAACATTCTAATGGGAGATCAACCATGACTGAGATCTCTTAACTATTGAA
	AACCGTAATTTTAGCTCCCGGTTGCCAAAAAAAAGTAGATAGATGCTGATCAGGTGATGCTGAGTAAGCA
	CCTGCCCGGGCCCTGGAAGCGCCGATGAACCTTGCGCGGCGACCAACTTCCCTCTCCAATTCCATTTCTC
	TTTCGGTTTCTGTTTTTACTTCCCGTTTCGCTCAAGAATTGCATTTGTTTTCCATTGATTGTTCTCACTG
	TCCCAGCAGCACCCAATTCTCTTCCTGGGCTGCTTGCCTCGGAAGCTCGTCGACAACTCTGCTCTCGTTG
	TCTAATCCCTATCTTCACACGGCTTGTGAGACTATATCTCGAATTTTTACCTTCTCGGACTCCTCCTCGC
	AATGGCTACGCCATCTGTCCGACAATGGGGTGTCACACCCCCAATATCGACCGTCCTGCCGACCAAGGAT
	GAGCTTTCGGCGAACGACGATCTCATTGCTGAGCTCAAGGCCCAGAACAACTTCGAGCTACCGACTGAAA
	CGGAACGGAGAAAACAAGTACTCCAGTTACTTCAGCGCGTCACAGTAGAATTTGTTCAAGTTGTCAGTCG
	CAAGAAGGGTCTTTCTCCTGCTGCTGTTGAGGCTTCCGGTGGTAAAATTTTCACATATGGAAGTTATAGA
	CTGGGTGTATACGGACCAGGCTCCGATATTGATACCCTAGTCGTTGGACCTAAGCATGTCCTGATCGATG
	ACTTTTTTGCTGAATTCCCCCCTATCCTTCAAAGAATGGCCTCCGAAGGGGCCATTGAAAAGATGACACC
	CGTGCCCGATGCGTTCGTCCCTATTATCAAGCTCGAGCTATGTGGAATCAGTATCGATCTGATTTTTGCC
	CGCCTCGTCATTCCGGCTATCCCGATGAACCTGGATTTAAAGAATAATGATTATCTTAGAGGACTGGATG
	AACGAGAGGTGCGATCGCTAAATGGGACTCGTGTCACAGATGAAATACTGGAGCTCGTCCCCCAACAAAA
	GACATTTCGCCTTGCATTGCGTGCGATAAAACTCTGGGCCCAGCGAAGAGCGATTTACTCGAACATTGTC
	GGATTCCCTGGTGGTGTTGCATGGGCGATGCTAGTGGCTCGGGTTTGCCAACTATACCCGCAAGCAACTG
	GCTCTGTTATTGTGGGGAAGTTTTTTAGAATCATGAACAAGTGGAACTGGCCTCAGCCTGTCTTATTGAA
	ACAGATCGAGGATGGACCCCTTCAGATCAAAGTCTGGAACCCAAAGATTTACCATGGTGATCGATTCCAC
	CTTATGCCCATCATCACTCCCGCATATCCATCCATGTGCGCAACCCACAACATCAGTATGTCCACCAAGG
	CCGTAATTCTCAGGGAGCTGCAGCGAGGTGGCGACATAGTAGACAAGATCTTTATGAAACAGCTCTCGTG
	GCAGGATCTATTTGCGCGCCACACATTCTTCACTCACGATTACAAGTACTATCTCAGCATCACCGCCTCT
	AGCAAGACCAAGGAGGCCGAGTCCGTGTGGTCAGGTCTCGTGGAGTCCAAGCTGCGTCACCTCGTTGGCG
	CTTTAGATCGAAAGCCAATTGTTGCAGTGGCCCACCCATTCCCCAAAGGGTTTGAAAGAATCCATATCAT
	CAAGAACGAGCAAGAAATGGAAGCAGTCAAGAATGGGTCTACACAACATCAGGCTAAAGGCACAAAGACC
	GCGATGACCGATGAGACTAAAGATCATGCTCACCAGGCCGCAATCCAGAACACATTGGAAAATGCAGAAG
	TCCCAGCGCCAGCCGAGGGCAAGGTCGAGGGCACGGTCGATAACGATGGCCAGACTGTCTACACGACGAC
	TTATTACATCGGCCTGGAGCTGAAACCTTTGGAGCCAGGCCAATCGAGATCTCTGGATATCTCTACAGAC
	TCACAGATCTTCAAGTCAACTTGCACCTCATGGCCAGGATATCAGGAAGAAGTCATGGAGCTGGCCGTCA
	CCCATGTTCGCAGTTTTGATTTGCCCGACGATGTCTTCCAACCCGGTGAGACCCGGGCCTCTCGACCAAA
	GAAAAAAGTTACCAAACGGTCAGAGGCAGCCGGTCAGAAACGCAGCATTGGCGAGTTGGACGGTTCAACC
	GAAGGAGCCGCGAAACGCCAAGTTACCTCCGCAACTCCCGCCTGAACGAGAGTTCCTCTCTCTCATTCCT
	TCGCTCCCTTCATCCTGCCGGGGCTGGTCCCCAACATCAAGTTGATACCAGAACCTCAAAATGCTTGTGG
	TCTCTGACCTAATATTGCTGTTTGCAGTTCTACCTCCATCCACCGAACATGTAAATCCTCGCCATCTTTG
	AGTGTTACCCTTCTCTACAGTGAACGTCCCATGCTCTCGAAGCACAAGGTTGGTTCGTTCTTCTCTTCGT
	CTTTTGTCTTTTGCGTTGCTTGCCCAGCAGCTAGACTAGACACCTCTATTTTCCCCCGCTCTTTGGCACT
	TTACCTCTTACTCGGCATATTTCTCCCGGCGCACATGTTTATGGGCCGGATTTATTCACTATCTCATCTA
	TTTGGTCGGTGTAGTATTTCGTTGTCGGTGGAACAGGTGGCTTCCCTTTGCCCAGGTGGGCGTATTTATT
	CGTCGCCCTGAAGATAGTTCAGATAGTCGAATGCAAGGACGTGTCCCACATTATGTGGGTTACACATAAT
	CCA
>MTCONS_00000289	GCCCAGGCCACCGGCATTAGACACTGCTGCTGCCAGTGGAGCTCCAGATGCGCGGGCCATGCCGGCAAGC
	AGGACTGGATGTTGGATCTTGAGAAGAGAGCATAGTGGTGTTTGGAGAGACATGTTGTTTTGCCGGTATA
	ACTAGATGGCGATGACAGGTTGTGGAAGTAGAAGTGACTAACACTAAGAGATGGCCGTCTATCAATTTTC
	TCTTGTACTTATAGAGAATATCTGAGGATCACATTTTCGATGTTCTAATGTGAAGAATGGAGAATGCGGG
	GAAGCCCTAAGCCATGTATGGACCGAGGCAGGTGATAACCGATCTGCAATGTACAGCTCCTTTTATGTAG
	TACAACACACGGCGCTTTATGAAGAGCACATCTTGAATGGCAGATTTCAGCTGTCAAATGGATTGTTCCT
	AACCAGTTGGCACACACGAGACCCGAAGTGGGAATGTAATTGAACACGCTAACTGACGCGTGGGCGCGTC
	AAAACACACCACTTTGCATCACCACCCCAACCATTTCCAAAATACCCGATCGCTGCATTTTCCCGGAAAC
	TATGGCCCCGGATGCTGAAGAATACACTTTTTTGTGCCCTCCAAGCAAGGAGGAACAGAAACAGGAACCG
	GTGTATCGAACACCCTCCCATTACAATCCTCGCCTCACCTTTCATCTACCAGCCGGTGCAGGACGGCACT
	ATCAACAGCAATATGATGACATGTACTTTTTGCGACTCGCCAAGTTGAAGCCCACCGTTGAGCAAGTTGC
	GATGGATGCGTGGGATGGACTTGTTATCGCTGGAGAGAAGGTGCGACGTGTCGATCGAGTCCTCGATGTC
	CGACAAGGCGAACTGTGCTGGGTGGCCGGCACCGTGTACATGCATTTGCCATTGAAGCCTAATATCTTGG
	AAGATCTCAGCAAAGAGAACTTCACCTCCGCGCCCCCTCCGCGCCGCACCTACACCGACCCTTCTGATCC
	CTCTTTGACCCAAATTATGATGGAAGATGAGTCCGGCCGTTTACGGCTTACTGGAAACTTCTTGCAGTCT
	ACGCAGCTGGCGACAGGTGCCATTATTGCAGCGTTGGGGACTGAAAATGCGAATGGAGATTTTGAGGTTA
	TTGATATCAAGCTGCCAGACTTGGCTCCGCAGGCTCAACGATGGGAGAGCAATGCTCCAAAAAGTGAAGT
	CGAAATTGCTGGAACGGAACACGGCAAAATTGCCTTCGTCAGTGGCCTGGGAATCACGGGCACATCAAGC
	GACACGCTTGGTTTGGAGCTATTGACGGACTATCTTCTGGGCTACACGGGATTCTCAGGGAATGACGACA
	ACAGTCCTTCCATGGGTCCCTCGAAAATCTCCCGGTTGATCATCGCAGGTAACTCACTTGGAGCCAGCGT
	AATTGGTGATGTAGCGTCAATAAGCTCTGGCGACGCTGCGGCAAAGAAAGCCCAGCCGAAAAAGTATGGT
	TACGACGCCTCTGCATACAATGCCGCACCTATTACACAACTTGACAACTTCCTAGCGGAGATCTTGCCTA
	GCATTCCAATCACACTCATGCCGGGTGAAAAAGATCCCGCAAACTTCTCCCTCCCTCAGCAGGGGATCCA
	TCGTACAATGTTCCCACAAGCAAGAGCGTATTCCGCACCTCCTGTCAGAGGAGATGAAACGCCGGAAGTG
	GGCTGGTTCGACAGTGTCACGAACCCCTGGGATGGCGATGTGGAAGGCTGGCGACTTTGGGGATGCAGCG
	GTCAGAATGTTGACGATGTTCTGCGGTATATCAGTATAGAGGACGGTGATAGCACCCCAGACAAGGAGAA
	GGATTCCGATGACCGGATGCGAATCATGGAAGCCATGCTTCGTTGGCGCTGCGGCGTTCCCACTGCGCCG
	GATACACTTTGGTCATACCCATACCAATCCGATGATCCATTTGTTATCGAGTCATGTCCGCATATCTTTT
	TCGCTGGCAATCAGCCACAGTTCAAAACTGCCACGATTGAGGGCGACACCCCCCTCCGCCTAGACGGCGA
	CACTGAAATGGTGGGTGCCGCTGATGGCTCCGATGCAGCCCGTGTTCGGCTGCTGGCGCTTCCCAAGTTC
	AGCGAAACCGGGGAGTTGATACTAGTTGATACCGAGACGCTAGAGGTCGAGGTAGTCCGGTTTGGAGTTT
	TCAAGGGTCAGGAAGAACAAAAATGAACAGATAGAGATACCAATTCATCTACGGTACTAATGAAACAACA
	CTTTTACCAAATCACACATATGTTGTTACCTTTACATGGCACTATGGCTGCTCAGACAAGCCCCATATTT
	ACAACCCGAGTGCTCCAAGCGCCAAGACCCACACTTGGAAGAATCCATCCCACCAACTTCCTCTACTATG
	TATCCATCGAGAACCTGGTAGACATTGCGTGAGGCTTTCTCCACAAGAGTACATATAATTGGACAATTGT
	GAATTACTCACACCGAAGAGGGTCACATTCTGGTCATCCTCCCACAATGCTACTCAATGCCAACATCGCC
	CTCTGCTCCTCAAAGGCCCTTTTAGTCCCGTACTCTTCATGGCATGTACCCCGATACCACGAATGGATGA
	AAGACCCAGAAATCCAAGAAGCAACAGCCTCAGAACCCTTAACGCTAGAAGAAGAATATTCGATGCAACG
	CAGCTGGCGCCAAGATGCCGACAAACTAACTTTTATCGTCTGTCGGGCGATCACAACAGACATTGAAGAC
	GATCTCCCGAGCCAGGCAAAGCTGCAAACGGAAAGTGACTTGCCGGCTAATATGGTTGGTGATATCAACC
	TCTTTCTGCGTATCGACGACGGCGAGGAGGGTGATAGCCCGCCGCAAATAGTCGGCGAGGTCGAGCTCAT
	GATCGCTGAGACAGTCAACCAGCGACGCGGATTTGGACGTGCTGCGCTACTCATGTTTATGCGGTACATT
	GTTCAGAACCAGGGGGCTATTCTGGAAGAGTTCGTTGGTGGTGTTGATATCGAGACTGTACGAAAATTGC
	GGACTGGTGTTAAGACAACGGGGTCATCAAATGGGTTGACGTTGGAGTATCTCAGTGTAAAGATTGGACA
	GGCGAATTTGAGGAGTTTGGCTTTGTTTGAAGGGCTTGGGTTTGAGAAGGTTTCCGCTGAGGCGAACTTC
	TTTGGGGAGTTCGAGCTACGCAAAACGGATTTCAGTCTAGGTGGTATTATTGCGGCGCTTGAGGGGGCAA
	AGGTGCACGGCTTTATTGCTTTGCCTTATGAGAGAACGGAATAGATTGGATCTCAATGGTTTAATGGAGT
	TCTGGGTAT
>MTCONS_00000217	ATGCAGCAAGAGCAAATTTTTGGTTCTCCACCAGTGATCCCGGATCACCAGGCGATCCTGAGCCGGCTGG
	CCAGGATCGAAGTCGCGCTCGGTATCACCGAGGATCCCCAAGACCGCGAAGACGAAGTTGATTTGCTTCA
	TGGGGAAACTCCCGAAGAAGAGATTGACACTGTGCCACTACACGGTGTATGGACGGCGCTTGCGCATCTA
	CGAGTCATTACTCGTCCACCTCCAGATGATGGTGTCTGGTCGCGACCCGCTGTTCAGCAGCTATGGAGCT
	CCTTCTTGAAGAACCTCCCACTTCTGCACTTCCTAACAGACCATAGCGCGTTCGCTTCTCCGACCCCTGT
	CCTGCTCGCTTCTGTGCTCTATATCTCTGCTCTGCACCACCAGTCTACTGCGCTGGCATCTTTAGACTCA
	GGCTATTTTGCCGCTATGTATTGTGCGATCGCTGAGCTTGTGACTCCACCTCTGCACCCAAGTTCTCTGC
	AAGTATTAGAGCAAAAGGACGAAGAGCAAAATCTCTTCCCGCAAGCCAAAAGAGAGAAAGCCTTTCACGA
	TATCCTTGGGTTGATAATGGCTAGTCTAAGTTGCGAGGCTTACGTTGGTGCCACAGGATCATGGATTGCA
	ATGGCATATCGTATTTGGCTAGATCATTGCCCAATAGAGATGAATCCCACTACGAAAGATTGGCGTGGCT
	TGTTCTCCGGTCTCCAGGTCATTGACATCGAGCACGCCTCAATGCACATGTCCTATCCACTCCTCCCACG
	ACATGCTGCAAATCCAACTATACAGCAGCTGGACAGTCACCAAGGAAATGCCTTCCAGGGCCTTGCCGAA
	ATGATGCACTTTGGAATGAGTCATTTTGTCGGCCGTGGACTACCGAGCATATGGTCCTCTTTGAATGCAG
	ATGAGGCCGACATTTTGCCTACAGCTCGGTCACCATTTACTGAGAGTGACTTGCAGATCATCCGGCATTG
	GGCAAGAAAACTTGATGACTGGCTAGTAAGATATAATGGCTCGTCCCAGCCTACCCCGTCTGATCGACAA
	GGTATTCTTATATTGCTCCAATATCACCTGCACAAATTATATGTGCTTTCGATCTACCATCCAGCCCGCG
	GGTTTGATCTTAGTCCTGCAAATATAAGTTCTTTTGAGCGACACGAGTTGCTCGTTTCAGCTCGGGCAGT
	GTTGAGGCTAAGACAAGACGATGCGAGCATCTGGTCCAACTGGGACTTGGTTATGATCACATGGGCGGCT
	GTATTACTCCTTCAAGGTGTTGAAGACGGCATGACTCACCAAGATGATTTATACCTCATCCAAGCACATC
	TCCAACGCCTAGAACGAAGAAACCAGTCCGCTGCAAACATTCATACCGTTCTATTCCGCCGACTCGAGTC
	CAGCATGCAAGCCATGCACACTCCGCCAGACACAAGCGAGGCAGTAGCGTTCCCAGTCCCAAACACAGGT
	GTCTCATGGACTATATTCGATCAAGAGATAATGTCTCTTGCAAATCCGCCATGGTTATTTGACGAATCGA
	CGCAGCTGCCACAGATCCAAAAGACCTCTGCAGTACACCAGTCACAGTCTGAACTCCCATCTTTCCAGTA
	CGACTCTGCCATTCTAGCATCCACATCCCCACACTTTGCAACGCATACATAG
>MTCONS_00000293	CTCAAATGCCCGCCATTCTGCTCGGTGATGCAAGGCTAAAGTACACAATCAAGTCCTGCGAGATCCAACT
	CATACAAATTTGCCCAATTGCACAAGATTTGTGCCGTAGACGAACCTCCGGCCAGCCCTCTACTCCAACA
	TGGCCAAAGCCGAGTCCGATCTCAGATCCATCCTCGATGGTGGCTTCGATCCTCGGGAGTTCCCCTGGTA
	CGAGCCAGAGTTGACCGAGATTCCTGAGCCAGCAAAGACTCTTCTCGAAAATTATAGCAAAATCCAGCCC
	GGACAGGAGGTGGAACATGTGAAGAAAGTGAGAGATCGAGCATTCGCTGTTTTCCCGTACCCTTGTATTG
	GATCCTTTCGGTTTCTGGACTTGAGTATCCCACAGTCCCCGCTCTACCCGGAAATCCTTGATAGACTCAA
	GTCCGGCCAAAAGTTGCTTGATGTCGGATGTGCAGTCGGGCAAGAGCTACGTCAGCTGGTCTTCGATGGG
	GTCCCCTCTGGGAACCTCTATGCCTCGGACCTGCGCCAGGACTTCTACGACATTGGGTATGATCTTTTCA
	ACGACCACGATCATCTGAAAGCCCAGTTTATTGTAGCAGACATATTCGACGACAACTCTGACCTTGTGAA
	ACACTTGACCCACAAGATTGATATAGTGAACGCCGCTTCCTTCTTCCATCTTTTTAACTGGAGTCAGCAG
	ATCCTAGTTGCCAAGCAGCTCGTCGGGTTACTTCAGGAGAAACCTGGATCACTTTTAATCGGGCGGCAGA
	TTGGTCTAGTGAATCCTCCACCTCCGGAAAACCAGGAGGCCGCTGGAAAACACTATCGACACGACCCTGC
	CACGTGGAAGAAATTATGGGAGCAGGTGGGTGCCGAAACAGGGACGAAATGGGACGTTGAGACTCGGATA
	GAGAAGTGGGCTGGGACAGATAAGACAATGAAAGACTACCATGAGGGGATGGACACTTTTAAGCTGAGAT
	TTAGTGTTCGGAAGTTGTGAACAGCTCCTACCAACTGGGTTTGGAGTGTATATAGCATGTTCCTAGAATG
	AATACAACAAGCAGTGGCTCTTCGTGCCGAATTCAATCATCTTCGGAGTTGATGATACTACACCGGGGAT
	CTGCTTGAATATCCGC
>MTCONS_00000219	GAGCCATTGAAGGAATTTGGAGAGGGCATTTTCTACGTCTCCAAGATGGTCTACTATGTTCGATTCCTGA
	AAGTCCCCAGGATTCAGCAACAGAAAGGGTCCATCTACCTCTCTGCTCTCATCTGCATCACCACTGACCT
	GGGAGACTCTTTTCTCGCCGAAGATATTGATTTGATGTTGATAGCTGAGAATTCCTCTGGTCTTACGTTT
	CAGAAAACGACACAATGGAATGCTAGTAATCGCGAACTTGCTGTTACTCTGGGTCCCTTCCCATCAAAAC
	TGGCTAAGCAGTCCATGGTATTGACAGTGAAAGTGCCGCACCCACCAGAATACGCTATACCCAAGTATCC
	CTCCATACCATTAGTTGTTGCTGCAACAAGTGCTCCATTTGGGCCCCACTCGACGCCAGCGGAAATGTTG
	GTTCAACGGCAAATCCAATACAGCGGGAACGAACCGATCCCCATAAGAATCTGGGAAGAGACAGGAAACA
	GCATTGCTCGACACATATGGGATGCGGGCCTCGCAACAGTGACATATCTTCACATGATCTGTGAGAATAT
	AAAGAAGAAGAACAAAAGTGCTGAACCTAAAATACCAGCCTTGAAGCAGGTCCTGTCTAACGTCCGCAAC
	CAACCTCTCCAGGTAGTTGAGCTCGGGGCAGGATGTGGGATAGCGGGAATTGCATTGGCATCAATGCTTC
	CTAACTGTTCGGTCTTGCTCACGGACCTCCCTGAGGTTGAGGACATCATAACACGCAATATCAATGCTGC
	TAGACTCGCAACCCTGTCCAGTCTTCACTATCAAAACCTTGACTGGGACAACCCACCAGAGGAGCTCTGC
	CCTCGGCCCATTGAGCTCATTCTTGTCTCTGACTGTACCTACAACGCAGACAGCTTGCCAGCGCTGGTCT
	CTACGCTTGACCGATTGGTTCGGACATCGCCAGAGGCAATCATCTTGGTGGCTCTGAAGAGACGACATGA
	CAGCGAAACAATTTTTTTTGACTTGATGGGATCGGCGGGATTTACGGCGGTGCAGGACAGCGTCGAGATC
	CCCTCGCAACACGACGATGTGGATGAGATCGAGTTCTACTGTTACAGTCGATGAACCGGGAAATTTAGCA
	CCGAGACCATTCACTCCCAGGAACAACTCTTTTTGCCAAGGTCTAATTTTTGTTATATCCCGCCAACCAA
	GGGCCTTAAGGCTCCAAAAAAATGTTGACATTCTTTCCAACTTCCGGCTCTATCTTTTGATCCTATTTTC
	ATAGGCATTAATGGATACTTACCGCTGTTAGTGGAAGAAAATTAGAATCGCCCCCCAAAACTAAGTTTTC
	TGATAGAGATCCATGGTTTCAACAGTGTATGGGACGACCAATAGATAGGGCACAACAAATTCTCTGAAAT
	CTCTAACTAAAATGACAAAATCTGC
>MTCONS_00000305	CTCCTACTGATCTTAAGATCTTGGATCACTTATCTCAAGTTCCTTGACTGTTTCGTCTTCCTTCTGCCTA
	CCCTCCTAGACCCTCAATCCTCTCTCCTGATCATGGCTTCCAGGCAAGCAGCAGGAGCCCGCCCGGGCGC
	AAGATTTGCCCAGTTTAAGCTTGTCCTTCTTGGAGAGTCCGCTGTTGGAAAGAGTTCACTAGTCCTCAGA
	TTCGTTAAAGACCAATTCGATGACTATCGCGAGTCGACGATCGGAGCGGCCTTTCTGACACAGACCATCT
	CCCTCGATGATACTACCACAGTCAAGTTTGAAATCTGGGATACCGCTGGCCAGGAGCGGTATAAATCGTT
	GGCCCCGATGTACTATCGCAATGCCAACTGCGCTGTGGTTGTCTATGACATCACTCAAGCTTCGTCGCTA
	GACAAAGCCAAATCTTGGGTGAAAGAACTCCAGCGCCAAGCGAATGAGAACATTGTGATCGCCTTAGCAG
	GCAACAAGCTTGATCTTGTGACTGAGAGCCCTGACAAGCGAGCAATCCAAGAGGCCGATGCTGAGGCCTA
	CGCACGTGAGGCGGGCCTACTTTTCTTTGAAACCTCTGCCAAGTCCTCGACGAATGTCAAGGAGCTATTC
	ACCGCCATCGCCAAGAAACTACCTCTGGATCAGGCCGGTTCTCGTAACTTGCGGGCGACACCTCGCCCCG
	GCGTTGACTTGCGGCCAGAGGCCCCTGGAACTCAGGGTGCCGCATCGTTCAACGGTGGTATTACTCTGTG
	AATTCCCATGATTTCGCCAATGTCATTTGATCCGATTCTGGCTCATTCCTTACCCGCTACAGATCCGAGG
	GATAGACTCTCGGTTCATGATCAATCTAACCCTCTCGGATTTTGCTTTGCTTCTTTTGTCCTTGCTCGAC
	CTGTTCAACTGAGGCCTCATAAGTCCCCCGTTGGGAGAAGGATTTAACTTCCATGGAACTCCATGGAATT
	TGGCTTTAGATAAGCTGCAGCTGGATTTGTCGGTGCTTCGACGGTACTGTTCCTTCTGTACTCCTTTTTC
	CTTCCCACCTGGCGTCTGCATCTTCTTTTTTTCTTTCTTTCACCCTATGTCTTGGGCTGAAATCCTGATA
	TTCCCGTTACCCTTGTTCCTCTCAGAATTCTTAGTATGTTATGCTCAAATAATACATTTTCCTCACCCGT
	TTGTACAGTGGAGAC
>MTCONS_00000223	CTTCTCCCAACGGGGGACTTATGAGGCCTCAGTTGAACAGGTCGAGCAAGGACAAAAGAAGCAAAGCAAA
	ATCCGAGAGGGTTAGATTGATCATGAACCGAGAGTCTATCCCTCGGATCTGTAGCGGGTAAGGAATGAGC
	CAGAATCGGATCAAATGACATTGGCGAAATCATGGGAATTCACAGAGTAATACCACCGTTGAACGATGCT
	AGGATGTGTAGCCCTTTGCCTTCTCTCAAACGGTGGGCGAGGCGAGGGCACACTGGCTAAGGGAGAACGT
	GACGGTGGCAATTGTTTAACAATTGCACGCACCGGCACCCTGAGTTCCAGGGGCCTCTGGCCGCAAGTCA
	ACGCCGGGGCGAGGTGTCGCCCGCAAGTTACGAGAACCGGCCTGATCCAGAGGTAGTTTCTTGGCGATGG
	CGGTGAATAGCTCCTTGACATTCGTCGAGGACTTGGCAGAGGTTTCAAAGAAAAGTAGGCCCGCCTCACG
	TGCGTAGGCCTCAGCATCGGCCTCTTGGATTGCTCGCTTGTCAGGGCTCTCAGTCACAAGATCAAGCTTG
	TTGCCTGCTAAGGCGATCACAATGTTCTCATTCGCTTGGCGCTGGAGTTCTTTCACCCAAGATTTGGCTT
	TGTCTAGCGACGACTATATGGTAATTTGATGAACGTTAGCTTCTTTACTGAGAATGAAGTCAAAGGCATG
	ATGCAAAATAGGACCGTACAGCTTGAGTGATGTCATAGACAACCACAGCGCAGTTGGCATTGCGATAGTA
	CATCGGGGCCAACGATTTATACCGCTCCTGGCCAGCGGTATCCCAGATTTCAAACTTGACTGTGGTAGTA
	TCATCGAGGGAGATGGTCTGTGTCAGAAAGGCCGCTCCGATCGTCGACTCGCGATAGTCATCGAATTGGT
	CCTAAACCAAGATGTTAGCATTTTATTACTCCATGTACGTTCGGGTCACCGCGTGAACTCTGGAAGATAG
	CGGTCAAGTCAGCGGCTGATAAAAGAAGATCGCAAGTGGTATCCCAAACCTTTCCAACAGCGGACTCTCC
	TATAAGCACGGCTTGTCAGCTATGGATCCAAAGTTTAAAAAAGAATTGGATCAGTATCAGAACATACCAA
	GAAGGACAAGCTTAAACTGGGCAAATCTTGCGCCCGGGCGGGCTCCTGCTGCTTGCCTGGAAGCCATGAT
	CAGGAGAGAGGATTGAGGGTCTAGGAGGGTAGGCAGAAGGAAGACGAAACAGTCAAGGAACTTGAGATAA
	GTGATCCAAGATCTTAAGATCAGTAGGAGAGTGAGAAAAATGGAAGGCCCAGAGGCTATGGAGCACGAGG
	ATTTTAAAGATTCAAGACACTTCAAAGACCTCGTAGTTTAAGGCAGACAGGAATAGATGACGGAAGGCCC
	AGCCACAGGAGCAGCGGGGCGGTGTGGCTGCGTACTGACCACAGTGGCCCGCTGTTACGTTGTACCTTCC
	TTCCCTTGTCTGTTTGGGGACTCGGGAATCCTGAACTTACTTTTGATGCTCCTCTTCACATTCTCTTGTA
	ATCACTGATTTCCGGAGGTCTCTGTTTCTAAACCATGGCTACGCCCATTCTCCCGTTTCGGGATATCAAC
	CTACACGCATCGCCCTCCCACTATGTCTTTACTTCGCCATCATCACGACAGGCACCCACTTTAGTGGTTG
	ACCGACCAACTGGTGATTTGCGCTTGAACGATGGCCCCCTTCCAGGTGCTAAGCGCATTTCCAGTATTGC
	TGGAATTCTTGGAATCCTCAAGTTGAAGCTTGATAAATACATCATTGTTATCACCAAAGCCCAGCCCATG
	GGACGGTTGCGCGGCCATATGGTTTACAAAGTCGCCGGAACGGAATTCCTCCCCATACGAGAACGGCCGC
	TTCACGATGCCGACGAAGATGCCTATCTTGCAGTGGTGAAAGACCTGCTTCGAAAGGGGCCTATGTACTT
	TTCCTACTCGCTAGATATCACCAATAGTTTCCAGCGACAGTCACAAAATGCTCCTAATGTTCCGATGTGG
	AAGGGTTCGGACGACCGCTTCTTCTGGAATCGTTTCATTCAATCCGATTTGATCAACTTCAGCCTCGGGG
	CAAACGACACAAGTGGAATTCGCTACGGTCCCCAACCAGGGGCTGACCCATATATCTTGCCAGTAATGTT
	TGGAATGATGCGCATTACTCCTGCCCGAGTGAAGTCGACAACCTTCACCTTCGCGCTTATCACGCGCCGA
	TCTAGGCACCGGGCCGGAACAAGATATTTCTCCCGTGGAATCGACGAGCAAGGAAACGTTTCAAACTACA
	ACGAGACTGAGCAGGTTGTGATTTTGAATGACTCGGCGGGTGGTCTATCTGGGTTTGGTGGAGGTCAATC
	AATGACAAGTGGCAAAACTGGGCAAGACCTTCAAGTCTATTCTTTTGTACAAACTCGAGGTAGTGTCCCC
	GTGTTCTGGACTGAAGTTAATGATCTCAAATACACACCGAAGCTTCAGGTTCGTGAGGTCGAGACTTCCG
	TCGAAGCCGCGCGGAAGCATTTTGCTGAGCAGATTCGCATCTACGGAGAAAACTACATGGTCAATCTCGT
	GAACCAAAAGGGCAGGGAGGAGAATGTCAAGCGTGCATATGAGCAGCTGGTTCGCACGCTAGTCGCTTCC
	ACATCTGAAAGCACCGTTGCTGATGAACGCACGTCTGAAAAGATCCATGTTTTGGAACCAGGGTTCAAGC
	AGAAGGAGATGGATCGCCTACACTATGTGTACTTTGATTTCCACAACGAGACTAAGGGCCTTAAGTGGCA
	TCGCGCAGAGTTGCTTATGGGCCGCTTGAACGACGGGCTGACACAGGGCGGTTATTTCCGTGGTATGGAA
	AGTCCAGGTGCCCCTGGTGGGCAGTTGGATACTCGTTCTACGCAAACGAGTGTTGTCCGAACAAACTGCA
	TGGATTGTCTGGACCGCACTAATGTAGTGCAGAGCATGCTTGGCCGCTGGGCGGTCACGCGGCAGCTTAT
	GGACGCAGGCGTTCTCCGTCCCGGTGAGACTGCCAACGATGACCAGGAGTTTGAAAACCTGTTCCGGAAT
	ATCTGGGCCGACAACGCAGATGTGGTCTCCAAGTCTTATTCTGGTACTGGTGCCCTGAAGACTGATTTCA
	CTCGGACTGGCAAACGTACGCGGGCCGGCATGCTGCAAGATTTGAACAATTCGATCACGCGATATGTACG
	CAACAACTTCATGGACGGTCCTCGACAAGATGGATTTGACGTATTTTTGGGCACCTATCTCCCATCAGAC
	TCAAAGTTTGCCAACATCCAGCTGTTCCTTGACCGGCGACCACTTGTCATCCAGTCGGTCCCCTATGTTC
	TCGCTGCTAGTGTGTTCTTGGTATTGGTTGCGCTTTTCACGAGACGGATGCCTGATGCTGCTGTCTGGCC
	GCTTCGTCTGTTTGTAATCTTCTGGTTACTGGTGGGAGTCTACTGTTTCCATTTTGTATATGGACACGGC
	ATGCTCTACGTCAACTGGCCCAAGCTGAACACGCCGGTCGCTGGTGCTGAGGGGTACCAGGATGCTCTCA
	TTAAAGCACGCTCTGATCCCATCATTGGTAAATGGCTTCCTGCTAGACGACACCAGCGTGGTATTAGCAA
	TGCCCGTCTCGTTTTTTTGGAAGAGGGAAAGACTAGGATTGAGTAGCGTTTTCACTCATTACGGCGTTCT
	TGGGATATTCTTTCAACCCTTTGTTCTCATTCTACACACTTCGTGGCTGTACGTTTATTACCGATCGTTT
	CACCACTACAGGCCCGCCGGCATTTTCCTTTCTGTTTATTTGTTCATTGCCTTGTCGATTCAATCCTAAT
	CCTCTTTCATCATTGTTTCACACACTGCTTCTTTGCTTGGAATCATGAGAGTTTCCAGCTGTTTGCGCCT
	ACCGTGATTTTTGAATCGGTATCTATTATTCCTGCTGCTT
>MTCONS_00000228	AGTCAGACTCCAGGTTGACTCCAGGTTGACTCCGGTGTTATGAAAGTATACAGGGTTATTCTATATCTGG
	TCTAGTTGATACCCACCATGTACAGACCTTACTAGCACATGTCACCTTCAAATTGCCTCTTCACTTGGGC
	CAGGCCTTCTGCAGGCTAAAACCCGCTTCCCTGCCACTTTCTTGGATTTTTGGAAAGGCGAAAGGAAATG
	GGGGAATTAGGCAACAATGTGTGATATTGCTGCTGAGAACGTTTTTGGTCCTACTATGGGCCCTCATTGT
	CACAATGGCTTTGACTTCACCCTGCTTTTCGAAGAGACTTTCTTTACTATTCTACCTTGTGCGCTCTTTC
	TGCTCTATCTGCCGCTGCATCTTTACCGCCGAAGTTGCAGCGCTCCATTGACTCGGGGGCGGCTACTATT
	TCCCGGGAAACTGATCGCCCATGTGTGGTCGACCTGCGTTAAAATTACACTATTGGTGTTGGTGCTTCTC
	CCACAGCTACAGATTCCGAAGACAAGGACCACAGTTACGGCTGTGTGTCTTGATGCCATTACGGCGCTGT
	CTATGATCAGTGTGTCATACAGCCAGCATTATCGTTCCCCCCGGCCGTCAACCCTGCTGCTCCTCTTTCT
	GAGCCTGTCGCTGCCTCTGAATGCAGTCCGGGCCCGAACAATTTGGGCGGTGCAGACTCATTCGTTCGGT
	GCCGTCTTCATCGCTAACCTCGGACTGGACCTCATCAAGCTCCTGCTAGAGTCAGTCGAACAGAGAGAAT
	CTGTCACTGAAAACCCCACGAAATGGCCACGAGAAACATTTGCGAATGTATTCAATCGGAGCATGTTCTG
	GTGGTTAAATCCACTGTTGATCAAAGGGTTTCGAGACGTCCTTGAAGCCGATCAACTTCTCAGCATTGAT
	GCACGTGTCAACAATGCAGAGGATGGTGACTTATTCATGCAAAAATGGGATGCTGTGCAGTCCAAGTCTT
	CCTCCGCCTTGACCATGCTCTTGATGGTCCATCATCGATGGGCCATTGCCTCAGCCTTTCTCCCGCGTCT
	TTGTTTGACGGGGTTTACGTTTGCTCAGCCATTCCTCCTTACGCGCGTGGTAAGTTTTGTCTCTCAGGAT
	AATGGGCCTCTTAGCCAGAATGACGGATATGGCCTGATCATTGCCACCATGATTATCTACTTGGGTCTGG
	CTATCACCACAGCCGGTAGTCAGCACAAAGCATATCGTTTGATCACGATGATTCGTGGCAGCCTTGTGCC
	ATTGGTGTATAGACACACAATGCGCTTGGATGTTGGTATCGCACGGGACTCAGCTGCATTGACCTTGATG
	AGCGTGGATGTAGAGCGCATTAGCTCTGGCCTGCAGTATGTTCATGAAGTCTGGGCTAGCCCCATTGACA
	TCGGGCTCGCCCTGTGGTTGCTAGAGAGGCAACTGGGTCTAGCCGTCGTCGCATTTGCCTCCATATTTAT
	ATTGTGTACTCTCCTTGGACTTGGGGTGGCGACCACCATGGGGGAACGGCAGCAGCGTTGGCTACAGGCC
	ATCCAGAACAGAGTGCAGTCTACCTCGGAAATGCTGAAGAACATGAAAGAGATAAGACTGGGTGGCTTGC
	AGGAGTTGATGGCCGAAAAGCTCCGGGTTCTGCGGGCTAAGGAGGTGTCCCAGTCAACCCCATTCAAGCG
	AGCTTTGACTCTGATTGTCACTTTTTCCTATACCACAACGTCGTCTGGCCCACTCCTAGCCTTCACAATG
	TACAGCCTGTTGGCGAAACGAAATGGCTCTACCATGCTAAACTACGACAAGGCCTACACTGCCTTATCCC
	TCTTTGCACTCTTGCAGTCACCCATGGCCCTCATTCTAGATGCAATCGCAGGGCTGGCCAGCGCTTTAGG
	TGCCGTGGATCGCGTTGGTGATTATTTATCGAAGCCCACCGCGACGTCCGGTGACGGTAGCCGATTGTGC
	AGTCCACTTGCCCTCCCATGTGCATTTAAAGATGAAAAAGCGGAACCTGAAATGGTTAAAGCTCAGGGAT
	ACAGTGCTGGCTGGGACCCTGAAAGACCTATGGTCCTGAAGGATCTGAATTTCGAGATTCGGCCGTCTAG
	TATCAACTTCGTGGTTGGCCCAGTGGCCTGTGGTAAGACCACACTGTTACTGGCCATTCTGGGGGAAGTG
	AGTTATTACAATGGCCGGCTGGAAGTGGTCGTTCCTCGCGTAGGCTACTGCAGTCAGACACCGTGGATCA
	CAAATGCCACCATTAGACACAATATTCTAGGTACCAGTGTATATAACCAGCCGTGGTATGACAAAGTGGT
	GGGAATGTGTCTGCTCCAAGATGACATTGACGGATTTCCTCGCGGGGATCAAGAATGGGTCGGGAACAGC
	GGTATGACTCTGAGTGGTGGTCAAAAGTCTCGATTGGCAATTGCACGTGCAGTCTACGCCAGGGAAAAGC
	TTCTTCTTCTCGACGACGTCTTCAGTGGGCTTGACGGAAAGACGGAGGAGCACCTTTTGGATAACCTGTT
	CGGGCCAGGTGGGCTTCTGAGGGAGACAGAGACCACCGTCATAATAGCGACCCATGCCGTTCAACGTCTC
	GCTTATGCGGATCAGATCATCATTTTGGACTCAGAGGGTCACATTGCAGACGAAGGTGCTTCCAGCAAGG
	TCATCGCAATTGCCAAAGAAATGGTGTATAGCGCCTCGAAGAAGGATCAAAGTGCCGGGCCATCTCTTGA
	TTCCGGGCCGGATATCTCCAGAATGCAGTCGGTAGAGGAAGGGCCGACAGGGCAAGCTCGACGGACCGGT
	GACACAGCTGTCTACAAATACTACATCCAGACTGTTCATCCTTTCAGTGCATCGATCTTTTTCGCTGCCT
	GCACTCTCTTCGTTCTGGGACTTACCCTACCCCAATTTATGGTTAAATGGTGGTTGGAGCGGGGTGACCA
	GTATACCGTCACCCACATGGGAACGTATCTCGGTACATGCGGTGGTCTATCCGCAATGGCCATTCTATCG
	CTCCCTGTCGCAGTCTGGCATCTCACTGAACGGATGCTGCCACGGGCCTCAATACAACTGCATGCCTCTC
	TTCTGACGACCGTCCTTCAAGCACCGTTGCAATTCTTCTCGACTACTGACGTCGGCACAACTCTGAATCG
	CTTCGCACAGGATCTACAGTTGTCAGATATGGAACTACCGCTAGCACTTTTCAACACTACGGTGGAATTA
	CTGCTCTGTGTAGCCAACCTGATTATCATTGCAATCACCTCCAAATGGATCGGTATTGCTCTGCCAGCAC
	TGCTAGCGGTCTTCTACACGATTCAGAAGTTCTACTTGCGTACTGCCCGCCAACTTCGACTGCTCGATAT
	TGAAGCAAAAGCGCCACTGTTTTCCACATTTCTCGAGCTAATTTCCGGTCTGACGACTATCCGGGCATTT
	GGATGGCAAGCAGACTTTGGCCACCGCAATCGCGAGGTTTTTGATCGCTCTCAAAAACCATTCTATCTGC
	TCTACTGTGTGCAGCGCTGGTTAAATCTTGTGCTGGATCTGGTGGTGGCAGCAGTGGCCATCATGGTTGT
	GACCATAGGCGTGTGCACCAAGGGACAGGTTGACGCCGGGTTCATGGGCATCGCGTTGGTGAACATTGTG
	CAGTTAAGTATCAGTATCAAGGCCTTCCTCTCCAACTGGACCAATCTGGAGATCTCCATCGGTGCGGTAT
	CTCGTATTCGGGCATTTACTCTAGATGTCCCGTTGCCGAGTACCGATGGAACGGAGAGTACTCTTCCTAT
	AGGATGGCCTGAGAAAGGTCGGATACAGTTCCAAAATGTGACAGCGCAATATGAAGGCTCCCCTCATCCG
	GTGATTCGAAATCTCACCTTGTCCATTGCGCCAGGGGAGAAGATCGCCCTTTGTGGGGCTACAGGAAGCG
	GTAAATCATCCCTCGCTACCAGCCTGTTCCGTCTCCTCATCCCGTCCAAGGGGACAATTACTATAGACGA
	TGTCGATATCTCAACTGTGACTCGCGAGACGCTATATAGGCGGCTAATCTGCGTCACACAGTCCCCCCAT
	CTCATTGCGGGCTCGATTCGCGAGAATGTCGACCCCCTCGGCGCAACATCCGATGACAAGGCGATCGAAC
	TAGCGCTCAAGGAGGTACATCTTTGGGACACGGTGGCCTCGCGAGGCGGAATTCACGCCCAACTCTCGGA
	GGGCATATTCAGCGTTGGGCAGCAACAATTGCTGTGTCTGGCTCGGGCCATGATCCGTCCTGGCTCGGTG
	GTAGTTTTGGACGAGGTCACAGCCAGTGTGGATCAGGAGACGGACCAAGCGATGCAAAAGATTATTCGTC
	GCCACTTTGCCTCCCGCACTGTTCTGACAATTGCCCATCGCATCTCTACCATTCTGGATTCTGACCGCGT
	TGCCGTGGTATCAGACGGAGCCATTGTCGAATTGGGCCCTCCGGGCGAACTCCTAGCTCGGAATCCTCCC
	AGTCGGTTCCGAGGTCTCTACGACGCGACAACCGTCTCTAACCAATCTTCTGAAACTCTACGGGAGGTTT
	AATTAGCTAGTACTGTTGTGGACTCCGGCTACCTGTGCCTGCTGGTTGCTTGGTACAGAGTACTCTGTAG
	TGTGCTGTAAATTGCGATTACTACTCCCCATAGATCAGTCTAATGACCAAAATTCCACTGGGTTGATAAT
	CA
>MTCONS_00000236	ATGATGATAGACAGTGAGACAGAGCGGAAGCTCGCTCGCACGCTGTTAATGGAGTTGATGGTGTACCAGT
	TTGCCTCCCCTGTGCGATGGATCGAAACCCAAGAGGTGATTCTATCTCGCACGAAAAGCGATCGCATTAT
	TGAGGTCGGTCCCAGTGCAACATTGCTGGGAATGTTGCGCAAAACCATCGATACAATCCATTCGACCAAA
	GAATGTACTTTGCCGGCTCCGCGCCAGCTCCTCCATTCTGAAAAAGACTTGGACGAAATTTACTACACTG
	GGCAGCCAGATCAATTCAATCCTGTGCAGATAGAGACGCAGACGGAAACACAGATGTCACCACCAAAGCC
	GGAGGCAGCTCTACCCGCTCCTACGGCCACTATGGATGTAACGACAACAGCCCTGCCCTCTTCCAGGGTG
	CACGTTGAAGTCGTCGAAATTGATGATCAAAGTATCCAGGCTCAAGATATAGTGTTCGCCATTGTTGCCA
	GAGCGCTCAAGCGAGTGACAGCTGAAATTGATGGGAGCAAGTCTATCAAGGCTCTGACTGAAGGCAGATC
	AACTTTGGAAAACGAAATTATCGGCGACCTACATGGCGAGTTTGGCTCGTTGCCGGACCGTGCTGAGGAT
	TTGCCACTCGCCCAAGTCGGGCCAGAGATCCAATCGAGCCACAAAGGTGCCCTGGGCAAGGTCACCACTG
	CCATGATCAACAACCTATTCACCGCCAAAATGCCCAGTAACTTCACTGTCGCCACCGCTCGAAGGCAGCT
	GCGCACCCAGTGGGGACTTCAACCCGGTCGACAAGATGCATGTTTGCTCTGCGCCGTCACCATGCAACCC
	ACCAGCCGAGTCACGTCTGAATCTGACGCTCATGACTTTGTTTCACACGTCGTCGACACATATGCGAAAC
	GAGAAGGGCTTACACTTCTTCAACCTGACGCATCGAATGTTGGCGGCGCGGCCACCGGAGTCACAATAGA
	TTTAGAAGCGGTCCGGGCCCTGACCGAGTCCCAAGATGCCTTGTCGAAGCGCTTGCTCGAGATCTACGCC
	ACCCATTTAGGGGTAGACTTGGACGCAGACCGACAGGCGTTGGATAGCCTGCGCGATGAGGTGGCAACAG
	GGCTTCAAGCTGACCTCGATCTCTGGCATGCAGAGCATGGCTCAGACTACGCCCAGGGTATTCGACCACG
	CTTTGATTCCAAGAAAATCCGGAGCTATAATTCGTCGTGGAACTGGGCACGCCAAAGTCTGCTGGAGTTG
	TTTGATCGTGTATCAACTGTCACAGACCCCAGCATGCTAGATCGTGACTCGATAGCCAAGAGCTGCTATC
	ACATTGCCAACGCAGCAGACAAGACCATATTACCGGTATTGGATGAGTTGATTTCCCAATTGCAAGATCG
	CACTCAATTTCGACCGATCTTTCTCGCACTGAGAGAGAATTGCACGGATAGCTTGCTGGCGGGACCGGTA
	TTCAGAGGGGCTCCCCGTCAACTGACGCCTGTTACAACCATGGATGATCAAGGGAACCTGCAGTATCGGG
	AACAACCCAGGAAAGAGTCAGCACACTTTGCCGACCTCGCCATGCCAAGGTCGGAACATGCCGAAAAACC
	CCTAGTCGCAGCTGAACCATACCTGCACCTGAAAAAGAGATCAGTATCGGGATGGGAGTACTCCGCGGAG
	CTGACCCATCATTTGTACCAGGCTCTCCGCGACGTGGAAACAAAGGGCGATTCGCTGAGTGATCAAACGG
	TGTTGATCACAGGGGCAGGAATCGGGTCCATCGGAGCCGCCATGATTGTGCATTTCCTCCAAGGCGGAGC
	ACGAGTGCTTGTCACGACCTCGTCGATGTCTCCGGAGGTAGCGCGAAAGTATCAAGCCCTGTACATGGAG
	CATGGAGCGCGAGGCTCAGAGCTGGTGGTCGTACCTTTCAACCAGGGCAGTACTCAGGACATTACTGCCC
	TGGTTGAATATGTGTACGATGAGAAAAAGGGCCTCGGATGGGATTTAGACTACCTCGTCCCCTTTGCAGC
	TATCAGTGAGGCTGGAAGGACCCTAGATACGATCGACTCCAAATCGGAGCTGGCGCATCGCATTATGCTC
	ACCAATCTTTTACGATTGCTGGGGACTGTGAAGAACAACAAAGAGGCCCACGGCCATCGGTCGCATCCCA
	CCCAGGTGGTTTTACCGCTATCCCCCAACCACGGCACGTTTGGTGGGGATGGTCTCTATAGTGAATCGAA
	AATAGCCCTCGAGACGCTCTTCAATCGCTGGCATTCAGAGAACTGGCAGGAATACCTCTCCATTTGCGGC
	GCCGTCATCGGCTGGACTCGTGGCACGGGACTGATGAATCAAAATGATCTCGTGGCCGAGGGAATCGAGA
	AGGCCGGAATGCGCACGTTTTCTCGGGAAGAGATGGCTTATGCACTTGTTTGCCTTTGTGTCGGCGCAAT
	GTACGAGCTCTGCCAGGAAGCACCGGTCTATGCTGATCTGACAGGAGGCATGGCCCAAGTCCACAACCTA
	CCAGAATCCGTAGCCCAGCTGCGACAAGACCTCAAGGAGCGCAGCGAAATCCAAGCCGCTCTATTCCAGG
	AGGATAAGATCGAATCGGAGTGGTCAAGCCCAGCAGCGCAGGACACAGCTGTGTCGGAGTTGGAACAGAG
	AGCGCACGTCCGGCAGGACTTCCCTCAGATTCTGCAATACGATCGCGATATCGCGCCTCTCAGTGAGGAT
	TTGCAAGGGATGGTGGATTTAAACCGGACAGTGGTAGTCACGGGCTTTTCCGAACTAGGACCACATGGTA
	ATTCCCGCACACGATGGGAAATGGAAGCCCAGGGGCATTTTTCTCTAGAAGGCGCTATTGAAATGGCATG
	GATGATGGGTTTCATCACTCACTTCTCCGGTATCATTGAAGGGCAACCGTACTCCGGCTGGGTCGACACC
	GAAACCAAACAGCCAGTCGCTGACACGGCGATCAAGCCAATTTACGAGGAGAAGATCCTGGCCCATTCCG
	GCATTCGCTTCATTGAGCCCGAGCTTTGTGATGGATATGACCCTGAAAAAAAGCAGTTTCTCCATGAGAT
	CGTTCTGCAGGCGGATCTTGAGCCTCTCTGTGTGCCTGGATTGCTGGCTGAGCAGATGCGGCGAGAGCAT
	GGCGTCTTTGTAACGGTGCAAAAGTCGTCAACTCCGGATCTATACCAAGTGCAGCTTCGGAAGGGGGCCA
	GAGTATTTATTCCCCGTGCCATGCAGTTTGACCGTGCCGTGGCAGGCCTGGTTCCCACCGGCTGGGATCC
	TCGTATCTACGGGCTTCCCGACCAAATCATCTCTGAGGTCGATCGCTTAACGTTGTACACGCTAGTATGT
	ACGGTAGAAGCTTTGTTATCGTCTGGCATCACCGACCCGTATGAGCTATATCAGTATATCCACGTCTCCG
	AGGTGGGCAATTGCATCGGCTCCGGTATGGGAGGTAGTACCTCTCTAAGAAAAATGTTCAACGGTCGATT
	CATCGGGCAGGAAGTCCAGAGTGACATACTACAAGAGACGTTTGTCAATACTATAAGTGCATGGGTCAAT
	ATGCTGCTGCTTTCAGCCAGTGGTCCCATCCGAACCCCAGTTGGAGCCTGTGCGACCGCCGTGGAGTCCT
	TGGAACTGGGGTACGACACTATTGTGACTGGGAAAGCCAAGTTCTGCCTAGTGGGAGGGTGCGATGACTT
	CACATCGGAGACCTCATTTGAGTTTGCCAATATGAAGGCGACCACCAATTCTATCGAGGAGATTGCACGA
	GGGAGAGCGCCTAGCGAAATGTCACGACCAACCACCACTACTCGTAATGGCTTTATGGAATCACAAGGCT
	GTGGCTTGCAGGTCTTGACTACTGCCGATTTGGCGTTGAAGATGGGGCTCCCGATCCGCGGCATTGTTGC
	TTTTGTGAGCACCTCCAGTGACAAGGCTAGCCGCTCTGTCCCAGCCCCTGGGCAAGGTGTGCTAGTCAAT
	GCAAGACGCACGATATCAGCGTCAAATCTTTCTTCTCCTTTGCTGAAGATGATCAATCGTCGACGTCGTC
	TCGACTTTCGGCGTAAGCAGATCGCCGAAGCCCGGGCTCTAGCGCTTGATCAGCTTGATTTCGAAGTAGA
	TGTGGTTCTAGAACAAGACCCGGGAGTTGACGTGGTCAAGTATCGCAAGGAACGTCATGAGCAGATCCGA
	ATGGACTTTCTTCAAGAGGAGCGGGATGCTCAGTATTCGCTAGGTAACGATTTCTGGCGCCACGATACTT
	CTATTGCTCCGCTGACCGGGGCTCTCGCGACCTGGGGTCTGACCATCGATGACCTACGGGTCGCTTCCTT
	CCATGGCACGTCAACCATGCTGAACGATAAGAATGAATCCAGCGTCCTCCAACAGCAGCTGACAGCACTT
	GGGCGACGCAAGGGCAATCTGCTTCTGGGTGTATTCCAGAAACACCTGACTGGTCATTCGAAAGGTGCTG
	CCGGCGCTTGGATGGTCAATGGGGCGTTGCAGATGCTGGATTCCGGCCTGGTGCCAGGCAATCGCAATGC
	CGATAATATCGACTCAGCTCTGCAGCAATTTGACCTGATTGCCTATCTCAACCGGCCAGTGCATGTGCCC
	GATCTCAAGGCTGTGTCGATCACTTCATTCGGCTTCGGGCAGAAAGGCGCGCAGGCCATCTGCGTGCATC
	CCCGCCATGTCTTTGCCACGTTGACGCGGGATGAGTACGAGGCGTATCTGGCTCGCCGTATGGCTCGTCA
	GCGGATTACCGATGCGTATTTCTACGAGGGGATGAGCTCTAACTCATTGTTCCGAGCCAAAACAGCGCCC
	CCATTCCCAGTCTCCCAAGAGAATGAAACATACCTCGACGCGTCCGCTCGCTTTTCGTTATGATTAGCTC
	TGCTTTTTGGGCCGGCTGGGGTTTTTTTCTGTCTAATTAACCCTTTTACATACTCACTTGCCATCTGCCT
	CATAATACAATGTTTCAAAAAGCAACAACTAGCCAAATGTGCAGCCTTGGAGGTAGATGTTCATGTTTGA
	TGGATATTTTTGGGAATTTTGATAGATTTCACTACATTATTTATAGGCTATAGATGTGGTTCAAGATGGA
	TTTTTCGTGGATGGAGAAGGTTGAATACTTAGTCAAGAGTGAACCTTGGAAAGGTAGAGCTGGTCGCTCC
	AGCTTCCCTAAACCTAATTTGGAATCGCACCAAGGCCAGAGGTCATGTGCTCCGGAGTGGTTTGCAGGGT
	TTGCATACTCTTAATGCCCGAGGCAGCCACACTTGGGCGCTTGAGCCAAGTACTTAACCTCACCAGGGAC
	CACTTTGCAATTTTATGTAATCTTTGCTGACTATAGAAGCCTCAGGCATCACAGAGCGAGAGCCTAGAGC
	ACTGTGCCCCAGGCAACAATCTGATGACGTCTCGTGGAATTCCACTCTCCATGTTGACTTACCACTGCAC
	GTTGTTGTTACTTTTTTGGGTTTCCCAATCTGAACCATTTCTATCAACTTCATTCTATTCTTCCAACTTC
	TCGCTTTACCTCAGCTCCTGAGCACGGCTACAGACCCCAGCCTTAGACCATCGGTGGGGTCGTCTCCGCA
	TCAACCAAGAATGGGTGCAGCCCAGTCCAATGAGCATGGTGCATCATCCCCAGAGGAGTTAAGCTTGGTT
	CTCGCTGAGCGCTTCGCCACAAAATGCTTTACTCCATTAGAGCTCACGCATTTCAAAGACAATTTCTACT
	CTCGGGCCTTGGAGCAGGGAGGCCTACGATACTGGAATGAAGAAGTCCTCTCAGACTTCTTAGGCATCCC
	AGATGGTATATACGTCGCCTCACAGAAACAGCCTTTAGATGTAGGACCGGTGATTTTTCGAATGGTCTCT
	TATCTGGGAGCATTTCCATTTCAAAACACGCTCGCGCCCAGTGTGTTGACCTTTGAGGCCATGGTCAAGG
	TCGTTGTGCTCCTGACTGAGCGCTACAGCAAAGCTCTAAAGCGTGGACACAAGGATCGAATCAAGTTGCT
	CTTTGGCAGCCTGGCTGACGTAGGGAGGAAGACCCCCGCCGAGCCCTATGGAAAATCTACCACCGAAGAT
	TCCGAAGCTTCGGTTGAACGTTCCTATGCGCTGGGTTTCTCCATAGATGAACCTGCCAACGATGAATACG
	AAGAAGACGAGGATGATGATCTTGCACTTGCAGCACTGGAGTCTCTTGACGCGATTGAAGTTTTCAAACA
	CGATCACCGTGTTGACAGGACTGTTTATGAAACCCGGATTTCGATTGATACATTCCGCCGGTTGCTTATG
	CTACTGCTTGTGATTGCACCACTAAAGCCATTGGAGTCTATGAAAGTGTATACCTCTGGACTGGATGGTC
	GGCGTATGGAATTAGTTAAGAAAGAAGCGGACTGTATCATAGCAGCCTTTTCACCGGAGGAGAGTGATGA
	TGGGATATCGTACAAGGCTTTTGCCCGTACAATATCGCTGTCTCTGCCATATCTGTTCGATCCACTCACA
	GCTCTTTTCGAGCATATGCTTTTCAGCAAGAATCTGAATCTCTCTCAACACCGCCACAAAGATCAAGCTA
	CGGAGACCGAACAGGAAGAGAACGAAGAACTTCCCTCGCCATCGGCTACACTTACACTTCCTGGAAGTTT
	TAAGTCGGCCATATTGGACTCAACACTTACCTCGCATCTTTCATTCTTCCTTCCATCTACATCAACCGAT
	ATAAATGTCCTCCGAAGTAGCGTCAAACTACATCCCGTCTTCTCCACAAGCGCTCACGGATCTTCCCTAA
	CATCATTCTCCCACCACGTCCTTACCTGGCAAACTGCCACCCTGCTCCTCCTGCAAGGATCTCTAGCAGA
	CTCAAACGGCGAAGAGTTGATCACACTCGGCGCCTACATCCCCCAAATGTGGAGAACCTCCACATCGGCC
	TCAAGCTCGTCTTCAAAAAACTCTGACATCCTCCCTTGCCTCTTCCAACTATATCCAAAACACCTACTCC
	TTCCAGGCAACCCCTCCCTATCCGCAAAGAAGCCCAACACCCCAATTGCCTATTTCTCACCCAACACCGG
	CATTGCAATCGGCTGCCGCATCCCCGCTCCCTCTCGCACGCACCAGACCTACCCAACCCCGCACGGAGCG
	GGCAGTCTCATCATCGACGCAAACATAGAGATAGCTGAGTTCCACGCTGCATCATTCGGACACGACGGCG
	TCTTTTTACCCGCTGCCAATACATCCCTCGAAGACCCGCCGACTAACATCAAGCTTGACCTGCATACCCT
	AGAGATTTGGGGCATAATCCCTGATCCGGAGTCGTCGTTTTCCGCAGATCCGAGATTGAGTCCAGTGGAG
	ATCCAGCGTGCAAAGTGGGAATTTGAGGCACGGGAGGCTGAGCGCCGTCGTAATATCAATCTTAAGGCTG
	GGGCTGGCGATTCCGCGAGAGAGAGTGCTAGGTGGCTTCTGGAAGCGGCTGGTATTATCGGGGATGAGGC
	AAGATACTCTGGCGAGCGGGGTTAATGGGGTTGGTTTATTGCCTGTTTACCGAGCAAGCGTTTCTTTGAA
	TTTGTGACAGTCCGGCACCATCTCTGCGAATTAGCGCTATCGGGATTGATATTGAAGCGAGATTACAATA
	AGCCTATACTACTTGCCTGCCCAAGAGGCCTGCAATGTTTTGGGTCACTGAAAACCCGCAGAAATTTCAG
	CGGCATTTTCTCATACAATCAAG
>MTCONS_00000238	GTCTCCCCGAGGCTGTCAACAGACAATACCTCAACCCCTGAATACAGAATGGTTGAGCTGAAATCTATTT
	TCAAGAAGGCCTACTGGTCTCTTGCAGCCGGTGGACTGCTCTATGTGCTGTGTCTCCTTTCCTTGACCAT
	CGCAAAGGTTCAACGTTTTGTTCTTTATGCAAACAAGATCAACCCCAGCTTGTGGCAGGACATTAATCAG
	GTTGAGCAATTTGGGTTTCTGAGAACCCAAGTCCAACCGTTTCATTTGGTGACGCCCGACAATGAAACTA
	TTTATGGCTGGCACTTGATGCCCTTGCATCTTTGCCTGGAACACGAAAGGGAACTGATGGATAATTCCTC
	TACGGGCCCAGCCGAGGATTATACGAACACAGTTGCCCATAAGCTTCTCGCCAATGACTCCAATGCACGA
	GTCGTCGTAAGCTTCCATGGAAATGCGGCGCACTTGGGTTCTGCTCAACGCCCTGCCACTTACAACTCGA
	TGCTGGGCCTGTCTACCCCGTCAAACCCAGTCCACGTCTTCGCAATTGACTATCGAGGATTTGGTGTGAG
	CACTGGAACTCCCACAGAGGAAGGTCTCATCACAGATGGCGTCTCACTCATTAACTTCCTTACCGCAGGG
	CCATTGAAGGTTCCCACTTCTCGCATCGTCATCGTGGGGCAGAGTTTGGGAACTGCAGTCACAACTGCAG
	TGGCAGAGCGTTTTGCATTCGGATCATCTGACCCAGCAGCTGTCCAACCAGCCATCAAGAACGCCGAGCC
	ATTCGCTGGAGTGGTCCTGTTGGCATCCTTCAGCAGCCTAGCCAATCTCATTGAATCCTACAGCTTCAAG
	GGCCTCACGCCACCTATTCTGTCCCCCATTATGGGATATCCTCGGTTTCAGAAGTGGTTGTTGAGCCATA
	TTGTGGACCACTGGGACACGGCTGGGAGACTGGCTCGTCTTACCGGCGTCAATGCCACTTCGTTAACCGC
	TGTAGATTTGGAATACACCGATCAAAGCCTTGATCTGACGATTGTTCACGCCTTAGACGATGCTGAAATT
	CCCTGGTACGAAGGACGCCGTGTTTGGGAGGCTGCCACGGGTAAACACATTAAGGGTGCTCCCGGCGCTG
	TGACGCACTACAAAGCCGAGGACGGCAACCCTAGCGAGGTCAAGATCTGGAAGAATGAGATCAGCAATGA
	AGATGGCACTGAGATTGTGAAGACAGTTAGATGGGAACGGATTCGATACGGTGGTCACAATCGTGTTGCA
	TCGGGCTCAGTAGCGGGTCTTGCGGTTATGAGGGCCTTCGAGCAGTGATTTGGCCGGAGCATCGATGGCA
	TGTGGATAGAAGCCCCCGCAGAAATCGGTCGCTTTTTGCTGCAAGTTGCAGATACCCCATAAACCAGATT
	AGTATTGAGGAAATTACTTGTACCATGGAAGATCCATCAAGTTTCTTGTGGTGTTCTTGCCTTGTTCTCT
	TCTTTTTCATCTGTGATGGATATTGGATTGCATCTGAATTTCCCAGTTCTCTTTCAACTTGCAATACAGC
	AGCCAGTTTGCCAAATGTCTGCCTTGGATGTTAGGTCATTGACCGCCGATTCTCCCGTCTTTCGCAATCC
	CTCCCCAACCGACACCCAGGCTCCAGCAATTCTCATGACCTTCTCTCGATCATCGGTTCGGTCTCTTTCT
	CGATCTCTTGCACTCCCCACACATGTGATGAGGTTCGGAACCAACTAGATGCTTTGGTATTAACGCCAAC
	AACGAACGCATAGGCCGTGATATCTTATAACCTCAGGAAAGTGGTCGAGATCTTTGGACTTTCAAACTGT
	CCACTATGCCCGCGTCCGTGCTTGTTTCACGGAAGGCTTTTTAATATTGTCTTCAATGGGGCCACAGTCA
	ATACGGGTCAGCCCAGTCACCTTTCGTGAAATATTATCATAGCCGTTCTCCTTTTTGTTGAGGGCCGCAA
	TCCCGCGCGGAAAAGATAACGCCAACACATATATATCTAAGCTTTACGGGTTATTCTTGCAATAATTGAA
	GGACTAACAGAAGTGGATGACACGCCAACAGACTCGCAAAATCTCACGCAGATTTGATTTCAATTCTTGA
	ATTCAGGAAGTCGTGGGTTCCACTCTTTGATCGAATGGATCCAACCGAACCTCTCATTGCTTCGTGCATG
	GGGAGAGATAGACTTGATTATTTGGGTTATTCTTCAATTTTGTCTTTCACTTGTCGAATTGCACACACTT
	GATGGACCATGGGCTTGACGCAGAGAGTGTGCAACGATGTTTTGTAACGTCTTGCATTGAAAAGCCTCAA
	CGTCTGTGAAGATGACTATAGGGATATGTCCAAGGTCACATGGTGCCAACTGGCGGGCGCATGTAGAGAT
	CTGGACCCGTTGATTTTTGATGTTCCTCCATACCTGATCCCAGCGATCAAGGCCAAAACTCCCCTTCAAA
	CCTGGCATTGAACCAGCAAACCCCATCGCCTACGTGGTGATGTCGAACGCCAACGAGCAGATGTGAAGAC
	GAACGACTGCTGAAATTGCCTTCCTACCTTTTAAAAAGCAGTCCGATATAAGCCGGGGGAATTAAGGATA
	CAGATGCCTAACTCCTAGGGAGCGGATATGCAAAACGGATTTAGTGGATGGCCGAAGGCGCAGATGTATT
	GGGATTCTGACCAACAACACAACCGGAAGAACTTCCGTGCGAAGGTTATCATGCTCTCTGAAGTAAAGCC
	GCCCGGAATGGTATCAACTACTTCATGATATGCTGGTTTCTATGGCATTCGCTCGTACCCGGTCAGATCC
	TTCCATGTTCTGGCGGCATGGCAAGGTCCCTCTCTACGTCATGATCTATGTGGATCATCGTCTCATTTTG
	TCACTATCTGAGGAAGAAATTCATTCCGGTGCTCCGTCACTTTGTTGGATCGAAGGGCCTGGTTATCACC
	CACAATCCGCAAGCATATCTCTACTCCGGATCTCGTTTGGTTGCTCTATTGAGCTACTACAATGCCAAAT
	GGGCTTGTCCTCATACTAAAAAAGGCCTTTCAACTCTGGATTTGCATTTTGGTCTTATCTCGTGGACTCT
	AATCAGGGAGTCCCATATGGCGTTGTCTATTACTGAGAATGAGTTCACTACTCAAGCAGTGGCTGTACAA
	GAAGCAACCCGGTTGACGCCACTGCTTGCCGAAATTGGTATTTGTTCCTCTTGAAGCTTATCGCTCTTCA
	TGCAGAAAATGATGGCATTGCGTTGGCTTGGAACCACAAATTCTATGCTACTTACACAGAGCATTTTGCA
	ATTATATTCAATTGGCTGAGAGATGTACTCTCGAATGGTGCTATACAGTATCAATTTTTCCTCCTAGTTG
	GAAGGGCCAAATGTTGCAGAGCAAAGCTGCGAGATAACCTACGCCCTTACCGACAGTGACTGCGATCCAA
	AGGACCAATTTTAGAGTCGAGAGGACATCAAGAATATACTCAAGCCTGACACATATGAAGAACTTGATGG
	TACTTTGTGCAGTATTTGTGCTTCCCTTTCCACTACCTTTGTTTTTACTTCGATACCTTTCATCTCTATC
	TTCTCTTTCTCTTCTATTTTTCCTCGCCCCCCTTCGTCTGTTTTCTCACTACACCAGACTCCCCTTGTTT
	AAACTCCAGATTACAGCAACGGAGGCATGTGGCTTAGCCATCTACGACTGTCACAATCGGAGGGCCCAAG
	CGAACCAAATGAACCGCAAGTGGCTGGCTTCACATGGCTGGCAATTTACACCCCAATGAATCGAATTCGG
	TCAACGCTACGCAGCCGTCCCACGTCAGCGATGTCCCGGGTAGGTCTTTGAGGCACCTGCGACTTATCAA
	CTCAATGCAACCATGTTCTCTTCGCCTTGTCTTCCCTTTTATAATCATCATAGATCAGATTCCACCCTTC
	GGGAATACTGCGGGGTAACTGCATTTATGTTGATTCTCAGGTCGGGTCAACCATCTTTCGCTGCTGGTAA
	AGCCACATTCATTGGAACCCAGGATAAACCTATCTTACTCCATCGATCAGATTCAGTTCTTCAACGCTGG
	TGCCCCGTCGACTATCACAGTATCCGATTCCTCATCAATACTTTCCTGAGGTGATCCTAAGGATTCCTTC
	TTTTGTTCCCTAAGATGAGATGTCAGTTGGATATCCACGACGATCTAACAATGCTTTATTTTACCTTCGC
	CATATGTAAATAGAGGCCATAAAGCCGGCCCATAGTAAGAAGAAAAAGACAAATGATATTGGCCATCCCT
	TTCGCCATCTCGGTGCACCGTCAGGGCCGGCAGTTGGGTATGCCAGCAAAGGAACCCAGATATTGAACGA
	ATAGCCAAATGTCATCATGGAACCCTACAGTGCGAGACAGAAGATGATCAGTATGACTTCTTGTTATTCA
	CATCACAAGTGAAATGGGCATACCATAATGAGAGCGCGCTCCTCGGCATCGTCTCTCACGATGACATTGA
	TGGTAGAGTAGAGGATTGGACTCAAGCATCCAGCTGCTCCGAAGACATACCAGGCAACGAATCTTTGCGA
	AGAATGATTAGTAACACGGGCTTGATCTGAGGACTGATTAATAAGGGATCTTACTTCAGCCCTGTCGGGA
	TATTCCATATAATCATGCACAGTGTCGAAAATAGGCAGCATGCTGACGCAATGGTATATATGATCCATTC
	GGGATAAATTGCCGCCAAAGTCGTTCCTAGCCAGGAGGCCACGATATTAACCGCATAAGTGACAGTCGGC
	AGCTGGTTGATTTGAGTCACGGAATATCCCTCTTTTTTAAGCCACAAGCTCATATAACTGCTAGGATATG
	AACATATGATCATGCATCTGAAGCCGACGTTAGTATGTTGACTACACCAATAATTCGCCCCTTGCAAACT
	TACGCGTAGCAAGAGATAAAGACCCAGATGTGCCATCTCTTCAAAGTCCTCTTGAAGACGTCAAGACTCA
	TCTTGCCAGGCTGGCGAATCTTTGCCCTGACAGTTCTCTCCTTGGCCAACACAACGTCACGATCTGTCAT
	GTAGAATGGTCTGGGTGATCCAGGAATACCGGGGAAAATAAAGAAGCCGATCAAGGCCACGGGGATGGTA
	AAGATTCCATCGATAATGAACAGCCACCTCCACCCTGGCATACCACCGACACCAGAAAGGTTGGTATAAG
	CAGCTGCCTGAAGGTATCCACTAACCATCGTACCGAGCGGGTTGCAGATGAACCATGTTCCGGCTCGTTT
	GAATAGTTCGGGACCTGTGTACCATGAACCTTCAAGAGGGTCAGCCCGAATCCGGACAAGCATGTGTGCT
	TTTTGAACCAACCAAGAATAAAATGGGTGCCAGCGAAGACGGGTGCTTCTAGCATTCCCACCAAGAAACG
	AAGGGCGTATAGTTGGTGTACATTTGTGACACGACTCTGAGCAAATGTGCAGATCCCCCAAAGGACTTCG
	AGGGAGGGTAACAACCAGCGAGCCCTATTTAAGAACTCAGTGGCTTGTTAAGATAGGGGCGACCTTCCCT
	TCAATGAAACTTACAACTTTGGGCGTGACATGAGCAGTAGTCCAGGGATTTGAAACAGGACGTATGATGT
	GAAGTAGCAGACATTGAAGTAGTTGAGCTCATTGCCGTGCAGGCCGAAGTCTTCCTTCAGCCCACTAACA
	TATGCATTACTGATGTTGGTCTGATCTGCGACATGTTGGTATCAATTCCAAGGGCAGTTCACCTGGAATT
	AGGCTTACCCAGATATTTGACAAAGACTAATTCGTTAGTTGAATCTCGC
>MTCONS_00000242	ATCAAGTTAGCCCTCTTCGTAGCAAGACATTCCTGTCAAGGTAACTTCGTTTCGAAGACAAGTTCAAAAT
	GCAACAAGCCCACTCTCTTGCCAGAAGTCCAGCTCCGACTTGGGCAATCACTCAGCAGTGGAACCCAGTG
	ACGTCATTGCTAGGATTGGTCAACCCAACATCTTGACCGACGTGGAAAAGTCCAGTGAATCAAGGTCCAT
	AGCCCCAAAAATCGTCCCACTCCTCGATCCAAACAGATCGCCCGAAGCCAGCCCTACGTCAGGCTCAGCC
	CTACGCCTTCCGGTTGTCCCTACTGCTTATAATTCCAACCCATTATTCACCCGCGTCCATGTCGTTCCCA
	GAATCTGAAAGATACTCACATTCCAAGCAAGCAAAACGCATCACAATGAGCTCAGACGCCTCCAACGACT
	CATTGTACTTGGATTCCAATGTTGCGCTCGCACAGCGGATGCAGTCCGAGAGCGAGGTGGAGCTGAATGA
	GGCTACCCATCAAGACGAGGGCCAGAAAGGTGTTCTCGCAGGCATTAAACATCGGTTTAACGTGATGGCT
	CCTGGTGGTTCAATTTCGGAGTTTGGGAATAACGTTAGCTCAGCCGCCCAAGAGCAGGTAGTCGCCGCAA
	AGGAGACTCTACTGGAGGGGGCTGTACCTGCTGCGCAGGGAGCAATGCGGACCGTTCAGGATCAGATGTG
	CACCATTGCAGGTGGAGCCACTGAAAGCAAGGAGACGGTATCTGAAGATCGTTCCCAGGAGGAAAGCGAA
	TGCATTGATAATTTGAGCAACGAACAGATTTGCGACTTCCTGCGAGAGAAACACATGAGTAATAGGCACC
	CGCGGCCATCGAAGTAGACAAATGACGGCACCTTCTGGGCGTTTTTGGGCCTGGTCTCCATTGACTGGAG
	GTCGAGCACCCTTGGGGTCTTTTGCAATTTGTTGGATATTCTAGATGTCTCCTATCGTATCTTTTCTCTA
	GGGGACAGGATCCTCGCTCAGGACTTAACATGTAGAATACGAAATCGCAGAGACTCAAACTGTTTTTCAG
	TGGCAAAATTTCACAACCGGCTGTATTTTGCTCGAGACTCGACCAAAATTTATACTACCCAGAGCCTAGA
	GAGCAGCCCTAAATCCTCTGGCCAGCGCACGATCCAAACCCAAGTAATCGGCCACTTGGCCCAAATGATC
	GACACCCCAGAAGCCCTCAGTCTCACCGTTGAGGTTCGTGCACTCGAACCACGGCAGCCCGAAAGCACCC
	GAGTCAAAAGAGCGATTGGTGTTCGCGGTCAGAAGCGCCTTGATCTGTTGATCATTCATCTGAACTCTTA
	GTGATCTTGGTCCTTGCAGTCGCCAATCGACGGGACGTGTTGGAATATTGGGGGTGGTCATAAGCTTACA
	GCAGACGTAATCTCTTGCGTCTCTTGCTTCCCAAGCACGCTCTCGATCACGGGGGTGAAGCCATCGGGTT
	CGCCAATAGCTGTGTTGCCTTCAACCCACACCGCGTGGAAGATCGCCCTGATCACCGGGGGAAGCTTTTT
	GGGTGCCTTCTGGGAGATTGCGCATAGCGCACGTTGCACGGGTAGTGTGCGGAAGGGGAAGCCTTGAGGG
	AATCCTTCCAAAATGGGAACCGAGAAACATTTCGCCCATCGCCTTCGCTGCTGGCCCAAGTAATCTTTCT
	TATCTGAATGCCCCATGGACTTGCAAGCTCCCGTTGTTGAACCGTTCCCAGTCATGATCAGGACATTCAC
	TCACTCTTGATGTGGGATCGGAGGGCTGTTACCACATGCATTCATCAAACCTCCGAGCAGAATCGGGACA
	TAGGTGATTTCACATTTCGCAAAGGCTGGTGAATTCTACAACGTTATTAGATAGATGGAACAGCGATGCA
	GATACCTCCATACCTGCAGC
>MTCONS_00000319	AGCTCCGTCATCTCTCTCCAGGCCTCTTTTTCAACTCCCTTTCTTGGGTGCTACAGCTTATTGTTACAAG
	ATATCTTCGGTCTTTTAGGTACACTTAGACCCTGCCTTTGGAACCCCCAAAGGCGATTCGGTCACCACGG
	CTCCAGTAGTCTTCCTTCTGGTTCTTAGCCAAATTGTCTCCACTCAACGTCTCCGCGACACTCTTAACAA
	CATTCCACCTCCTGGTCTTCTCTGAACTCTCGTCCGGTGCGCCAATTTTCGTCCCATTGACGACCCCGGA
	GATTATCCCCCCGTTCTCTGAGCTGCCGCATAGGACTTCTTTCAAGGTTCTTCCTCTTCAGGGGGAAGGG
	TCTAGGAGGCTTGGTCCAGTCAACTACGGTTGTGACACTTTTCGTCCTCCCTAACGCGCAGTCGCCTGCT
	GGTTTACAAACTTTTTAATCATCTTTCTATCTTTTATTCAAATTGTGCTGAGTCGCAGCGGCATGGTTAT
	GGCACCGACTGCGTGTGTATCGACTGCTGAAGTATGCACCTTCAGAAAAGACTACAACAATAGTCTGGAC
	CATCTTGGTCTGGTCAGCAGTCATAGCGGGGACAACAACCGGTTGCAACCATCGTTGACTGCCAAGGAAC
	TTGTTTTAGATGTGCTGAAGAAGCGTGCGGCGGAGGTAGATGTGGACAAGTGTGATCCTGGTGAGGAGGA
	TGCTTTCTATGTGGCAGATATGGGTGAAGTCTACCGCCAGCACATGCGCTGGAAGATGAACTTGGGCCGT
	GTCAAGCCCTTCTATGCTGTCAAGTGTAATCCGGACCCGGAAGTCCTCCGTCTTATGGCTCAGCTTGGAA
	ACGGTTTCGACTGTGCCTCCAAGTCTGAGATCGAAATGGCCCTTCAGACGGGCATTGATCCTAGCCGCAT
	TATCTATGCGCAGCCTTGCAAGACCAAGTCCTACTTGCGCTATGCAGCCGAGGTTGGCGTCAAGCAGATG
	ACTTTCGACAATGCCGACGAGCTGTACAAGATCAAGTCCACCTTCCCTGAGGCGGAACTCTACCTTCGCA
	TCCTAACCGACGACTCAACCAGCCTGTGTCGGCTGAGCATGAAGTTTGGTGCTTCTATGGACCAGATTCG
	TCCGCTGCTTGAACTGGCTTATAAATTGGACCTCAAGGTCGTCGGTGTCAGTTTCCACGTCGGATCTGGT
	GCCGAGGATCCCCGGGGTTTCCTCAAGGCCGTGCAGGATGCGCGCCTTGTCTTTGATCATGCGGGAGACA
	TTGGTCACGAACTTCACACCTTGGATGTTGGTGGCGGCTTCTGCCAGGACACTTTTGAGAAGTTCGCGGG
	AATTCTGAGCGAAGCCGTGGACACCTACTTCCCGCCGAATATTCGTGTGATCGCCGAGCCCGGTCGCTAC
	TACGTAGCCACTGCCTACACTCTGGCCGCCAACGTCATTGCGCGACGTGACATTCCGGATCCCGACGATC
	CTTCTCGTGATGCTTTCATGCTGTATCTGAATGACGGTGTCTATGGCAACTTTTCGAACATCATCTTCGA
	TCACCAGCATCCCGTCGCTCAGATTCTCACTTGCGCCTCGGACGGCTCCCAGCCTGGTTCCCCGAACTCT
	GCGACTTCGGAGGACCCTGTTTACTCTATCTGGGGCCCTACCTGCGATGGCATCGATGTTATAAGTGAGC
	GTATTTCCTTGCCTGGCTTGCTGAACACTGGCGACTGGCTCTACTTTGAGGAGATGGGAGCCTACACCAA
	GTGCAGCGCTACCCGTTTCAATGGCTTCTCTGACAACCACGAGGTGATCTACATCTCGAGTGAGCCCGGT
	GCCTCTGCTTTGCTCAACTACTAG
>MTCONS_00000324	ATTTCCCCGGTATTTTCCCCCACCTCCACGTTGTCAGTCCGGGGTAGTCATCTCTCATTGACCTAACTCG
	GCGTTATTGAAGAGGGCTGTTCCATCCAGACCTTTCATTTTTTTCCCCCTCAAACTTGTCCTTCTAGCAA
	GCAACATGTCAGGCTTTCACTATGCCTTCTCATTGCCCAAATCGGCTGTCCAGCAGGCGACGCCTCCTGG
	AACAGTCGAGCTTTATGATTATGAGGGAGGTTCAACATCCGAGTCAGCCTTCAGCCCCCAACTGCGTGTA
	TCGCCAACGCCATCAAGCTGCCCGTCCGATCCATTGAATTGGAGTCCCTGGAGGAAGGCTATGGCCCTTC
	TCAGTGCCTCTTTCTACTGTTTGATAGCCAACATTACATCCTCCTCCCTGTCCAGTGCGTTGGTCTTTCT
	CGCCATGGACTTTCACCCACCAGTGGCTCAGGCAGACCTCACCCACCTGATTGCCGTCAACGTCTTGATG
	TTGGGCTGTGCCAACATCTGGTGGGTTCCTCTCTCGAACGTGTTCGGTCGCCGACCCATTATCCTTTGCA
	GTCTGGTGATGCTCACGGTGTGCTCCGTCTGGACAGCCAAAGCCACCTCTTTTAACAGTATTTTGGTTGC
	ACGGCTCTTTCAGGGCATTGCTGGTGCAGCTTCGGAGACAATCTGTCCAGGTGTGATAGGCGAAATCTAT
	TTTCGTCACCAGCGAGGAAGAGCGATGGCTATATACACTATCTTCCTTGTTCTCGGCCCTATTATCGGTG
	GTATCATTGGAGGCTATATTGCTCACGCCTGGGGATGGCGGTGGACGCAGTGGCTCAACGTCATTATCTC
	CGGGGTTTCACTCCTCGCGTGCTTTTTCTTCCTTCCAGAAACCCTTTTTGACCGAGATGCTGCGATCGCC
	ATGGCTGCCGCCACCGAGGATGGAGGACTAGAAGAAACGAAGCCGACAGAAATGGAGAAGCCCAACATTG
	AAGAGATAGACCGACCCATTCCAGTACAGGTGTATGAGCCCTACACATTTGCGAGTTCTCTAAAGGTTGG
	ACTTTATCGTGGCGGGCTGCTGCAGCATTTCATGGCACCTTGGAAAACCCTTCGATTTCCTGCTGTATGG
	CTAGTCATGTTGCATTACGGGGGTCTGGTGGGTGGCATGGTCACGACTTCCACTGTGGGCCCGCAGTTTG
	TGTCCGCACCCCCATACAACTGGGGTGCAAATGCGGGCCTGATCAATGTCGGCGGCTTTGTCGGTAGCAT
	TGCTGGAGCTGCTTTCACCTTTTTCCTTGCGGATTACGTCATGAAGCGGCAGGCATTGCGCCAGTCGAAT
	GGGCTCAGTGAGCCTGAAGCCCGGCTGCCAGCCCTTATCCCGGGGCTGTTTCTTGCTACGATGGGCCTAC
	TCACATTTGGCTTCTGTGGGGAAAACCCTTCTAAAGTCGGGTGGCTCGGCCTCCAATTCGGGTACGGGAT
	GCTCACCTTCGGTGTCATGCAGGTCCCTTCGATTGGGTTCAACTATGTTATCGAGTCCTATTCCGCATTT
	TCCCATGATTGCCTTGTGATGATCACCTGTCTGCGAGCCATCATCGGCTTCGCATGGACCTTTTTCGTCG
	GAACATGGGTTGAGTCGCGTGGAGCTGCGGAGCCTTTCGGAATATTCGGTATGTTCATGGGGATAGTTGG
	GTTATTGACTGTTCCCATATACTTTTGGGGTAAAAGAATCCGGATTGCGACACAGAAATGGGCTCCTGGC
	CAAACCTAGTGAGAGCTGTCTTGCACATCACTTAATCTGTACCACGGTGGATCGCGCTGCTGCTTTTGGC
	TGTATTTTTTTTCTCCCAGGATGAATGAAAGATGTATATAAGTTTCACTGTGTTAGATTTTTGACTTGTC
	AAAGCTGGATTAATCTAAGCGATTTAGCCTCCTCTTCTGTAGAATTGGAGTGAAAAAGAATCTAAC
>MTCONS_00000327	GGAGTGTTTGCCCCTAACCGGGTTACCGGAGTCAGTGGAGTACCCTCCACAGACCTGGTGGGCAAGGTGC
	AGCGGATCCCTCTCCGTAGACATCGACGGCAGGGCTTGTCATCGTCGCAGCGGAGGTGGTTCTCGGCGCA
	GCCCTCGCAGGCCTGCGACGCCCGAATTGGCGCACTATTGCCCTCGGTGCACCGCCGCTTCGTAGAAGCG
	GACTCTCTGTGGGGGTCATGAAGAGCTGAATGGCGGGACAACAGGTCACTGTGCAATCCTTACGTCAGTA
	TGTTGACAGGCCATGTCTGACACGACCGAGGGAGTGGACCTCACACGCGACCGAACCGCTTGTTGCATAC
	GGAGCAACGATACGGCTTCTCCTGGGTGTCTACATGGACGCGATCAAATCAGCCAGCACGTCGGACAGGA
	GGGCCCGACAAGTGAACCTACGGGAGCGAACGTGGCGACCGAGATGGTCAATGCGGGTGAATGATTGTGA
	ACAGGTTCCACACTGGAACATGTTGGTGAGTATGGATGTCGGGTGAGCGTGTGGGGAAGCTGTCAATGAT
	CAGACTACGGACATGGTATGATCATGTCAAGGCTGAACGGGGGGAGGACGATAAGTATGCAGCGTCATGC
	GGGGAATGTGGTCCCGAATGAGTCTGCGCCCCTTTCGGGATGTGGAGGGTAGACTCCACCGCCGAATGAT
	AGGTGTTAGAAAAAGAAGCCAAACACAAGCTACATCCTAACCAGAAATCCTAGAATATTATCATCGCTGG
	CATCAAATCACTCCACTATGTCGATCACACCGGTGCATTTCTTTTCCCATGGATCAACCATGATGCTGGG
	GGAAGAGTCCGAGTCGGCCGACTACTGGAAAAAATGCGGCGATGAAGCCCTGGCCAATGGTATTAAGGGT
	GTAATCATGATGGGTGCCCACTGGGGCTGCTCAGGAAACAATCGCTTGGAAGTTGCGATGAATCCCCGTC
	CCACCAAGTCTCCCGTGGCGTATGTGCATCCGTCCAAGTACGTTGACTACGAGCTTGTGCCGGATCTTGA
	GAGTGGGCGCAAGTGCATCGACCTTCTATCCGCTGAGGGCTTTGACGTGCACGCCAACGAGAGCTTGGAA
	TGGATTCACGATACCTATCTTATTCTTATTCGCATGTTTCCTGATCGGTGCCCCCCTACAACCATTATAT
	CCACCAACATGCAGTATGATCCACACTTCCACATGCGTGCTGGCGCAGCTCTTCGGCCACTACGTGAGCA
	GAACTACCTGATCATTGGCACTGGCGGTGCGGTACATAACCTGTATCGAAATGTCTGGAGGCCCATGGTG
	CGATATAGTGACAACTTCTCCCAGGAAACGCCACCTGAGAAATGGGCTCTAGATTTTCGCCAGGCAGTAG
	AAGATGCCCTAGTAAACAACAGCGGGCCTGCTCTCCGCCGAGCCATGACTCGGCTTATGAAGCATCCTCA
	TTTCCGAGACGCCCATGCCACGGATGACCACTACATGGCTGCCGTATTCGCGGCTGGGGCAGCCGGCAGT
	GAAGCCGATTTGGGAACAACCGGAAGGCTTATGGCAGAAACTTGGGAGCTGACGAACATGTGCAATTCCC
	AATTTACCATCGGGCAGTGGCCCCAGGCATCACAAGCTGCTTAA
>MTCONS_00000250	ATGTTCCAGTGTGGAACCTGTTCACAATCATTCACCCGCATTGACCATCTCGGTCGCCACGTTCGCTCCC
	ACACCCAGGAGAAGCCGTATCGTTGCTCCGTATGCAACAAGCGGTTCGGTCGCGTTGACCTGTTGTCCCG
	CCATTCAGCTCTTCATGACCCCCACAGAGAGTCCGCTTCTACGAAGCGGCGGTGCACCGAGGGCAATAGT
	GCGCCAATTCGGGCGTCGCAGGCCTGCGAGGGCTGCGCCGAGAACCACCTCCGCTGCGACGATGACAAGC
	CCTGCCGTCGATGTCTACGGAGAGGGATCCGCTGCACCTTGCCCACCAGGTCTGTGGAGGGTACTCCACT
	GACTCCGGTAACCCGGTTAGGGGCAAACACTCCCGGCACTGATGAGAATTCACGACCCTCGCCATTGCTA
	CAGCCACCACAGCCACCACAGCCACAGGTTGTCGGCGGGGCCTGCACATCACTGGGCTATAGCAATCAAA
	CAGAACCGGTGAATGCGGGCAACCTGTCCCAGCTGGCAGCAGGTCGGACGACTGATGTAGGAGTAGACTT
	GACGGAGAGGTCTGATGCATTGTTGGGGGCATATTCCGCTGTGCTACCTCCAGACCAGGAGGACTCAATG
	TCCGATCTCTCCCCGATTCCCCGGGGGGGACTGGTGGCATTTGGCCTAGAGACCAATCTCGATTTCAGTA
	TGGTCGACCTTAGCTTCCTCGAGTCTTACAATGCACGCGCACCTTTCGAGTACGAAGCGGCCACAGTGTC
	CACTCTTGCACCAACGGTGCAGACTGTCGAGAACGAGGCCACACATGCAGATCACGCAGCAAGAGAGGAC
	CGGTCAATGCAGCGCCTCCGATGGCGCTTTGTGCCCGTTCCTCAAGACCATGGCTATGCTGAACACGGTA
	ACTTGCTCCTCAGCAGCCAGCCTGGACCGGATACGCCCCCAAAGAGTCTCCGGAATCTCGACATGGGACT
	CGGTCCTGACAATTGCCTCGACCTGGCGTCTCGCGACAAGATCTTGAGCATCGTGTTGAGCCAGATGCCA
	CAGCCCTTCTCGCTAAACGCGGCCTCGTTCCCCTCTCCAGAGCTGCTGGATCGCCTTATTCGATACTTTC
	TAACCGTGCCATTCTCCAGCGCGGGCGCTTGGATCCATCGAAGCACGTTCACACCCAAAAAGTCTCGCCC
	GGAACTCTTGCTAGCCATGGCTGCGGCGGGCGCGGTGCTTACTCCCGATCCGCCCTTGCGGAAGCTCGGA
	TTTGCAATGCAGGAGGTTGTCCGACATCGACTTCCCGCCGCATTCGAGGCCGACAATACCCTAGTCCGGG
	ATCTTGAACTGCACCAGGCGTTTCTCCTATCTCTCGAGATCAGCTTATGGAGTGGCAACAGTCGCAAGAT
	GGAAATTTCCGAGAGTTTCCGCTACCCATTGATTACCATGCTGCGACGCCAAGGCCGGTTTGATGCGGCC
	AGATATCCGCCTGTCATTGTGCACCCAGTCGACTCAGGCCAAACGCTGGACGATAAATGGAGGCTCTGGG
	TCCGTGAGGAGTCTATCAAGCGTCTAGTGTACCACTTATGGCAATACGACGCACACTGTTCCATGGTGCT
	TCTGACCAGCCCCCTTATCTCCTACGCCGAGTTATCACTTCCTCTTCCAGCTTGTTCGACTCTGTGGAAC
	GCCCCTGATGCAAAACAATGGAAAGAACGTTTCTGCGCCCAGCAGGCTGGGGGGCAATCCGTTTCATGCC
	CAGCGCGTCTCACGGAATGTGTGTTCAACATGGATCTACTTGAAAGTCACCGCCACGAGGTAGACATGAG
	GTTGTCCTGCACCGCCGTTCTGCACGCTCTATGGGGTCTTATCTGGGAGTACCGGCAAATGAGTCTGCTT
	ACTAGCAGTACCAACAGCCACAGTACCTCCGTATTCGCTCCTTCCCAACCCTGGTCTAGCGGCTTGCTCA
	TGGCGTCGCGGTACCAACAGCTCACTGATATGCTAAACTATTTCGGCATCGGATACCGAAATGAGAACGC
	ATTATACTGGCACAGTACCCTGATGCATATGCACATGTCCCTTGAAGAGATTCAACTTCTCGCGGTCACA
	CTTGAGCAGTCTGAGTCAGTAGACCGGGTTCCTCCTGCAATCGAGGCGTGGTCGGGGAGCAAGGAAGGTC
	GCCAAGCTGTGTGGCATTCCGCTCAAATTATCCATGAGCTTCGAGCCCTGGCGCCGCAGTGTTTGCGTGA
	GTTCGCCGCCGTTGCGCTGTATCATTCAACCCTGGCACTGTGGGCGTATGGAATGGGAGTAGCGAACATA
[truncated: 94,390 more rows]

## Sheet: Table S6
Table S6 The sequence information of the novel lncRNAs in Penicillium digitatum
Transcript ID	Sequence
>LTCONS_00000001	TGGATATCAAAAAATATCCAAATCCGCACTTTGCGGATATGGATTGCGGATATCCGCGGATATTGCGGAT
	CGTGCCGCAGTCTACCATTGTGCAATTTCGCCTCCGCGGTTAGCGTTAGCGACGCCGGGTTCGAAGGCTT
	CGTTCCTACATGGCCGCTGTGGAAGCTTCACATCATGAAGAGCAGGGAAAGGAGAGGATCATGTTATCCA
	GCTCTCGCAGACGCTTGTATCGTTGGCTTGCGCGAGTTGCAGGGAGGAGCGTCCGGTCGAATATGCAATT
	GATGCGTTTTAACCAACTTCCCCTCACTCCGAAATTGATTGGACACCATCAGCCACAAGGCTCTCACTCT
	CGTACAGGGCGCCAAGGCAGATCCACGGACCCGCTTCACACAGGCGATTGTCCACAGAGGGTCTAGGGCG
	ACTAAAACCAAAAGGGCGCAATGGATCGACGATGGACCGGCCGGCTAACGTGTCCGTGAGGCAGAGGCGT
	GGTTCGGCGTGGCGGACCAAAGGCAAAAATGCCTCATGTCGAGCATGTTCGGCGATTCTGCGTAGAAAAG
	GATATGGGTGAGGCAAAGCTGCGCACAGAGCGCTCGAGAGGCCGAACGAGAGAAAAGGGCTGGTTAGTTC
	GCGCCGGTGACCGAGGGGCGGTGGGACTCGGCGAGCTAGATCAATGGCAAAAATGCCTCACTGGCAGGAC
	GCACACAGGACGCAGATAGCAAGAAAGGGGCCGTAACGGGCGAAACGTTCGGCGAGCAACAGTCGGGGCG
	ATGAAGGCGACTTTATAGAGACACGCACGGCGATGTTAGTCACGTGGAGAGCTAGACCCAAAGAGGCACG
	CTAACCCGAAACCGGTAATTCGCCGTCACCGCAGAGTACTCCGCGGAGTAGTCCTAAAGACATAATTTGG
	GTTTAGTTAAAATTAAGAAGCTTGCTTCAAACAGGGATCTCCCCTGGGTCATCAAGTCAATGTCCGACAG
	AAATCAGAAATAACCAAAAAGAAACAAGAGAAGTAATTGGGTGTTGGCAAGCAGGCAAGGAAAAAAAAAG
	TAATAGGAACAGAAAAAGAAGCGTCCCCGGGAAGGCTTGAACTTCCAACCTCCCGATTAACAGTCGGACG
	CGCTAACCAATTGCGC
>LTCONS_00000050	CCGACTGTTGCTCGCCGAACGTTTCGCCCGTTACGGCCCCTTTCTTGCTATCTGCGTCCTGTGTGCGTCC
	TGCCAGTGAGGCATTTTTGCCATTGATCTAGCTCGCCGAGTCCCACCGCCCCTCGGTCACCGGCGCGAAC
	TAACCAGCCCTTTTCTCTCGTTCGGCCTCTCGAGCGCTCTGTGCGCAGCTTTGCCTCACCCATATCCTTT
	TCTACGCAGAATCGCCGAACATGCTCGACATGAGGCATTTTTGCCTTTGGTCCGCCACGCCGAACCACGC
	CTCTGCCTCACGGACACGTTAGCCGGCCGGTCCATCGTCGATCCATTGCGCCCTTTTGGTTTTAGTCGCC
	CTAGACCCTCTGTGGACAATCGCCTGTGTGAAGCGGGTCCGTGGATCTGCCTTGGCGCCCTGTACGAGAG
	TGAGAGCCTTGTGGCTGATGGTGTCCAATCAATTTCGGAGTGAGGGGAAGTTGGTTAAAACGCATCAATT
	GCATATTCGACCGGACGCTCCTCCCTGCAACTCGCGCAAGCCAACGATACAAGCGTCTGCGAGAGCTGGA
	TAACATGATCCTCTCCTTTCCCTGCTCTTCATGATGTGAAGCTTCCACAGCGGCCATGTAGGAACGAAGC
	CTTCGAACCCGGCGTCGCTAACGCTAACCGCGGAGGCGAAATTGCACAATGGTAGACTGCGGCACGA
>LTCONS_00000051	GTTCGAGTAGTGCAACGCGTAGCATTTGCCGCAGTTAGGGCTGTTCCAGCCTGCGATGGTGATCGCACCG
	CCAATGTTTGGGAAGCTTGGCAGCGATGCGAAGTCGGTGTAGCCTCGACTGACCAGGCCATTGACGCCGT
	CGGAGCAAGCGACGGTGTTCAGGGAGGATGTTCCAACATCATAACTTGCGTCGTAGGAGACGGATACTGT
	TTCCGCCGCTGCCAGGGCTGGAGCCGGAGCCGGAGCCGGAGCCGGAGCAGCAGCAACAAGGCTGAGGGTT
	GCCAGGAAGGCAGAGGTGAAGGTGATGGAGGATTTCATGTTGGAGGATTTAAGTGGTTCTTCGAGGTGGA
	GTAGAATGGGTTAGATTCTTGATGTCTTTCCGTTCCCCCTCTGCGGCGAGGTTTATATATCTCTCCATCC
	TTCAGGCCTCCCATCCAAGATTTATCTCTTTGCTGGCAGGCTGCACCCGGTGCAGGTCTTGGAAGAAGGT
	CTAAGACTCACAGGTGACACAGCCCAAATAGGATGCCTTACGCCTAGGTCCATGATCAGCCGATACTCCC
	GTCATGAGGAGCCCCCAGAAACCGGTGCAATAAGGCCGAGGACGATTGTGGGGTTTACGAGGAAACACGC
	AGGTAGACTGAGACATGGCGTGCCTTGGCTGCTATTTTCATCCGATCTGCAAAAGCACTGCACAGTCGAT
	CCACATACAGCTCACACGAGACTCTTTCTATGCTACTGTATAGGGCGACTGCATTCGAGGTTACATCACG
	CAACACGGATAGAATGCCATGGCCACATTTTATCATCATC
>LTCONS_00000005	GACGATTTAAAACGTCCCACTTACCACTGTCATAGTGGGATGATGTTTTTTGGATGCACTCTCGGCTGCA
	ATCATATTAACAAACGCCTATAGGATGTCAGTTGGTTCCTGCAGAAGCAGAAGCAGTCCTAAAAAACCAG
	ACCAGACGATGAAAAAAAAAAAAGAAAAAAATTCACCTACCACAGCCTTGAAATAGCTCTTAAAATGGAA
	CGTCTTCGTTACCCCCATCCCATCTCCATCCTGTGCCCAGCCCTGCTGCAATAAAGCATCGGCGTCTCGG
	GCAAGTTGCTGCGCATCCTCGCCCTCGGCGAACTGAAACGCGCTGGATGCCATTCTCGGGAAAGGTCGCG
	AGAGGGGAAATGCGGGTGCATACAGGCTGGAGATTCTGGTGAGAGGCCGGATATTTGAGATGTTCCTCAC
	ACAGAGACGCATGGAAGTAAGACAATTCATCTTGAAAGGTACTTTGTACAAATTCGGAGGGGGGGTGGAA
	AGAGAGTCCAAATGTTGAGGGCGCACGGGCCAAGGGGATCGGATTATTTGGCCGAGACCACAATGCTATT
	CTTGATATCCATACCTACATATATCTGACATGGATATACATCTGTCTGTTTGTTTCCTGGAGGATTTGCC
	ATAGACCTGCCAAAGTTGACCATCATTCCAGATCTATTGTATAGTTCCTGAGCCCCAGGCCGTATTGCGT
	TAAACCAATGAGAGGTACTCCGTACCGCGCGAGTCACTAGTTGCATAACAGCCGAATAACTGGAATTAGT
	TCGTCTGGTATTTTACATATTTAGACAAAGAAACACACAGAAGCGTCATGCTGATGATGAAACTTGATGC
	CTGAATTCGCTGTCACGTTCCAAGCACGTCCCAAAGTCTTTGAGACCTGGATTGATTCTCTACTGCTCGG
	GGATATCAGCCCTGTAGCCCGCATCATAGAATCACTTGAACATATGAACCATATCCTTCATCGATACCAT
	GAAGATTGAGCGGAGGAATTCGAAAGTTGTCGGAATCAACGCCATGTGGGTTAAATGTCAACTCATCTCT
	TGCCAAGGAAACAACTTTGTTTTGATATGGCTCTGAGTGCAGGAAAGCTTGGT
>LTCONS_00000006	ATTTTGGCAGGTGAGAACAGTTGATTCTTTCTGGCACTTTCAGGGCCAACTAGCCGGAATAGGAAGTTTG
	CATTTGGGGTAGTCGGACCCACATTGGAGAGAACTACGGCCATCTCCAGCCAACTTCCCCGTTGCCGCTC
	TGGGCCGGGAGAATGTCCGCTTCGAGTCTGTTCAACGCCTTTAACATGCAGCATCAAATCTATACAACAA
	ACACTACAGAAGATAGGGATATCAAACTCTCATGTGCCCCGCGAGGTAAGGAGCCCGGATTACTGCCGAC
	CGTGCCCGACCGCATGGAACCCCATTTAAGATGGACGTTCTGCGTTTGCAATGTCTATGAAAATGACAAA
	TGGGGGCCGAAAAAAACCGCCCAGGGAAAAATGCGTCCACGGGTTGCTTCCATCAAGCCAGCAAACTCGA
	GTTTTAGTGAAAACAAGATATTGCCAAGTCGCCCATTACTTGCCTTCGCCGTTTGTGACGTCAGGTCACC
	ACAAGAGACCAAGTCATTCGTCAATCACATCCAGGACAGGTACTGCAGCTAAAGGGCACCAAGAATTGCC
	ATGGTCCATATTACGGGCTTGGCGTTGATTGTCATCAAGGCTGGAGGGCCACAACTCTTGTTCTGACTCT
	AGTAGTACGCTTACCTTGTGATCGGCTGACCAATTGGGAGTTTTATTTTCTCTTGTTCTTTTCTCTCCTA
	TATGCCGGCCCGACTATCATATCCTACAAAAAGAAATTACTCGGCGGTCTACCGGCATAACGTTCCAGAA
	AACTGTATCGAAGGCTGTCAATTACGTATCTGTGAACCACGCAACACATAACTACACGGCCTAATCGGAA
	TCCCTTGCAGGGCACCTAGCCCTCTCACTGTTACATTTCACCATGAATACGGATCCTCATCCGCCATTGC
	CCACTGGGGTAAAAGACCAGAAAGAAGGTTTGATCAAGTCACATCGCCCTTGGGCGCCCAAGGGAGGGGA
	GGGGGATTTATGGTTGTCCGGAAACAACCACAACAGGGTATCGCACGTCCCCCGAGCCCGGAGTCTGGTA
	CATTCCTGCACATGGCAAATCGAATTGCTGCAATCGACAACATCAAATCTAGAGCGCCACGCGACGCTTT
	GATGATCTTTGCGGCGATCCCACAGCCGGAATTTGTTTACATGTAATCTGTGTATAGAATCATGACTCTT
	AGAAATTGTAAGTTTGTGCGCCACTCGGAAAAACCGGCGTATTGCTCTGTTGCTCTGCGCGCAACCAAGG
	GCCAAGATGTGATTTGTTGTGGCCCGACCTTAGTACCTGTGGACGCCTGGCCTGGCCCATGTTCCGGAAG
	ATGCCTGTAAGCCCCGAGAGAATGAATCCGAGTTGTACATGTTCATTCTGTTGGGGGAAGGGGGGGAAGT
	GGGTGGAAAGAGACCTCAATCTGACGGTCATGGGCTCCCCCAGGGCTAGAGCATTCCACAGTTCTCCTTA
	GACCCTGAAGCCTCAGGCATTGGGTTCCACAAACGGTTCTAGCACCACGTGACATACCCCGCGAAGAAGA
	GAATGAGTCAGCAGGCCCTC
>LTCONS_00000058	CTAGAGGGCCTGCTGACTCATTCTCTTCTTCGCGGGGTATGTCACGTGGTGCTAGAACCGTTTGTGGAAC
	CCAATGCCTGAGGCTTCAGGGTCTAAGGAGAACTGTGGAATGCTCTAGCCCTGGGGGAGCCCATGACCGT
	CAGATTGAGGTCTCTTTCCACCCACTTCCCCCCCTTCCCCCAACAGAATGAACATGTACAACTCGGATTC
	ATTCTCTCGGGGCTTACAGGCATCTTCCGGAACATGGGCCAGGCCAGGCGTCCACAGGTACTAAGGTCGG
	GCCACAACAAATCACATCTTGGCCCTTGGTTGCGCGCAGAGCAACAGAGCAATACGCCGGTTTTTCCGAG
	TGGCGCACAAACTTACAATTTCTAAGAGTCATGATTCTATACACAGATTACATGTAAACAAATTCCGGCT
	GTGGGATCGCCGCAAAGATCATCAAAGCGTCGCGTGGCGCTCTAGATTTGATGTTGTCGATTGCAGCAAT
	TCGATTTGCCATGTGCAGGAATGTACCAGACTCCGGGCTCGGGGGACGTGCGATACCCTGTTGTGGTTGT
	TTCCGGACAACCATAAATCCCCCTCCCCTCCCTTGGGCGCCCAAGGGCGATGTGACTTGATCAAACCTTC
	TTTCTGGTCTTTTACCCCAGTGGGCAATGGCGGATGAGGATCCGTATTCATGGTGAAATGTAACAGTGAG
	AGGGCTAGGTGCCCTGCAAGGGATTCCGATTAGGCCGTGTAGTTATGTGTTGCGTGGTTCACAGATACGT
	AATTGACAGCCTTCGATACAGTTTTCTGGAACGTTATGCCGGTAGACCGCCGAGTAATTTCTTTTTGTAG
	GATATGATAGTCGGGCCGGCATATAGGAGAGAAAAGAACAAGAGAAAATAAAACTCCCAATTGGTCAGCC
	GATCACAAGGTAAGCGTACTACTAGAGTCAGAACAAGAGTTGTGG
>LTCONS_00000008	GGAAGAGATATTAGTCTCCACCTCAGAATCTTAGACTGTGAATCTATGTCAGTAGCATTGAGTGTGTCTG
	GAAACGGAGTATGACCTGCAAAAAACATCATAACCCACAAAACCCCGAACGTCAATACTCCGGTTTTCCG
	GGCGATCACATTGCGGGGAGAGCTTCTAGCGTAAATGTATAAACACGGGATCTTGGACAGTCTCAATGCA
	GATACGGAGTATATACGTAATAGAAAGAAGAAACATAAAGATGGCGCTAGATTATGTATAGATGGGGAAA
	AAAAAATAAATCAAGGAAAATCTCCCTTTCATCCGATCCCATTGACCCGGCCAAAAAGACAGAACAGATT
	TGAATAGGAAAATGACAAGAATGAAAAAGCCAGCCAACGCCATGGAGTCCCCAAAAATTACACAGACTAG
	GGTCCACGGGGGAAAGGTCATACAATGCATCTGGAGCCGATGTTGAGTACAGTGTAGGTCAAGCCCAGAC
	ACGCCATCATGAGACTGGCTGCACAGCTGCCGGTTGATCCTGGCCATCGATAGCTCGAGGTACCTGCACT
	CCGCTGCGACGTAACTCATCCAATTTAGCCATGGCAGGCCCCGTGCAGATACGACCGGTTTGCATAAGAG
	CGCGGAGACGTTTCCGACGGGCCTCGCCGCTGCGCTCTTCGCCACGAGCCACGCCCTCATCGACCCAGTC
	CACGGCATGGACCTTAAAGCTCATTCCATCGTGGCGACCGTCCCATTTGCGGGACTTCAGCCCGAACATG
	AGGGCGCTATCATACTGGGCCACACGGGGAAGAACTAGCAGGGTGATGTGCAAGTCCTTGTCAGTTGGGG
	GTATCGGTGGGAGGCGTGGGCCCTTGGTCGGGGAGGCACCGTCAGTGGTGGCTTCGGGTGCCGGTGCATG
	CTGGTAGGTATCTTTGATTTCGAGATCGAGCATTGCCTCGTCCACGTCGTCGCCCCACGCACCACGAATG
	AAGCCGGAGTGGATGGCAGCGGCGACAGGGTCCGAGTCATCTGTATAAACGCCGGTGCCCCAGAGGGCGC
	GCCGGGCGCAGATTTCCTCCCGGTGAGATTGATTGATTCGGAACCGGGGGACTCGGACGGTAAAGGTGCA
	GTTCTCTCGCTGTTCAAAGCGGGGAAGGGGCTGGGGGGTTGTGGTATATCCAAACTTGGAGCTGTCCAAA
	GAGGACTTGGCAGTGGGCGTACTGATGCGAGGCGTGTAGAGCGTTGAGCCAAGGTGGTGCCGAGGAAGAT
	GGGCCACACTCGAAAGCAACGGTTCCAGGTTCACGGTAGTTCGAGGCTCGCGGATAGGAGATGCAGCTGG
	AATGGTGGCTGGTCGAGAAGCATGGTGATGACGGTGATGGTGATGTTGGTGGTGATGGTGTGCAGCAGGA
	GGATCCGCTGGAGATGTTCGATGGAAGAAGCTGGGACGTTGAAGGGAGCTCAGGGTAGCCGCCTCTTCGT
	CTGCCTTGTGGCGATGGTGGTGGTGGCTAGAGGAGTGTTAGTATGTTAGTATATGGATGTTATGAAGTGT
	ACTTTATCTGGTAGAGCATACTGATGATGATGGTGGTGGGAATGCCGAGAGCGGCGGGCGTTGCGTGCCG
	AAAGTAAACCTCGGGCGTCATTAGCCTCAATTTCCATCTGTTCTTCGTCACGAGACTTTCTCGACCGTTT
	GCCGGCTGCTGAAGATGGCCGGGCAAGCTTGGACGCTTCATCCATCCCTTCTCCGTTCATCGAGCGACCT
	GTGACGCTATCGCGCTTGAAAGGACTAGTGCCCAACGGTGTTGATGGTCCGCTGCCACCAGTGGCTGCGG
	TGACACCGCCAACCCCACTGCCAATGCCGGAGAACACTCGCCCTAGTTCATTTTTTATGGCCGGTTCTCC
	AGCGGTGCCAATGTATGGAGCTTGAGCGCCCTGTACAGCTTGGGGAAGGGGTGATGCCCGGCCACCGCGT
	TTCCCATCAACGCCAACGGCTAGTAGACTGCGATGATGGAGCAGCTCATCGCTTCCTTTGCGTCGACCCT
	CATCAGCCAGGGCTGCTAGACCCGATGATGCGACAGCTGTCGATGCGGTCACAGTAGGGGTTGATCCTAT
	CCGTGGAGGCTGCCCTTGATGCCTGAGATATGGATCATAAGGCGGAGGAGGAGTGGGTTGATTGGTTCGA
	GACTGAAGGGAGATCTGAGGCTGTCTACTTCCTCCTGGTTGCGATCCCAGTGATTTAGTGTAGCTCTGAA
	TGGCTCCAAACCCGAAGCCTGAGCCG
>LTCONS_00000062	GCTGAGATGTCAAGTGGCGATTAGATGGTCTTCTCTATTTCCCCTGCCCTTGTTATTCTTACCCATCTAC
	CATCATCGCCATTTCATCTATATTCTTTTCGACGATACCATCATAGTCTTCGAACTAGGCAGCCTTGAGG
	ATTGATATACTCCGCTTATGAGTGGCCACTGTTTCCGAAAGAATCAAATACATCTTCGACCCCGATGCTC
	AGCCACAGTCACCAGCCCGAAACCGAGCTGCTAGCGATGCAGATTACATCTCGCCTATTTAAATCTCCGC
	GGAGAATAAGCGTGTTGATAAGATGACTGTCTAGGCTCGTTTTCATGCTCGTGACTTCACCCAGTTGGAG
	AAGCTTCATAGCCTTCTCTCTATTGATCAAAATCCTCCACCTGGTACTGGTATGAATTCGCTGATTATTA
	GCTTCGTCATTCCTTTTCTAAAGCATGTGCTTTGCCTACCAAACTGCAGCAACTTTCAACCTAACTTGCG
	ACTTGTTCTTGCTTTCGGCTACCCTAACTCTCTTGTCAATAATCATTGCTAGTCCTACAGTCTTAGGCTG
	GAGCTTTAATTGATGAGTTTATAAATGGTTTCCTATACGGCTTCTTCATCTTCACCAGAAATGAAATCCC
	CGTTAACTACTCGCTTGGGCGCGCCCAGAGCGCCATGGCTTAGAGTGGGATAGGGGTGGAAATGCTGACT
	GCAAGTGAAGAGTGAGGTTCCACAGTCAAATGTTGAATTTTGTGTCTCCTATGACCTTTGAACGCCTCTA
	ATTGGTTCC
>LTCONS_00000065	CTAAGTTTTGGCCCCATGGTTTGCTGCCCTATTCCCATCTTCCCGGGAAATTGTACCATTTGAACCCCAG
	ATGTACCGCGCCGGTGGATCCCGGGATAACCGAGAACGGATAACTCATCCTTCTTGAACTGGTCACTATC
	GGTCTTGTCCGTCTCCACTTGGAAGCACGGTTTCTCAGCCGGCCTGGCGGGTAAAGACGGCTCCCCACTT
	CGAAAATTGTAAGAGCTCCATAGTTGGCAATCTCTACGACTACGAGATATTACTGATCAGGCCTAGACCA
	TGGACCTGATTCCCAGGAGAACGAGAAAACTCAGACGCCTCGTGAAAAAGTCTCCGAGCTTACCCGGACG
	CATCTTTTGAGTGGAGCACCGATGAACGCGACGGAAGGGGAATTCGAACCCGGAAATTATAGGTCACCGA
	TCTGATGGACAATTACCGGAAATTCGAGCAACGATTTGAAGAACAAGAGATATTCTTTTCTAAGAACACC
	TCGGTATTCGATTCACGTTCAAGTGTATCCCCACCTAGTGAGGTCGGTGGTGCCATATCAGAGAGCGGAG
	ACCCCACGAAGAATGACCATTCGTTCCCATCTTGTCGAGGTTATATCCGACAACCAACTCTAGATCGAAC
	GTATGATGTGCGGGAGATCAACCCGTGGCACCGCCGAGTCATTACCGAATACTGAAATTGCTATGAGGCT
	CTGGATATGGTTGATAGTAGGTGTGATATCTGGGGGGGGGGATCCGCCAGAGCTTAGATGAAAAGTTGTG
	CAATTTGATCTTTGTTGGAATGGCACATTTCAAGTGATATAGTTGGCTCGTCTCATTCAGATCGAATGAT
	AGAATAGCATACAACATAGCACGGAGTACTACATGAGAATTGGATCTATCATTTGCTGGTTTTCATGCTA
	CTATTTTTGTCATTCCAATTTAAAAAAAAAAAAAAAAACGTAACGATCTTCCACCAAGATCCATCCTATA
	TTGACTTTTTGACAGCAATTTGGATCTAGACTCGAAAAGGTACGGCGATTCCCACAAAATCGATCCCTGT
	CAGTTCAAACGACCAGTGAACAGCAGGGAGAGTGTACCTGAAAAGTTTTTCACATCAACCAAAAGAGGAA
	TGAACGATATCATTTGTCTTTCAGTTCAATCTCACCTGTCAAGTG
>LTCONS_00000066	GCTAACCAGACTTCACCATTCAACGCCAGTTCTGACCACCTATTTGACATTGGTAATTTCGTCCACACCT
	ACCATGATATGAAAGACATCACAAAAACATTAGATGGCGAAGGTGGTCTTCTTGATTTGTTCGAGGATGA
	ATTGACTCGTCATTGTGTGGGTTCATAGATATGAGATCGGCAAAAACTGCGAGCACAATGCACAGTCGGA
	TGCATCGAAGGCGTTCATAATTCAGGATAACCCAAGGTGAGAGAGAGGCGAGGTATGGATCGTTGTAATA
	TCAAT
>LTCONS_00000071	ATACACTCCCTTATTCCCTGTATCCCAACTCTCCCGCACCCCTAGCGCAACAAGCGCCTCATACGGCGTC
	AGCAATGGCCGCGTGAACGCGTATCCCCAATCAATGCTCAACCGCGGACAAGCAATCTGCACCCAGCACT
	CCACATCCGCCATAGACGCCAGCTTACCAGGGAAGATCTCACTGAGCAGCAAGTTGACGATTGGAATGCC
	GCGCTCGCGCAGGTGTCGCTCGATCATCGCCATCGTGTGCGGGTTACCCTGTCGGCCAAGCGAGCCGAGG
	ATGATGCCCCACTTTTTCGCGGTTTTGGCCGTAGCGATCGCGTCTCGGCGGATCGAGTGCATTTCCTCGT
	GCTCGTAGCTCTCGCGTGTCAACGTTCGCGAGTATGGATCGTACCGGTAGGCTGGGATGGAGGGGTTGTG
	GATCATGGCGGATTCGAGGTGGAAGCGGCCATCACCGAGGTAGAGGATGGCGTCAATTTCGGTTTCGGAG
	AGTTGCGGTGATGTACAGCCGAGAATCTCGCCTTTAGAGAGAGGTGTGATTTGTGGGATTATGACGCGGA
	AGCCGGCGCGTTCTAGGACAGGTTTCAGTCCATGTAATGTCGCATTGAATTGGATCGTGCCGACGGTGGC
	AATCGATTGGCCGGGCTTGAAGTTGCGTTCTAGTGTTGCGAGAAGGTGGCTTGTGTCGATGCTGATGTCT
	ACGAAGATGTAGAGCGTTTTGATC
>LTCONS_00000073	GCACTGCAAACGAGGGATGGCCTTGGGAATAGAGATTCCGCGACCAAATTCATACAATAGGATTTCTCAA
	AGGATGCTAAAAAAAAGAAAAGAGAAGCAAAAAAAAAACCCCCCATTTCCAAAAAATAACCACGCCGACT
	GGAACATGTTGCGTCTATCAGACGCGGCGCGGGTCCAGTATTACGGATCATAGAGTGTTCCGCCTTCATG
	CGCTTGTCCCAGCTTGAATCTAGTTCCGACTTCAGAATCGGATGGTCTTCTTTTGACCTTCCAGATCTTG
	AAATTTGCATATGGTGGGACTTCAAATGTTCCCCCGCTGCTCCGACTGCTCCGGCTGCTGCTCGTTGTGG
	GATCCTCCTTGAGAAGCTGTGACACAGTCAGATCCCGCTACAGCGCAACCCTGGCCAGCTAAATCAATCG
	GCCGCAAAATGATCAGATTGAGCGCTCACCAGCTGACTGGCCTCGTTCCCGGCTGGTTTGAGACGAAGTG
	TTGTCACCTCCAAAAGACTGGGACTGGAGGCGTCTCTCGGCCTCGCGGATGCGATTCTGCAGCTCTTCCA
	ATTCCCATGCCTGGATCAACATCTGCTGCTTCCTGTGGGGTTGAGGTTACCAACATGAAAATAAGGGTTA
	GGATAATAGCGAGCGTTACGCGCGATATCGATGGTCAAGGAATTATTAAGCACCACTTACTTCTGATCGA
	TGGTTTGTGAAAGGTTGTCGACGTCAGAGTCTAGCATAAAGGCGCTGTCCAAGGCCGACGAGAATGCTTG
	CGCCATGGTCCTGAAGTCACGGTTAATGCAACTATTTGGAGATCTGACGAGACAGGGAAACGAACGACTG
	CGGCCGTGCCTTCGGCTTCCACTCGCGGTCCATGTCAGACATATTGTGTGATGATTAGAGCTCTCTGGTT
	TCTGGGATTACAGAACGGGTCCTGACAATTGAAGGACGACAGAGGGTGTACGACCTTGAGACAGGCGGGG
	CAAGATCAAGTCGTAGAATTAAGGTATGAGGCGATTTAGGTATCGTCGAGACCAGGACCAGCCAAGAATC
	AAGCAAAGATGAAGCTGAAAACGAGGATTCTGATGCTGTAGGGAAAGGGACAAACCAGTGTCAGTGCTTT
	ATACTTCTCTACAGATAAGCCACAATCTGGTGGAGAGGTAAAAAAAAAAAAGAACCGGATATCAACAGGA
	GTCGCGATGAACAAGATAGAAGAGTGATAAGCAAACAACTTTGGAGACCTGCCAGGAAGCTAAAGGGGAG
	GAAAAAAGAAAGGGAGAAGTGCGAAATTAAGAGATGATCATAACCCACTGTGTTACTAGTCACGGTAATT
	GGAGGTCCCATATATCTCCACCGGCAAGGAGAGAGCTCGTAAGTGTTACAACTGTATTACAGGGGTTGTA
	CGCCATTATGTGTCGCAGTTGGTTAATTAGTATGGAGTTTAGGG
>LTCONS_00000018	GCGACACATAATGGCGTACAACCCCTGTAATACAGTTGTAACACTTACGAGCTCTCTCCTTGCCGGTGGA
	GATATATGGGACCTCCAATTACCGTGACTAGTAACACAGTGGGTTATGATCATCTCTTAATTTCGCACTT
	CTCCCTTTCTTTTTTCCTCCCCTTTAGCTTCCTGGCAGGTCTCCAAAGTTGTTTGCTTATCACTCTTCTA
	TCTTGTTCATCGCGACTCCTGTTGATATCCGGTTCTTTTTTTTTTTTACCTCTCCACCAGATTGTGGCTT
	ATCTGTAGAGAAGTATAAAGCACTGACACTGGTTTGTCCCTTTCCCTACAGCATCAGAATCCTCGTTTTC
	AGCTTCATCTTTGCTTGATTCTTGGCTGGTCCTGGTCTCGACGATACCTAAATCGCCTCATACCTTAATT
	CTACGACTTGATCTTGCCCCGCCTGTCTCAAGGTCGTACACCCTCTGTCGTCCTTCAATTGTCAGGACCC
	GTTCTGTAATCCCAGAAACCAGAGAGCTCTAATCATCACACAATATGTCTGACATGGACCGCGAGTGGAA
	GCCGAAGGCACGGCCGCAGTCGACCATGGCGCAAGCATTCTCGTCGGCCTTGGACAGCGCCTTTATGCTA
	GACTCTGACGTCGACAACCTTTCACAAACCATCGATCAGAAGAAGCAGCAGATGTTGATCCAGGCATGGG
	AATTGGAAGAGCTGCAGAATCGCATCCGCGAGGCCGAGAGACGCCTCCAGTCCCAGTCTTTTGGAGGTGA
	CAACACTTCGTCTCAAACCAGCCGGGAACGAGGCCAGTCAGCTGGTGAGCGCTCAATCTGATCATTTTGC
	GGCCGATTGATTTAGCTGGCCAGGGTTGCGCTGTAGCGGGATCTGACTGTGTCACAGCTTCTCAAGGAGG
	ATCCCACAACGAGCAGCAGCCGGAGCAGTCGGAGCAGCGGGGGAACATTTGAAGTCCCACCATATGCAAA
	TTTCAAGATCTGGAAGGTCAAAAGAAGACCATCCGATTCTGAAGTCGGAACTAGATTCAAGCTGGGACAA
	GCGCATGAAGGCGGAACACTCTATGATCCGTAATACTGGACCCGCGCCGCGTCTGATAGACGCAACATGT
	TCCAGTCGGCGTGGTTATTTTTTGGAAATGGGGGGTTTTTTTTTTGCTTCTCTTTTCTTTTTTTTAGCAT
	CCTTTGAGAAATCCTATTGTATGAATTTGGTCGCGGAATCTCTATTCCCAAGGCCATCCCTCGTTTGCAG
	TGCCACGGCGCTGCGATTCACCCAAGTTTTTTTTTTGCCTTTTGAGCCTGAAATAAAGTTTTTTTTTCTC
	TTCAACTATGCTACATTTATACCCTCAGAGCATTGGATGACTCTTTTCGTATGGAGTAACTGAAGATATC
	GTTCCAGTTTTTTTGTCCCTTTTTGAGGCTTGAGCCGATAAGTAGAGTTGCTACTGAGCTTACAATAGTG
	TCCACTCACGGGCCTGCAGCCCTAAATTGAGTACAACACACTCAACAATCCACTTGATTCCGGCATAGTT
	CCTCTTTCCCTGGTGACGAAGAACCTAGAGGGCACGGGCTTCAAATGCTGCCGAGCTATCAGCTGGAGAG
	CTGCGGGGCATACCATCTTGG
>LTCONS_00000074	GTCGAAATCGAGGAGGTCTGAGCCAGCGTTTACAGCGCGGCGGCCTTCTTCGTTGCGGGCGAAGAGGTGC
	TGCATGCGGTGTTGGAGTTCTTCCGCTACATGTCCTAGGTGCATGTAGTCGCCCGAGCCCTTGGGACACT
	CGACTTGCAGGGTGTCGCCGTAGAACATGTAAAAGCGGAGGAGGGACTCGACGAGAAGGAAGTTGACGCA
	AAGCCAGATAGGACCGCGCCAGTTGCTGTTGCCGCCAAAGAGGGAGGAGTCGGAGTCGCCGG
>LTCONS_00000021	CCTTCCGACATCTTTGAGGGTGGTGAAAAATAGCTTGCGGAAATTCTACGCTGGTGGTGTCTTGTTGATT
	TCATCACTCGTTGGTTCCGTCTACAAAGCTATAATTTTTAGTGCGTTGAACCCGGCCAAATCTCTACTGC
	TTCGAAAATGATTCTACTGGAAGGCGTAGTGGTACTCATCAGATCCAAATTATGATTCTATGACATTGGG
	ATTCCGCACGAGTTTTGGAGGTCAATCACTCAGACGGAAATACGAGGTGGTCAAGCGGTGAATCATGCCC
	ATTGGTGATCACCAGAATACCATTGCTGGTTGGTTTCGCGTCTTGATTCATTTTCTGTGCTGGTTATAGG
	ACCATGGAAGTATAAAACCAGTCTAGACACTGACTGCGTAGGCTATTATAGCCCCCCATAATGATCACTA
	TTGAACCATTGTCTTTCAAAAATTCCGGGA
>LTCONS_00000022	ATCTTTGAGGGTGGTGAAAAATAGCTTGCGGAAATTCTACGCTGGTGGTGTCTTGTTGATTTCATCACTC
	GTTGGTTCCGTCTACAAAGCTATAATTTTTAGTGCGTTGAACCCGGCCAAATCTCTACTGCTTCGAAAAT
	GATTCTACTGGAAGGCGTAGATCCAAATTATGATTCTATGACATTGGGATTCCGCACGAGTTTTGGAGGT
	CAATCACTCAGACGGAAATACGAGGTGGTCAAGCGGTGAATCATGCCCATTGGTGATCACCAGAATACCA
	TTGCTGGTTGGTTTCGCGTCTTGATTCATTTTCTGTGCTGGTTATAGGACCATGGAAGTATAAAACCAGT
	CTAGACACTGACTGCGTAGGCTATTATAGCCCCCCATAATGATCACTATTGAACCATTGTCTTTCAAAAA
	TTCCGGGA
>LTCONS_00000023	AATAAAACCAGGGAAAGGGCACGGGTGATATCATTCGTTGTACAGAGACTCTAAATTACATGGTATGAAG
	TACACAGATTCTTATCTTCGCTCGCGATTGTTGTCATCATACAGGACATGGAAGTCTGAAAGTGTTCGCG
	TGCGGTTGGTCGAAGGGCGAAGACCAAGCTCAGCCATACGACTCCAGATTCTATCATGCCGGTTCTCCCA
	TCGCTTGCGCCGACTCTCCATCTCATCCTCTGACGGGCGCCATTTGCTCTTCAAAATTCGGCGAATAGCC
	TCCGGGGACATTTCAAACTCTTCCGCAAGGACAGCGGTCGTGAATTGTTCGGGGGCCTTCGCATGAAGAT
	GACGAATTCCATCGAGCGCATCAGGTGAAAGCTTCTTAGGTGGGTTCCAACCACCGGCGAACTTCTCCTT
	TAAAGCCGCTTTTTGCACTTGCCAGGTCTCGGGTTTTCTTTTCCCCTTGTTCTCTGAAATTTGTTTCACT
	TTTTCGGCCCTGTCTTGCCAATCCTTGCGAGGGTGCTTTTTGGCCTCCCTGCGAGTCTCGTTGCGGAAAG
	CTCTGCGCTCTCTGTCGGTTCTTCCGGTGTTATCTGGGTCCCTTCGCTGGTCCTTGGGGTGACGCTTATG
	ATTGTTCAATACACCTTTTTTGCCATCTGAATCGTAATCTCTCTTTTTCGGTATTTTGTCTTGTAAAGAC
	ACGATGTCATCGGCGACAGCCGGAGTTTCAGGGGCTGCGAGCGCTGATTCACTAGAAGGATCGCACAAGC
	GCGCCATTGAACTGAATGATTGTTGGAGCTGGATATTCGAAATGAAAAGACGACCAAAGGCAAGAGGTCG
	GTGATGTGGGATTACTGAAGAAGCGCCCGAATCATTGAAGAACTGAGAGCGGAAAACATTGCGCAGAACA
	GCAGGCAGAGCCGGCCTCGACGAGGCAGCACATTTGGTGGCCATCTTAGGAATTGCGTGAAGATGGAATA
	GAAGCAAAGTTGACAGAGG
>LTCONS_00000024	GACGACAGCTCGGTTCATCGAATGACTAATATTATCATGTGACAGGCACGTCTGGCATGTGTGGTCCCAA
	CGGATGTTAGGGCCCAAGAGATTTGCCGCTGCAATGACAAACAGATGACAAACAGATGTTCTGTTTGTCC
	TTATGATCTTTTGGCCAAGCAGGTTAATGGGCTTTTGTAATCCATCAGGAGTAACTAACGGCCTGGTTTT
	TCTACTGGATTACACAAGACACTTGGTACGTCTCTCATCAGCTTGGACTTTGATATGTGGACGCTTAAAT
	GACCTCTGTAAGACTCTAATCATTCGATCCATTTGGTCTGAGATGACATTACGGATGGCAGGGATGGCAT
	ATGTAATACCATACCAGTAAGCAATCTATTTGTTTGTTTTATCAGATCTTTCTAGATCATCATCTAGAGG
	TCTTTTTAGACGTGTACCAAGTCGCAAAAAAAAAACCACAAGCCAACTTTGTTTATGTAGAATCCTCAGG
	GAACGTATTAAATATTGTACAACATACACATGCGGGGTGCAACCCGTGAGAATCTCCTTTTAAATCCCCC
	TCAAAATTAACGTAGCGTTTCTGGATTAACTTTCCCCAGTGCCTTTGTTCAATCAACTCTCCTGTGGCCT
	GAAGAATTGAGCATGGAATGGATCTGTATCGGAGTGC
>LTCONS_00000080	ACTTGATCACCTCATGTTAGATCCATCAAGACACCGCTTCTTCAAGATTCTCTTACGCAGGCTCAACTGT
	TCTTATTTTTGGAGACAGAAATTTTATCAACCTATTACATTTGAACAACAAATCCCACTTCGTCGAGCGT
	TCCTACGAAAGATGGCCCTTGAAAGCCAAGAAAAGGTTCAGAGCCCCACACCTTTTTCATTGACCGCCTA
	ATTCGCACCACAGGCAACTAAATCCACAACATGCCCCACCACCCGCCTCTCCAAATCGCCGTGCCTTACT
	TATGAAGAAGCTCTAAGCTGAAATTTCCCTCGCCGCAAGAAACTTCTATCCACGAACTCCTTGCTTTTCG
	GACAGAGAATACGCTGGCTGTTGTTATCGGTAACGTCAGGTTTACTACTATGGATTAGGAACCAGGTTTT
	CTGGAATGCTGACTTCAGGGAATGGAGATGCTCTGGGACACGGGCACTCTCCATGGCACAATTATCACAA
	GAAATCTCCTTAACAACTGCTTTCAAACGCACCTGTCTGATCCTATCGAGGAGCTATACGGAATGCGCGC
	GGTCGGATATCACATTGGGAACTGAAGGCCATGTTGATGCACTCCGATACAGATCCATTCCATGCTCAAT
	TCTTCAGGCCACAGGAGAGTTGATTGAACAAAGGCACTGGGGAAAGTTAATCCAGAAACGCTACGTTAAT
	TTTGAGGGGGATTTAAAAGGAGATTCTCACGGGTTGCACCCCGCATGTGTATGTTGTACAATATTTAATA
	CGTTCCCTGAGGATTCTACATAAACAAAGTTGGCTTGTGG
>LTCONS_00000081	CGAGGCCATAAAACACCGGAAATGCCCTCTCCCCAAAGCAAGATGAAAATTTTCAATGAGAGAACGAACT
	TCTTTCCTCCTAATTAGGATCGCAAGAACGGCTCCGCGAAACCTGTCGCACCCCCTTCAGCCGCAAAGAC
	GGGGTAGACGGCATACGGCGAGGAACATGTGGCGACTTTGGCATAACCGCGTAGCTCTGTTTCCGCTCGC
	GCTCCGTATCCTTACCGCTGCTATCCGTCTCTGTTTCGCCGCTCTCGTCGCTACTCTGTTCACGACCACC
	CACGATGCGCAGTGTGAGACTGAGCTCGCGCTCGAGCTCCTTTTGCGCTTGCATGCGTTGATTCGAGCCG
	TTGAGTTTCTTTCGATACGCTCGCAGGCTTCGGCACAGCTGCTCGGTGGACATTTCTAGACTTCCGAAGT
	CACCGCATGGGGTTGTTTTGCTGCGGTTGCGGAATTCGATGGATGTGCGGCGATTCGTTGTTCTTACGCT
	ATGTGGTTTTCGGGCTGTTGATGTCCTTGATTTCGGGCTTACGGGGGATGGGGACCGGCGGCGTCGGCCT
	TGCGGTATGCCTGATCCTGATGTTGGGGATAGGCGGTTTGGCGGGGAGGATTTTTCTGACACGGCGTGGT
	TTTTCAATGATGATGGTGCTAGAGATAGTCGAGACAACTTGCGGGGTAGGGTTGGAGATTGCTCGCGTAT
	AGGGGTCGGTGTTGTAGGATTGGGGCTATCCGGTCGTTGAAATCCGGCGAGCTCGCTGCGGGAAAGGACT
	TTTCGGAGAGGGGGCCTCGCAGCTGCCATTTCTTTCACGGGGGTTTCATCCTCCTCACGCACATTCCCGA
	CAAGGTCTGGTGAGACCTGTTGCTGGACAGAGACAGATAGGTCCCAAATCATCAATATACCATCCATCCC
	AGCACTGACAACCGTGCGCTTTGTTTGGGACCCATCGGATAGATCACGCTCCTCCAGGAGTAACATGTCG
	CTAACACCTTCTGTGTGGCCGAATTCGCCAGTGAGCAGCTGGTCTCGCTCTAGATCATAGACGCGAATTG
	ATTTGTCCGTGCTCGAAACACCTATAAGAACCTTCGGAGTCTGGCCTAAGATTTCGGATGCAACTGTCAA
	CGAGCTCAGAACCACCGCATCGGCTGTCTCCGAATCAGTTGCCTTAAAACAGTGAAGTTGATGTCCAGAG
	GAGATATCGAATTTTGAAACACAGCGATCCATGGTAGAGAGGTATAGAATGTTCGAGTCATCTGGACAAA
	GGGTCATCGACACGGGAGAGGACTTCTGAGTAATGACCCTTGAGATGAGGTAGGCAACAGATGTGCCACC
	ATCTACCTCACGAGTGGCACGATCTCGTATGACAACTGTGCGATCTGCGGAGCACGAAAGAAGCTTCTCG
	CCCTCGTTGATGAACATCAATTGTCCAACAGCCCCCACATGATCGTCCATGGTTTGAATCAACTTTAACT
	CGGTGTCTCGTCTCTCGAAGAGTTGCACCATCCGATCACGCCCAGAACTAGCTATCAGCCAGGTATCGTC
	CATTCCTTGTATGGCCACATCCGTGATCTCTCCGCCATGAGCGCGCGCCTCGTTGAGGCAAGTCCAGTCA
	GAGTTTGAAAAGATTCTATATCAGAGTCAGCTAAAAGAGCTTGGCCACTATCTTGTGTTTGCACATACCT
	CAAGACACCAAATTTGTCAGCAGAGACGAACCAGCCCGCATTTTCAGCGGTCCGCAAAACTTTGAGTTCA
	TTTGCTGAATCTTCTTCCTTTCCTGAAAATTGATCAAGATCGATTTTTTTAGAACCTCGACACTTCCCTT
	GGACATCCCAAAAGTTCACTGAACCATCGCGAGACCACGTGAAAAAGTCCGAAGACAAGTCGTTAGGAAA
	ATCCATGCGGCAAATACCGAGAATTGGGTCGCAATGGGCCGGCATGGAAGCCTCACCTCTCTCCTGTTCA
	CCATCATCACTTAAAGTTTTGATCGGATATAGATGAATCGCGCAGGTGGACTCAACAGTGACTAAATGAG
	AATTAAGAGACCCCATGCATGTAATCGCTGGTGTCTTGCTTTTCTTGTCAAATGCATTCTTGTCAAGGCG
	AGCAGAAGACACCGGCGGGGATAAGCCGGATGATCTTAAAACTTCAAACGGCACCCGCTGCATTTGCCTT
	CCTCGTCCACCTAGCCATATGGACTCCGAGTCATAGTCCACGGCTAGCGAGGTGATGCTGAATCCAACTT
	GCTTTACGGTGATCATCTTCTGCGACCCTTCGCGGTCATCGAAAAAGCAAACTGCGCCTGAATCTGTGCC
	GATTACAGCCTCGTTGTAGGAAATGCTGTTCACACAGGTGAAGATGTTGTCGCCCAATGCACCCAATAAA
	CAATTTCTGCCAGATAGTGCTTTGGGGATTGGATTTGGCGAGGGGCCAGTTCCCTCTAAATTTAAACGCG
	CCTTGGCTGGGGAAACAGGCCGAATAACCGTTGGAAGACGCCAGACCTTGACATGTCGCAGACCGGTACT
	GAAGAAAGGCATTAGTTAACTGCTGTTAATGACCATCCGAATCAAACATACGTGACCAAGCTCTGGCCAA
	CCCAGCACATATCCTTGATGACCGCGGTGCATTTATTCACGGAGTGTAGCTTGGCCGACCCATTCTTGAG
	ATTGATTGTCCAGATAAAGAGAAATCCATCGTTCGGATTGCCGAGCGTTGCCAAATACTGAGAGTCGGCG
	CTAAAGGCCAGGCTGCGAACACCAAATGTATGCTCGTTCAGAATAGATAGAGGAACATCCGGCAATGCAT
	CTCTCGCT
>LTCONS_00000028	TTCTATTTTGGCAATTGGATTTGTATTGAAACCACATTGTGCACAAGTTGCAGACTACTGTATTATTGAT
	TCTCAACTGTCTGTTTTCTTCCCCCTTCTCATGTGATGGGGCCTCGGGTGGTCTCATCATCCTTGGAGCA
	GGACTCCCCCATATTGGACTGAATGCGCATGATATTCGAATTACTCTTCTCCTAATTTAGTGTGGTTCGA
	ACTTGACCCCTGCAGTGGGATATCCCCTGTTGAAGAGAGGTGTGTTCAATCGTGCTCGGTTCCACTGTAT
	GCAGCTATTCAGTGACTGCTTTGGAATTCGAGCACGCCACAAGGATTGCCGATCTGATTCCTGGTCGCCC
	AGACCGGTCTATATTTGGTTTGCGTTTTTGACAAGCGCGCATACCCTGCGCCCGAGGCCCTTCATGCGTA
	AATCAAAAGCCTTGAAATGCCGGGATTGGTGGCTTGTATGGTGTGGTGTGGTATTGTCCAGTGGGACGAT
	CAGTCGTTGGACATCGAGTATAGATGCAAGGCAGCTTGTGAACGAGTGATAGCATCTCCAATTCCTGCGA
	AGGGGGCCGTGTTGCTTTGTATGGATTGAAGGTGGCCACGTAGTTGCTTCATAAGTCCTTGGACTTCAGG
	GTCGGTCTCCAACTAAAGTCAAACACAATGGTAAGTTGGCAGAGCGAGCACGTGTGGTTCACAAGCAGTG
	CATACCTCATCTAGTGTCACTTGGCTATCTTTCGCGCCAAGAAGCATGAACTCAGCGGACCCAGAGACCT
	CGATTTGAGGAAGTGCATCTAACTGCCGGAGCACGGGGTGTTCCTACGGTCGTAAATATTAGCCAGTCAC
	GTTTGGAAGTAGTATCTGTTCGCTGCACACATTCTTAGCCTGTCGTTTCCTTTCAGCCTCGGCCCGTTTG
	GCATTCTTGTCCATTTCGTGGAGCGACTTTGTCTCCCTAGCAAGGAGTGCTTCTTCTTTGGCAATTTCAG
	CTTTTAGTAGATCAACACTGTCATTCATCGTAGCTAAGTGGGCCTCAAGTGAGCGCTAACAATTCAATCA
	GTGTGGACTTGTTGTCGACAATCATAGAGGGTCACATACGTGCTCATTTAGCGCAGATTCGTAG
>LTCONS_00000086	ATCGACTACTGCTAAAAGACGGACACAGCTTCACAGTTGAAGTACATTTGTAGCTGAGAGTCTGAGAGGT
	TGATGTATGCAAAGATCTTTTCAATGCCTCCGAAGATAGTACACAACCACAGATGATACAACGCCAGAAT
	CCTTCTCAGCAAATGCCTCCATGCGCCCGTGAAAAGTGAAAAGTGAAAATTTATCAGATACAAGGGGATT
	TCGAAAAGAGTGATTCTGCCTAATAGCAGGCCGTAACTTCTTAGATCCCATGCTCACTGAGAACCACCAC
	CTTGGTGTACTACAAATCGTCATTCGTCCATTGTCTTGGGTAGTTGGTATTATGTGTCTCTAATGACCTC
	GGAAATTATACAGGGAAAGCATACCTTTCATATATGCGCATGAACTTGGCCACGAAGGCTTCAAGATGGA
	ATATTACTTTCTGCATTGAATTTCTTATTAGCACTTGAATTGAT
>LTCONS_00000039	AGATATACCTTTTCAAGTAAATTCTCGTTCAGTAGCATAGTGCTTCACTCAAAAAATTCCCAATGCCACT
	ATGTCCGGACTCACGTTTAACATCAATTGTTGATGGGCTTCAGCTGATTAATTTCTTGTTTGTTCAAATT
	TCACCTATGTAATTTTTGAACAAAATGGTATGGTATCTCAATGCTAATTCGCTTGACAAAAATGCACCCC
	CAGAATGCCCTCATATATGCTGAAACTACCATCCGTACTTGGATCCAGCTTCCTTCTTGTTTCTCCGACC
	CGTTGCAAAGCTTTCCTCCAATGCCTCCTTCTGTGAGCTTGCAACGTTGAGCAATTGCTGGAGGGTATGC
	TTGCCCGGCGCAATAGCGCGCACAGGGTTGTGCTGTGCTCCGGCCAGCTCGCCTTGTGCCAAAATCTGGT
	TTGACGCGTACTCCTCGTCTGTGTTGAAGATCGTTGGCAATGCGGTCCAAGGATGATGTTGGGTTGGTTG
	ATACTGCTGCAGTTGAACGCTCCATGGCGATAGGTACGGGTTCGGCGAGTACTGGATCAGCTTCTGATAC
	TTCTTCGCCTTCGGCGTTGTATACCAGCGGCTGATAGGTTCCCGATGGCCCAGGTGCCGGGGCTGGCTGG
	AAAGTGACCTCGTCCGTAGATAGAGAGAAGAGACTGATTTTGGGCTTTGGTGGTGGAGCTGCAGCTGCAG
	CTGCAGCTGCAGGGACAGGGGTAAGGGCTTGCTTTAGAGGTTGAGCAGGCTTTGGCGCTGTCGATGAGGA
	AGGTGTTGGTTGCTCGGTGATCTTGGCGGTCTTCCTCTTCTTTTGAGGCCGGCCGACGGATAAAGGTCTG
	AACATCATTGGATTCCCTTGTAATTTGATCTCCGCTGGGGTTTCTCTAGTCTTCACCAAGGCATTTGATC
	CAGTATCGGCTTTTGAGCTGCCAGGTGTAGATGTGGTGCCCTCCGCCTCTCCCGCTAGATCTTCAAATGC
	GTTATCGTTCTTCATCTCCGCATCAGCTGTGCGATCAAACCCAGGGCCCGCTCCTGTTTTGAGACTAAAC
	ACCTTTCGTGTTGTCGCCACTGGTGCTTTCGTTTCAAGTGTTCGTTTCGGCGCTGGAAGGAACGCGTTGA
	ATCCCGAAAGGCCTCCTCCTCCACCCAACCGAGCTTTTTTACGCGGGCCATCTTCAGTCTCTTCGCCGGA
	TGGGTGCTCAGATTTGATTTCTGGAATCGCGACACGGATCTTACCCGAGTTGCTGCGGTCGATTTGAAAC
	CCAGTTTTGGAGCCGACCGTTTTGGTCTTGCTAATCTGGGGTGCGGGTGTAGTATTTGTCTCGGCGTCTG
	AGCCTTCGGAGTCAGAGTAGCCTACTAACACCATGGTGGGAAATTTATGTTGGGGTTGTAGTTTCCTTGT
	AACTTGGGAGATCGGAGTTGACATTTGAATCACTTGAATCAAATTATGTATGCCCGATCCTTCAGGCACC
	AACCAAAATTACATAAGCACTTCAATCGAATCTCGAAGGGAAAAGGAGAAGACATTGCGTAGTGGACTAG
	GGGACGGGATGGAATGGACCGAAGAGAAAAATGTCCGAAAACACAAACTAAAACTTACTTGAAACAGCA
>LTCONS_00000043	CTCTTGTCCGTGATCTATGACGGTGTGTTCGTTTTCGATGGGGACGACTGCCATCTTTGAAACGAAATGC
	CCGGCTGTGACCTGCGCGGGTGTGTTCGTTTGGAGAGTTGGAGCTGTGGGATGCCCCTGACTCCTCAGTC
	GGGATGGATTTGGAGTATTCCATCTTCAGATTTGCTTCAGTCGATGGAGCAGCTCTAATCGGATCTCATT
	GTTTTTGGTGTTGTTGAGTGAAGCACCAAGTGGTCAAGAAAGCAAATGAGCCAAAGCAACGGAGATAACG
	TGCCTTAGTCATCTTATCTCCAGCCCCACCATGTCGGAAGACATGAGGTTCGAACGTTGACAAGTGTTGT
	AGTAGGAAAGAAGACGCCAGTGACAGGAATATAGATACAGAATAAAGGAAAATGGTCCAACCATGCGAAG
	GCTTGCCGCCAAACGATTACTGAAGATCGCCACCGGATGGCTCTACTTGAATTGCATGCTGGCGTGATTA
	TCAACCCTTTAAACCCCCTACATCATCATCTCAACTATTCCGGAAATGTCTTTATCCTCTTGAGGGGAAT
	TATCCCTTCTTCCTCGTACCGGGTTCAGTGACAGCTACGTACCAACTGTACGGCAGTTACGGCATCCCAG
	TCAAAACAGTCCAGCACACAGATCATGATCAGCCCAGCAGTACCTTTAACCATCCAGTTTGAAGATCTGC
	TTTGTCGCCAACCAGTTCAGAGCCTGACTTTGAAATATCACTTGATCTGTTGGAGGAAATCTCATACGGC
	GTCCGGATGGAGCAAGGCCTATAAGTCAACTGATCCTGAAGCATAAGGGGTTGAATCAGTTTTACGCCTC
	GTGCTCCTATCCTCAATAGCGCTCTTCCTCAATAACACAATCCTGGTTGTCAAATCTTCCAAAATGTAAT
	ATGTATAGCAGGATTGAAGAGTCCATTACTCCAGGGATCCTACCGGCAGATGATTGGCTACTAGTAAACA
	TTAACAAGCTTTTGAACATCCAAGATTTAGACCACGTCCGAATTGACATTTCCAGCTAGATTGCAATTTT
	GTAATTAGTGTGGCAGTAGTAGGTCAAGATATATAAGATACAAAGATAGTGAAGTGTATTGCAGGCAAAA
	TAAGCAATGGTGCCCTGGAACCTAGAGACTGCAGTACTGGAACCCATCGTGAACCCTCCAAAAATATGGA
	GATGCAATGATTTGATTTCTATGGCGTCAAAACTGTGTCAATAATTCAAATCACACTATGTAGAGTATTG
	TAGAGAGCGATTCTAAACCACGCTGTAAGGAATCAAGACGACACATCCACAACCTCGGCGAACCACTGCT
	TGAGTGCAGTAGCCAAAACAGAGGGCAACTCCCTCACATCGCGAACAACAAGATAGTAAGGGAATGGGAA
	GTCCTCGAGGTATCGCTTCATCTTGAGCTTCATCTCACCACCAGAACCAGGATCGGCCTCAAAGCTGGCC
	TGCGAGAGGTCAAGGATAGAGCTGCCCTTGACAGCGTCGAC
>LTCONS_00000096	TATATATTGAGAGATTCCTACATTTAAATGATTTTGATTGAAGTTATTGTCAGACAGTATTGGAAATAAT
	TGACTGAATCCTATTTGCATAACTCCCCCACAGTTGAATTACAGACCAGGTTCTACTCCCATTGAACACC
	ATGCAACCCTAATGGCACTTGGACAAAAATCTTTTCTTTCAATGACCGATCATAAATAGGCTGCAGTGGA
	CACAGGTTTGGTTGCATGTCCATTCGACACCGACATTCCGTTTGCGCCAATGGGGCATCAAACCCCCACG
	AGAAGGAACATCAGTCGATGCAAATATTTGACACTGAACATAAATCGCTTTTCTTAATGACCGCACAACG
	TTTTCCAGTTCACCGGCGAACAAATCCAGAAGGACCGCCCGCCTTCTGTCGGAGCCCATTGCCCTGAGCT
	ATGGTACGGGTCTTCTGAAGCATGCTACTCTTGAGGTTCCGTCCAGCCTTGGAAATCTTAGGGGCCAGTG
	CGGGCTTTGAGGACTTCTTTGAGGATGGCGCATCCAGCACCCGGATAGAGACGTCCCCCATGTTGACATC
	CTTGGGAAGCTTGTCCTGCTTATCCAGGAATCGCAACTTATTTGACTTCTTCGGCACGGCAAGTTGATCT
	TCAGCTGGGGGTGTGGGAGGGCGAATAGCAAACTCGGCGTTCAAAATGTCATCGGGAAGTAAAGCAGGGA
	GAGCAGCTCGTCGTGCATCTTGAGTAGTTGTGCCTTGGAGAGTAGCCGTGCTTTCAGAAAGCATGTCATC
	AGTAGGAGCCTCCTTGGGCTTGACAACCGATTTAGCCTGCAACTTGCGACGCTCATCGAGTTTCCGTCGC
	TTCTCTCTCTTCAGTTGCTCTTCTCTGTACAAACTAGTGGTCAAAATTGACTTCACCAAAAGTAAGAAAT
	TACACGTACAATTGCTTGGCTGCTTCTTGCTTCTTGGCCTGCTCCTTCATTTTCAATAGCTGGGCAGAGT
	TATCAATGGTCTCTGGCGCATCATCGTCGCTGTCATCTTCGTCGTCTTCGTGAGTTGGTGCTTCCGAAAT
	TTCTTCTGGTTGTGCTTCAA
>LTCONS_00000048	CGCCAGGAAAGCAAGAAACCCCTATGAACCATGAATATCTAGTGGCCTCCAGTGGTGGGAAGACCAAGGA
	ATACCTTGAAAGAGTCGTAACTGGGGAACGTTAGCGTCACTGTACGTGCAAATCAGGACGGAACAAGCAC
	TTACATGAGCCATTGGAAACCGGTCAAAGTGCCCAGCATCACAATACGAACAGGCAACCCATTCCATAGG
	CCAGAGAAGCCAATGTTCCCGTAGATGCGGGACACAGCCGTCATCGCACCTTCGCCAGCTACAAACGGGC
	AGTTAGCATGCATCAAGACTGCAGCCAATAGAGAGAACCCCACTTTTGCGATCAGCATTTAGTTTGCTAA
	CCATGAAATCTGCTGGATGGCTAACAATAGCACATAAGACTCCAGCAATGTAACCACCCAAGAAGCTAAC
	ACCAGTCTGTGTCAATTGGCCATACTCCTCCTTGGGGTTTCCCATAGTGCGGTAGATGAGCTTGACCGTC
	TCCTCAAAGGTAGCAAACTTGGTCATGGTATAAGGGATCTGTCTAGCCCACAGAGGATATAATCCCTTAT
	ACAAACCACCGAAGCCCTCCTTGGCTACGATCTTTCCCCAGCC
>LTCONS_00000141	AATGACGAGTGCGAAACCAAGCGCATTGAACGCTGTCTCGCCAGCGACCATCATCACAACACCTACTGTC
	ATTGTGGCAATGATGATGATTAATTTTGTCGATGGTGTTTCAAGACGGAAAAGGAAGGCGAATAATAGGA
	CGAAGGCAAGTGCAGACGATTTGCACATAGTTAAGAAAGTAAGAGAGATGAACTTCAAGGACATATTTCC
	AAGACCAACGTCAAGCGAGGTTGCTGCACCACACGGAACGAGGCGAGTGAAGTAGAATAACTTGGAGATG
	AGGGGTTGTGGTTCCTCGGGCACATCGATGGGAGATGTAGCCGCAAACCCTGTCTGCTGTTGTGGACGAA
	GCGATGGAAAGATCCAGAGGATTATAACGGAGAGAGAGAATTGGACAGCCATATGTAAGCTCGTTGTAAA
	AAGAGGGAAAGGGAAGACGATATCGCTCTCGGAGAACATCCATTTGTTGTACTGCAAACAAAACGATTGT
	TAGTACCTTCTTGACTTGCAAAACGAGTGCAAAGAACCACTCACTATTGAAATAGACAGCGAGAAGAGAT
	ACCACAGCAAGATCAGCC
>LTCONS_00000106	CAGGGTTCCTTCACTTACATGTCCCTGACCGCGAAGCATCGCCGGGTATACAATCGAGCTCGTCTCTTTC
	GCCCGTTCGGAGCCAAAATTTCACTTAGCCCCAGTATTTCACACTCACTTTTAACTACTCCTCTCTTTTT
	TTTCGTCTACCTATATTGCACATGCATGTGATGATACGATGTTGGAGGGTCTGTGACCTACCCGAAGAAA
	ACCTAGTGTGAATCTTTAAATCGCAAGTCTACTCTCACAAAAATGACTTGGTCGAACTTTGGATTTACCA
	GCACATTACTTCTTATTTCTATTAGCATGAAGGGGTTTTTGGATCTTGGATACCATCAATTGAATTTCCT
	ACTTTCAACGGCTATAAAAGGTCATCTCTCAGCTGATTTTCATCTGGAGAGCCTTTGGATGTTGTAATGA
	TTTTGTTCTTCATTTTTACTCTAGTCTGACGAAAGGAAAAATCCACATCTAGCCCTTCGCAGTGCCACCC
	TTCATCATGTCCATCAGACTCTTCTGTCCCTTTGCCTTTCCTGATCCCTTCGCTTTTTTTTCCCCATCCG
	CCTCGAGCTTGCGCTCATACTGATCCTGAAGTTTCTCGCGCTCCGCACGACCTTCCTCCGAAAGGCGAGC
	CTCCAGAGCCCGGAACTCTTCGCCCTCGGGGTCCATCCCAATCAGTGACTCAAGTAGTTTGATCTCACCC
	GCCCATACACCCGGATCGGGAACAGCAGCTGCACCCGCACCAGCAGGTCTCTTGGGACCCTTCTTTGGCT
	GTTTCTTCATTCCAGGCCCGCTCTCATTGCTATCGGCTGCATCGTCTCCAGTGGCTACATTCTGTCCCGG
	GACACGGTCAATAGGCGTCTCAAGGACCATCGGTAGCCCTTCAAACCGCGGCTCGTTCATGACATTGTGG
	AACGCCCGCAGGCCGAGGAACCCCGTGCCGATATTGGCGTGCAGGTCGCGCTTACTTCCCCGCGGTGCCT
	TTGAGTCATTGAGGTGCAGAGCTCGGAGGAACTGGATTCCGATTAGCTCGTCGAATTCGTCGAGGAAGGC
	TTTGAATCCGGCTGGGGACTTTAGATCGTAGCCGGCTGCAAAGCTGTGGCAGGTGTCTACGCAGATGCCA
	ATGCGGGAGTGGTGCTCTCTCGGGATTAGAGCCAGCAAGTCGCGGAACTCCGACAGTGCGCCGCCAATTG
	AGTTGCCGTGGCCGCACATTGTCTCCAGGACGGGAACTACGGTCTTCGTTTCGCTGATGGCCTGGACTAA
	CAGATTTGCCAGGCGGGAAAGTGCTTCGGGCAGAGGTGTCTGATTGGTACTTCCTGGGCTTGAGAGTGTT
	AGTATGGGCTGAGATGGTTGCCAGACAGTCGACTCACTGGAAGTTGTAAAGTGTAATTCCAAGTGCCTCA
	CATCGGCGAAGATCATCCAGAAAGGAGTTATATGCTTGCTTTGATTTGGCTTTGTCGTCTTGGGCCAGAT
	TGACAAGGTATGAGCCATGAGGGAGAACGTGTCTGAGCAGTAGATGTTAGTGATCCATCCGGGTCCATTC
	AGATGAGGGAATTTCACTTGGCTGCATCATAACCCTTTTCTGCACAAAGCTTACGGAACTTATCGCGATG
	GTCGTCTTGGAGAGCTGGGTTTTCCCATTTACGCTGTGACTTCAAGAACAAGGCGAATGCATTTCCCCTA
	ATTGTAAGATTCGAATCATTTTCAAACTTGGATATGCTTGCAAGTAATTCAAACTTACCCTATATTTTCG
	CTATTTTGTATGGAGTTGAAGACACCTGCTCGATAATCAATGGGTTATTGTCGAATGGAGACGATGAGCT
	GCTGCGAACACTGACCTTTTGCAGCACTGACGTGAGCACCGACGAACATACGCAGACCCTTAGTCCGGGG
	TACCAAAGGCATACTCTCAAGTTCCTGGTCTTTCTTAGACTTTCTCGCCTTTATAGGTTTGACGTCTTCG
	TTGGACTCCTTCTTAACTGGAGCCTTCTTTCTATTCTTCTTGGGAGTATCAACCAGGGGTTTGTCGTCAG
	CCTCTTTTTTCACTGCAGGAGCAAATTCTTCAGTCTCTGAATCTGAGGCTTCTGGAGAAGACAGTTCTTT
	AAAATTTGTAGTGGGTTTCTGTCGCTTGGATCGTCTGGGTGGCGAAAGCTCTGAAGTTCCATTACTGAGG
	TTCCGTTTATGGTTGACCTTAGATCCAAAATCTTCGCATATTGGCGAGTTAGGTTCTTGGCAACAC
>LTCONS_00000145	CCTCTCTCTCTCTCTCTCTACCAACCCTTTTCCACCATTATCGTGAGACTTTTTCTCGCACCGTTCTCCG
	TTTGAGGGGACGCTCTTTTCCTTTGTGTGTTTATTTTTTTTCGGGTTAATGACGAAATCCTTCATTCCCT
	ACTACTCGGACGGGATGGAGCCGCAGATGTGATCTGGTGATCCCCGATTTCAAGTTGCCGCATTCCTTAG
	GAAGCATATCACGCACACCGAGACCTCGGTTTTTTTTCCTTCTATTTTCACGTTACTCCTGCATCTCTTT
	CTGCATTTTTACTTTTATTTTTTCTCCTCTTCACGATTCACGACATTGA
>LTCONS_00000149	GCGCCTATCAGAGCTCATTACCTATATTTCCTTATGTCTTGGGTTTAGCTTTGTCTTCCCTGCGCTTAGG
	ATTGTCTCGCTATCATCTATTTCTTATATCTTGGTTCTTACATTGTATCCACCAAAACACTTTTCCTTTT
	CTGTGTGTGCCCGTCAATGAACTACAACCTGAAAAAAAAAACGGAGCCCATGAGATCGAGTCTAATGCAA
	AAAAAATATCCACTTTTCCTGTTCTCGGGAGAATAAAAATAAAAAAGATTTAAAGATTCTGCAAGTGATG
	GGAAGCAAGGGTGCTTCGATTGAGAACGGCTTCTTTTTATTTCTTCCTGCTTTGACACAACGTCAAGAGA
	TGCTTCAATCTGATCCGAGGAAATGCTCCGATCACTTGAGGATTGGATCCATTGACACAGCTATAGTGTG
	ATCTTGTCTGCTCGACTCAGCTAGTTGTAAAAAGAAGTCGTCTTATCGGGGGTGTGAGAGATAGAGTGTG
	TGGAATCTCAAGATCTCGTCAAAAGAGTTTGAACCATCTTGGCCCTGTTGCGTTCTCTCAAGAGCCGATC
	CGAGATTGAAATCCTTGTTGTATCTTGCACGAAGTATGGAGAACGAAGTGGTAGGTTAGAGTGGATTGCC
	GTTCAATTGCTTCAAGATCGGAACGTATAACGTAGTATCGAGCAAGGAATGGTCGATAAAATCATTCTTC
	TTCTTCCTTGAAATTGAAGACTCTATGGCGCTCTGCTCGTACATACCCGTGCTGCCCTTACTTTGGCATT
	CTTGTTGATCAAGGGTTCACGATGACTTCCAACGTCGCGCATCCCTTCCATCCCCCTTGGTAGGATGTTT
	GACTTCAATATACTATTTGTCGAAGGAATCCAGATCTCGGTCCCATTCGGAACATCAGATGGGATGTTTA
	TCCAACGGGATCTCGGAGTCGCCACCATCGGCTTTTTGTTTTGTGTACAGCATGTCATCGTCATAGACCT
	GCTGCTAGTCGCTGGAGCCAGCTATGGTCAGTCATAGGACACTCGGCTCGGGATTCAATTGTTGTACAGA
	GCACCTCACGATGTACTATTCTAGACTCTCTCGTGAAATTCCGGGACCTTGAGCCTCGCTGGGCCTTGGT
	GAAATATCCGATGAATCCGATCAATCCGAGACACATCATCCCTCGATCATTTCAATTTTTACAATTGGTT
	ACTCGTTATGTATGAATCTTTCAAAGGCATTGTTTCACACCTCTCCCGTGGTAGACGATGCGGTGTGCTC
	CTAGCGGAATTTCTGGTGGCCCGTGGTGCTACGTCATATCCGTTGAACATCCATTTGTGCTCCGTGCGCA
	ATACAATGATGTCCTCATAATACCTACGCCTTGGAAGTTAAAAGACGGACTCCTTCACTTCTTCAAATCT
	TGACAAGAGCCTCGAATTGCGCTTTTGCTTGAATATGGCCCATCACAGTGGAACGCAAGTTCACGAATCA
	GCATCCTCTTCTAAGCGCTTGCAGATGCGAAACATGCCCGTGTCAGCTCAATTGCCCCGGTCTCACTATC
	TCTTGTCACGTCTCCAGAGTCGCAGCTAAAGTGGGGTCGGAGAGGATACCGATGATATGACCGGTCAATT
	GCATCACAGCGCCATGTGTGATGGGGCCATTCATGTCAGCTCTCCGACTGCTTTGCTGCGGGGTTGATCA
	CATTTTCAACTCGTGTCCCAGATATTTCCTGCATGGTCAGGGCTGTCTAGACCTTTCTTTTCTTCTTTGT
	CTCAGGATTTTCAAACCATCCCCCCCCCCTCCTTCCTTGTGTCCCATGTGATGTCACGATCTTGTTGATT
	GTTGATGGCGCGTGAAGCTTGTAAACAACAGCAAACCAACTTCGATGAAACTAATGCGATGACCCGTTCA
	TGACATCAAATCATTTCCGGACCAGGATTTACGACTCTGAACTGTGGGATTTAATCTGTATGGTATTGTA
	CGTTTCTCCAGTACTCGAAATACCCTTACCCTGTGGTGTATCTTTCTGGTCTTTTCTATATTTGTAAAAT
	GTTATTCCGACACG
>LTCONS_00000150	GGGAAAAGAAGAGCTAGGTATGCAAATGATAACCATAGAGAGTAAAAGATAGACAGTCCCCATGCTTCTG
	GCTAGGGGCCAAATACTTTTTTTTTTCTTTGGTTGCCCGGGGCTCCCTTGCCGGAGCAACCTAGCGCCTA
	TCAGAGCTCATTACCTATATTTCCTTATGTCTTGGGTTTAGCTTTGTCTTCCCTGCGCTTAGGATTGTCT
	CGCTATCATCTATTTCTTATATCTTGGTTCTTACATTGTATCCACCAAAACACTTTTCCTTTTCTGTGTG
	TGCCCGTCAATGAACTACAACCTGAAAAAAAAAACGGAGCCCATGAGATCGAGTCTAATGCAAAAAAAAT
	ATCCACTTTTCCTGTTCTCGGGAGAATAAAAATAAAAAAGATTTAAAGATTCTGCAAGTGATGGGAAGCA
	AGGGTGCTTCGATTGAGAACGGCTTCTTTTTATTTCTTCCTGCTTTGACACAACGTCAAGAGATGCTTCA
	ATCTGATCCGAGGAAATGCTCCGATCACTTGAGGATTGGATCCATTGACACAGCTATAGTGTGATCTTGT
	CTGCTCGACTCAGCTAGTTGTAAAAAGAAGTCGTCTTATCGGGGGTGTGAGAGATAGAGTGTGTGGAATC
	TCAAGATCTCGTCAAAAGAGTTTGAACCATCTTGGCCCTGTTGCGTTCTCTCAAGAGCCGATCCGAGATT
	GAAATCCTTGTTGTATCTTGCACGAAGTATGGAGAACGAAGTGGTAGGTTAGAGTGGATTGCCGTTCAAT
	TGCTTCAAGATCGGAACGTATAACGTAGTATCGAGCAAGGAATGGTCGATAAAATCATTCTTCTTCTTCC
	TTGAAATTGAAGACTCTATGGCGCTCTGCTCGTACATACCCGTGCTGCCCTTACTTTGGCATTCTTGTTG
	ATCAAGGGTTCACGATGACTTCCAACGTCGCGCATCCCTTCCATCCCCCTTGGTAGGATGTTTGACTTCA
	ATATACTATTTGTCGAAGGTTAGTTCTATTGAAATCGTCCTGTCTGATGACCTCGGGCACGCTTTTCACA
	ACCTCACAACGACAGCAATTGAGAATCAATTGCCTCTCCATTGTTGCTCTGGAGTTAGGGCTACTGCCAA
	CGGCGTTTAGGAATCCAGATCTCGGTCCCATTCGGAACATCAGATGGGATGTTTATCCAACGGGATCTCG
	GAGTCGCCACCATCGGCTTTTTGTTTTGTGTACAGCATGTCATCGTCATAGACCTGCTGCTAGTCGCTGG
	AGCCAGCTATGGTCAGTCATAGGACACTCGGCTCGGGATTCAATTGTTGTACAGAGCACCTCACGATGTA
	CTATTCTAGACTCTCTCGTGAAATTCCGGGACCTTGAGCCTCGCTGGGCCTTGGTGAAATATCCGATGAA
	TCCGATCAATCCGAGACACATCATCCCTCGATCATTTCAATTTTTACAATTGGTTACTCGTTATGTATGA
	ATCTTTCAAAGGCATTGTTTCACACCTCTCCCGTGGTAGACGATGCGGTGTGCTCCTAGCGGAATTTCTG
	GTGGCCCGTGGTGCTACGTCATATCCGTTGAACATCCATTTGTGCTCCGTGCGCAATACAATGATGTCCT
	CATAATACCTACGCCTTGGAAGTTAAAAGACGGACTCCTTCACTTCTTCAAATCTTGACAAGAGCCTCGA
	ATTGCGCTTTTGCTTGAATATGGCCCATCACAGTGGAACGCAAGTTCACGAATCAGCATCCTCTTCTAAG
	CGCTTGCAGATGCGAAACATGCCCGTGTCAGCTCAATTGCCCCGGTCTCACTATCTCTTGTCACGTCTCC
	AGAGTCGCAGCTAAAGTGGGGTCGGAGAGGATACCGATGATATGACCGGTCAATTGCATCACAGCGCCAT
	GTGTGATGGGGCCATTCATGTCAGCTCTCCGACTGCTTTGCTGCGGGGTTGATCACATTTTCAACTCGTG
	TCCCAGATATTTCCTGCATGGTCAGGGCTGTCTAGACCTTTCTTTTCTTCTTTGTCTCAGGATTTTCAAA
	CCATCCCCCCCCCCTCCTTCCTTGTGTCCCATGTGATGTCACGATCTTGTTGATTGTTGATGGCGCGTGA
	AGCTTGTAAACAACAGCAAACCAACTTCGATGAAACTAATGCGATGACCCGTTCATGACATCAAATCATT
	TCCGGACCAGGATTTACGACTCTGAACTGTGGGATTTAATCTGTATGGTATTGTACGTTTCTCCAGTACT
	CGAAATACCCTTACCCTGTGGTGTATCTTTCTGGTCTTTTCTATATTTGTAAAATGTTATTCCGACACG
>LTCONS_00000113	GAAAGGTCTAGACAGCCCTGACCATGCAGGAAATATCTGGGACACGAGTTGAAAATGTGATCAACCCCGC
	AGCAAAGCAGTCGGAGAGCTGACATGAATGGCCCCATCACACATGGCGCTGTGATGCAATTGACCGGTCA
	TATCATCGGTATCCTCTCCGACCCCACTTTAGCTGCGACTCTGGAGACGTGACAAGAGATAGTGAGACCG
	GGGCAATTGAGCTGACACGGGCATGTTTCGCATCTGCAAGCGCTTAGAAGAGGATGCTGATTCGTGAACT
	TGCGTTCCACTGTGATGGGCCATATTCAAGCAAAAGCGCAATTCGAGGCTCTTGTCAAGATTTGAAGAAG
	TGAAGGAGTCCGTCTTTTAACTTCCAAGGCGTAGGTATTATGAGGACATCATTGTATTGCGCACGGAGCA
	CAAATGGATGTTCAACGGATATGACGTAGCACCACGGGCCACCAGAAATTCCGCTAGGAGCACACCGCAT
	CGTCTACCACGGGAGAGGTGTGAAACAATGCCTTTGAAAGATTCATACATAACGAGTAACCAATTGTAAA
	AATTGAAATGATCGAGGGATGATGTGTCTCGGATTGATCGGATTCATCGGATATTTCACCAAGGCCCAGC
	GAGGCTCAAGGTCCCGGAATTTCACGAGAGAGTCTAGAATAGTACATCGTGAGCGACTAGCAGCAGGTCT
	ATGACGATGACATGCTGTACACAAAACAAAAAGCCGATGGTGGCGACTCCGAGATCCCGTTGGATAAACA
	TCCCATCTGATGTTCCGAATGGGACCGAGATCTGGATTCCTAAACTTGCAAATTGTTAACGACCCATACT
	CTTCACCGGTGGGTTGCCGCCTCATTATGAATCTTGACCCGGCTCGTCCTTACCGCCGTTGGCAGTAGCC
	CTAACTCCAGAGCAACAATGGAGAGGCAATTGATTCTCAATTGCTGTCGTTGTGAGTATATTGAAGTCAA
	ACATCCTACCAAGGGGGATGGAAGGGATGCGCGACGTTGGAAGTCATCGTGAACCCTTGATCAACAAGAA
	TGCCAAAGTAAGGGCAGCACGGGTATGTACGAGCAGAGCGCCATAGAGTCTTCAATTTCAAGGAAGAAGA
	AGAATGATTTTATCGACCATTCCTTGCTCGATACTACGTTATACGTTCCGATCTTGAAGCAATTGAACGG
	CAATCCACTCTAACCTACCACTTCGTTCTCCATACTTCGTGCAAGATACAACAAGGATTTCAATCTCGGA
	TCGGCTCTTGAGAGAACGCAACAGGGCCAAGATGGTTCAAACTCTTTTGACGAGATCTTGAGATTCCACA
	CACTCTATCTCTCACACCCCCGATAAGACGACTTCTTTTTACAACTAGCTGAGTCGAGCAGACAAGATCA
	CACTATAGCTGTGTCAATGGATCCAATCCTCAAGTGATCGGAGCATTTCCTCGGATCAGATTGAAGCATC
	TCTTGACGTTGTGTCAAAGCAGGAAGAAATAAAAAGAAGCCGTTCTCAATCGAAGCACCCTTGCTTCCCA
	TCACTTGCAGAATCTTTAAATCTTTTTTATTTTTATTCTCCCGAGAACAGGAAAAGTGGATATTTTTTTT
	GCATTAGACTCGATCTCATGGGCTCCGTTTTTTTTTTCAGGTTG
>LTCONS_00000151	CGGAGATACCATTGGAGATTCCATTGGACCACAGCCAGGTGTCGGAGACTGTATCTCGATCTCGGTAGTA
	ACAAAGAATGCCGGCTTGTGAGGCAGTGGAGACATGTCCATAACGTCCATGCCTTGAGCTGGTGAAGATG
	GGAGCGGCGGGGTGGTCATCACATCATCTTTATAACAGGTCAATAACTATTTCCAATGATTCCGATGACC
	ATTGCTTACCACGTCCATTGGTATGACCGAGCACGCTGGCCGTAAACAAAGACCGCCGTGGGGTGGCCAA
	CTGGGGACTAAATATAGAGTTAGCCGAGCTTTCTTCCTTTGAAGATGAAACCACTATGGAATCCTCCGCG
	TACCTGTGATCAATGTGGAAATTTTGAGAAAGATCGGCAGCCAAACTAGCTGTGGGGGATGAACCCCGAA
	TGGGTTTCATGTTGAAGTAGTCGGAGCTAGATTTCTTCATTGACAATTCTTTGAAGTTGAACGGGTTTCC
	ACCAAATCCGGACATTGAACCCATGGAATAAGAATTCGGTCCTTCTGACCGGAAACAATGGCCGAACATC
	ACTGACGGAGGCTGTATCGCAGCGAGAGGCGAAGAGTGCTCCATTGCTGGCGACGAATTGTAACTGGTCC
	CAAAAAGCCCGACGTTGTACAGTTGTCTGTCAGAGCAACCGAAGGAGATGGAATAGAGGCAATCAGGCCC
	TATCCACAGATGCCTGCCCAGTACTAGGTCCTACAAACTGAGGTTCAAGAAAAAAAAGTCTCAAACGCAC
	GTCTCCACGTTTGCAATTTCAACGTTATGGGTCCCCACGATCGCCGTGACAACCAGTCCGGAAAAAAAAT
	TCCTAGGTCCCAGACCCTAACCACCAACAGCGAGAGTTGTACTTTGTAAAATGCAGGTTTTATCAGACCA
	TGGC
>LTCONS_00000117	TTCCACAAGCCGGGAGCGAATCTTCTCTACTGGCATCGGCAGGAATTGCCAATGTGTGTGGATACCGTTT
	GAGCGGCTGAGTTCCCATGTGACAGCCCCCAGCTTGCCCCCTGATCGCTCGTTCAGCGTTTGGTGCAGGG
	ATTCGCGGTATCGTTGCATCTCGGCGAAGGTCGAGGCCCGGATGGCCGGGTCGAATATTAGGTCGATAGT
	CGGGCAGTGCTCGAAGGGGATGATGAGCATGTGACCTGGGAAGCCCAGTGAGGGGTAGAAATTTTTGGTG
	GGCAAAGGTCCTTTGGCAGTGGTGACGTAGCTGTCATTGCCGATTGAGGTAATGAGATGAGTGGCGATGT
	TAGGATTCGAGAGGCAGAAAAAACAGTTCTCGGGGCCTGGCGGAGGGGCGCGTTCTTTGTGTCGGCGTTG
	ATGCCTCGGGTCTCTATCTCTGTCGGAGGGGGCGTAGCGCTGGTATGATTCATTTTGACTTGGGAGTGTT
	TTGCGCCTGCTTTGCACCGCTGACCATGGGCAGATGGTTGAGCCTGGGGGGATGCTGCTTGGGAAAGGTG
	CTGTTGGGTCTAAGGTAAAAGCATAGATGGCATTTTTCGTCGAGCCAAAAGTAGGCAATGAAATAAACCG
	AGTGAGTGGGTAGACATCTTGACCCTCCTCCGTTGGCATGTGAAAGAAGGGTTCACGCTCGAAGAAAGCA
	CCGTCTGACCGAGAAAAGTGATAACGGGGTTTCAGAGTCGCGCAGACATCAGCGATGCACTGTAATTCAG
	ATGGCACAGTCCCGTCATCCCCAGAAACCTCACAGCTAGATCCTAGACGGACATCCTTCGGCCATTGATT
	GGTGATAAGAATGTCGGTTTTGTGAGTCCCAAACAGTGCACGAGCGTCGGATTCACTGTATGTCGGCTGG
	AACTTGCCGCTAGCATTGCTTTCGGGTTTAGACCTCCCCTCTGCCTCTCCCATGATTCCACCGAGGGCGA
	CAATGCGGATACCATCTGTTGTCTTCAAGGTTCCTCGCTTTCCCAGGAAGAACAAGTTGGGGCACACTTC
	ATCAGTTGCTTCAATCTTTTCGACCACTTGAGGGGGAAGCGGTCGGTTACCAAGGGTGAAGTAGGTTGGG
	CATGCCACAGTTATTTTCCCCTCTATTAAGGCGGTAATTTCCTCAAGTTCGTCTTCAGTCAAGCCATCAC
	CGAAGAGGTCGCCAAGAATGATCGCAAAGGAGAAATCCTGTTTTGGCTGCAGCTTGGCTAGCTTAGTGAA
	CACGGGCCGTATTCGACCGTTCAAGCTGCCAATTACAATACTACCCATTGATTGGATTAGTGACTGGTAT
	ACACGCAGACCTAAACATACATACCATTTGGGAGCCATTTTAGGTCTGTCTTGGTGGTGGGTTGTGTTGG
	GTGTGGAAAAAAAAACCGAAACTTTTGATGGAAAGTGGATAAAAAGATGGTGGAAAGGTGGAGATGGGAA
	GACGAACGACCCTGAAATGAATGAGAAAATTTCCAACTCTCAAGCTGCCCAAAGGTGCTAACAGAGATCA
	ACTACATGAGACTAGATGCAGGATATGTACGAAAGCAGGAAGCTTGAGCCATCTTATCAGCACG
>LTCONS_00000155	GGGTGAGTACGGCTTGCCACCATACGGTCCTACGCAAGAATTTAGAGCATTGTAGCAGTACTGTAGAGTG
	TAAGGAACTCACCATGTACATCAGAACATCAGTAACCATACCCATACCCAATTGGTGATCTTCCCAAGCA
	TCCTTCAGCACCGTGAGAAACTTCTCCCCCGCCTCCCTCCTCTCACTCGACTGGTCCTGCGCGTCGGTGG
	ATTTTTGCGCACGCACTAGGCTCGATGAAATTGAATCGACAATAAGGGTTTGAACATTGCTTTTTAGCCA
	GTCCTGCTCCAGTTGTTTGACTTGTTCATAAAGATCAGGAGCCCGCATCATCAAGACGATTTTGTAGGCA
	TGGCGGTA
>LTCONS_00000120	ATTACACTTCCACAGAACCCTCCTCAAATTGAAACACAACCGATCAATCTAGATCGATGCTCCAATATAA
	TCTATATGTTGTCTTCTAAAATCTGCAATCATTATTTTATATACAAACCCCTCCTTCCTCTTAACTAACC
	GATGGAATGGATGGCGGTACAGCCGGCAACGCGGTGATACTCAACCCGTGTTCACTTTTCTGATCCAAAC
	TCGTCTCCCTCTCAGCCACCCAATTAGTGTCCTCGTGGGTCATCTGCACCGATAGAACATGGATCCGGGG
	CGACATATCAGGTTTGGTTTTGAACGAGTATGTAGGTAATACGTCGAAGGTCTCCTGTACCCAGGACATC
	TGCCGTTGCAGGTCCGGCCTGGGGAGGCTGGTGTTGCCTTTATTTTCTAGGGTGGTAGAAGACTTGGTCC
	GGAAGATGCTGCTGGGCCAGTCCCTCGTCTTGGTGATCGGAGGGGTACAACACGCAGTCTTGGATACGTT
	ATCCCAGGCTTCAACCACGCGGTCCGTCTTGAGGAACTGGGATATCTGGTTCTTCATGGTCTCCTGGCCA
	CTCGCAAGTTGGTTGTGGGCCTCCTGTCGCGCGTGTGTGGGTGATTTGACGGTGGATTGTCCAGTTCGAG
	GGCGTGGAGTGGCGCAGAATGCCCGGAGTTGTTCTATGGAGATGTTGCGTGAGAGTCGTGAGGGCTGTGA
	AGGAAGTGCTTCGAGAGCTGCCGTTTGAGCCTGCCGGGTGTCGATGGAACGGGTGGTGGTTCGTTGCTGG
	CGCCTGTGCCAGCTTCTGCTGGGAGAACATTGCATGATTTGGCCCGACTCATGATCCTGCGCCGGATGCC
	ATCGCTTGGGATGGGTTGGTCCGCAGGGATGCTGGTTTGGGTTTTAGCTGTGGAAGGAGGACTCTCAAAC
	TGTTTGGAAGCTGTTGGTGTCCTCTTTGACTTCGATAATGGATCAAGAGGAAGAGGTTTTTCTGAGATCG
	GCTGTCCTCTGTCAAAAATTCTTTGTTTGACTGACTTATTTCGATCTGGGGCCTTGCTGGTATGTTTAAT
	AAACGATTGCTGTGATGGTTAGCGCCGAAATAGGAATCCAATCAAGGCCTGTTAGCTCACCACGTCCTTT
	CTACTCGCTATCCCCACCCGTCGTTGCATTTCGGTAGTCGCCAAGCCAAGTTGGATTAGGGCCTTTTGAA
	GAGCCGTGCCCCGTCGACGAAGTTTGGAGAGGGCGACAATCCAACCCTCCACATTGTCCACCATGGCCTG
	ATGAAAAGCCCTGAGGCTCTCAGACTTGAAGCAACCATCGTCTGTAAGTTTGCGGAAGTAGAACCACAGT
	GCACCTAAGGCCTCCTTCGCCTTTTGTAGGTCCTTGAGTGAATCTGTGATGGCAA
>LTCONS_00000121	TTGCTCCCTTTGTCTTCCAGATTGTTTGACTGGTTTGCATTCTCTTCCCTCTTCCCTCTTCCCTCTTCCC
	GCTCTCTTTCTCCCATCCCGCACTTGACACTTGACACTTGACACTTATTTCGTCGGATGAGTGTTTGCTT
	CGTTGACTTTACCATCCAATTCCTTCTAGGTCCATCGACTGGTCTACTTTGACCATATATCCAGCAATGC
	TTCGAAAGTTATGACTTGGAGGTAATGTGCTTCAAAAAAAATTTGACTTAATTTTGGCTGTGACAGCCGC
	TAGTTTGTTAGTGATGGGGCCAAGCTAGATCAACATCGCTTATTATGACTACCATCTACGGAGTACAGTC
	TGACCCTTTATTCAAAGCACATTGGCTCTTCTCTCCTTCGAAATAGCATGGTCACAGCAATGACCTCACT
	GTCAGGTCTATTTACTTAGCCCCGGAGATGATTGATATGACCGAAGATCTTTCTCCTGGCTCTGGGCATC
	GATACTCCAATGACTAGACTAGGATTATCTACAATCGCTATCACTTAGAACAAGAGCAAACGTGTGGATT
	TTGGTTGTTGCTGTTCATGCAGCTTAGCGAACGTTGCTTATATAGGATCCCAATACTTGGTCCTCGAGGC
	CTGTTCCTGCTACCT
>LTCONS_00000127	GTGAGATATAAGAATGGAATTATGTTTATATTGTAGGCACATATTTGGATTGGAATACTGGAACAATCAT
	AGACGATGGTCTATTCATTCAGACGTGTGCTACAGACAGCATAGATATCCATCCTGATCCCAATGCTAAC
	TCTAATGAAATGTGGCGCTTTTAGGAGGGTCGACCCGAAGCAGCAGTACCTGAATAGGCAGGTGGGTATA
	CATCGTTAAATGTGGACTTGATTATTAATCTTAGATTATCTAACGTACAGACCAGTATCAGAATCTGTAT
	AAAATATGGAGTACAGCATACAATGATGGGATTCATAATAATTAACCATAGCAACTTGATGTTAAGGGCC
	CAGTGACAGTGAAAGATGGTTGCCAAGAGCCGGCGATCAAGTCTTACCCCATCGGTGCTGAGGGATTTGC
>LTCONS_00000168	GGGCGACACGAGTGCTGGGATTTGTGTGATTTAATGAGATGTGAGAAAAGTGAGAGATGTGATATTTGGA
	ATAAAAATATCAGACAGCTGATCCGTGTCCTCTACTTGCTACCTTAGTCCATCCTTTCGTACCTCCGAGT
	CGCGGGGAAGAACCATCCTCATGGCCTGGTGTCCTCCTAGAACGTGTCTTTAAACTCCTGTCTGTTTCCA
	CCGTTCCGGATTGAGAGGGGATAAAGACCTTGGGGTTTTGCGCAGCAGATGGCCGAGGAGACTTCATGGC
	CGCATCGTCCCACTCTATTTCTTCTAACAATTCCCATTCTGCACTGGCCATTTCCCCAAGAAGATTGGAC
	TTCAATTTATCCACAATCTTGGTTGGGGTTGGAAGTTTCCACATTCGCATGAATTCAACACCTTCTGATG
	CTCCCAGGAAAGAATGTGCTGTGCCATGAGAATAATGACCCAACATGGGAAAAGATGTTGTCCGCTGAAT
	CGTGGTTCTAGGAGTGTCTTTGGCAGATTTAATTTGTGTCTGCGTGTCTCGGCCGGCAAAAGCTCGCATC
	AGAGTTGAAGGATGGGCTGGCGGAGCAACTAGCAGTTGCCACAAGCTTTTCCCAATATCGCAGACTTCCT
	CCCAAGAATCCGATGAGAGGTTTATCCCTTGAGTTCGACATAACCATGCAACGTTCCATGCCAGGAGGGT
	TGCTCCTTCAAGAAAGAAGGCGTATGCTGCGGGATCCTCCTTCGCCAACCGGGGTAGAGGCTTATCAATG
	GAAAGAGGTCGCGGACGTGGTGTATGGTTGCGCGGGTCAACCGTCCTTGATGCAGCTGGACTCGACGAAG
	ACTGGAAGTCAGCTCCATCATGACCGTCACGCGAGCGATATGATGCTGAAGGGGTATAGATTGTGGGCAC
	GGGATAATTTTTGTGGGGCAGCGTAATTTCGGCGGGAAGTTTCAAGGAGAGATAGTGGGACACAATGATC
	AGAAGATGGGCGATATTAGAAAAAGACGTGGATATCTGTTCTTGCGGAGTACCTGTAATCGCCCTGTTAG
	CATGACATGAAATTAATCAACTGTTTGGAAGCAACAGGGGAGACTTGCCATTCATATCCCTCAAGTCAAC
	AATAAAACCACACCCAAGAACATATGTCTCCCGACGTTGGCCCTTCTTCGTAGCCTTCCGCAGGCCATAG
	AGATTGGCGACTTCTCGACAAAGATAAATACGTGACTCAGCCGTTTTGCTATGGAGCGAGTGCCAAACGT
	GCTCTACCCGCTTGCTGGAATTTTGAACACCCGCCAGGATTCCAGTTTCCCGCTCTTCCAATTGAAATTT
	GGCAGATTCTGCATCTGACTGTCTGCGTGCTAGAGCCTCTTTTTGCTTGATGATCCTTGCCTTTTTAGCT
	TCAACCTCTAACTTCAAAACCTCAAGCTGATGGGTAACCAATTCCCTCTTTGTCAAAGACACTGCATGTC
	GAGTGTCTATCGTTTGGAGGACCCAGCGAGAAGAGCAGGCTTTACTCGTATCGACCAGCTCTTGTCTATG
	TGAAGAGGGCCTATCCCAGGGGCTGCCGCAGGTAACAGCGACCTCTATTTGCTTTCCAAGTGCTTCTTTC
	TCCAGAAGAACTTGGGTGCTGTCGATTCGTAGTTGATATAGCTGGTTGCGTGCGCATGTCGGACAGTAGA
	AAGAAAGGCGGGAATGAGGGGCACGTGAGCATATTGAACAGCTCATCGCAGAC
>LTCONS_00000136	TCTCTCACACAGCTTTCATTTTCCCCTTTTCTTTTTTGTCGTCTTAAAGTATCACAACAAACTTGCCAGT
	CCTTCAATGTCTCCACTTATGAACCTGGGTTGCTCTTCCTAATGCTTCGCACTTCTTCCACACATTTCCT
	CCCAATTGAGATGCAATGCGCCAGGCTCGTCGATTCGAATGTGGAGTACCTTGCAACATTGATATTGATG
	GATATGCACCCAAATCCCTCGAACTTACCTAAATTCGATCAACTATTTATTCACCACATACATTTGAGCC
	CCAAGTCAACCTGATTTCCTCTCTGTGTCTAGCCTCACGCAGTTGACATACTTTGCATTCGGTTGGCCGG
	GAGCGCAAATCTTCCAATCCACAACAGCCTTGCAGAATACTTGCACGTCCTGGGATCTTTTACGATTTCT
	TCCGACCTAATTTCCACAGAGCCTCGGCAAGTTGATCGCAACCTTTGGAGAATCTGGAGTCTGTCATTGA
	GCAGCGTCTCCTGGGCTGATTGCAACCACAACTGTTTCCCTGGCCCCGATAAATCCACTTGGACCTCGAG
	ACTACTTCGACATAATATCCTGCCTTTGCTCTTGATTTAGCCTTATCGTTTGGCGCAGTTGGATCAACCG
	TGACAAATCCCCACATCGTGGAGCGAGGTTCGACCTCTGCTTTCTCTTTCGCACACCGGAAGACGTCCTT
	TAATCTCCCGAGGCAGGTCCTTGTGGATAGAGCTTCCTGATCAATCTTTTCTCTCTCTCTCTCTCTCTCT
	CTCTCTCTCTCTCTCTCTCTCTCTCTCTCTCTCTCT
>LTCONS_00000173	AAGAGAGAGAGAGAGAGAGAGAGGAGAGATAATACGAGTGCGTATGACCCGTCCTTCCCCAGCTATTGAG
	CAGGTATATGATATGGCCGTATATTCTCGTTCCAATCAGGGTTATGGAGTGAGACTCGCGAGCGGGCCCT
	CGGTTTGTATCATTATATCCTGGCTTATAGGCAAAAATTTACCATCTGGCTCTACCCTATCGCTTTTTCC
	TGTACTGAGATATTGCTTATCTCCAGTCAAGTACTTGGGTGAATAGGGAATCTGCATCTATTGGGGCGAA
	GAAACGATGTCCTGAGTCTTAATCGACCTAGGTTTAAGACGACAGGAAAAAGCCCCCTCCTCCCCATACT
	CCCTAGGCTTCCAGCTCCGTCAATAAGTTTACCGCCGAGATCCTAATAATATGCCCTGGGTGTGACAGGC
	TCAGTAACGAATATTCTTGGACTGACGATCAATGCGTGATACTATACCTTTAGCAACTCAGTTTCTCTGT
	GAAGGCCCGTTTGACCTTGTTGCGGCTCCTCA
>LTCONS_00000174	GTCTGTGTCCACCAACAGTGCTGGTAGTGGATCTCCGGCTAACTCCGTGAGGATGGCTTAAGCTCAGGAC
	CCAAGGGCCCACTAAGCGAAGAGTGCAGTGAGAGAAAATGGCCCGTCTACGGAGTTGACACGGTCGATCT
	CCCTGTGCTAACCCAGCCCTGAGCCTCGTGATTGGATGCTTGGCAATCGATTGTTCCCCTTGGCTTCACA
	TGAAGTGCGAGTCACCGTTGCCTCTTTCTCACACGCGGTGAGCACAATTCTAATCCACAGTGGATCTATC
	ATGCCGCATAATAAATTGGCTCCACTGGCCTCTGGGTGCAGATCTGTGATGACACAGGAAAGCGGTGGAG
	CAATTGGGTGATGAGTAAATTCAATCAGCACTGTGACGGATATCATGGCATAAGATTCTTATGGATACAA
	GAAAGCCAACCTCACACAGGCGGCAATATGAGCGAAGCCAATAGGTATTCTTTCATCTCACTTTAAAATT
	CTAAATTTGTCAAGGGAGACGGAGATGGACCTGTCAAGTACCAGAGTCAATGCCAGGACCCAACCTTTCC
	CCACAATTGGCAGTTGAGGACAAAGTACGGAGTATGGAGCACATCCCACTCTTGACAAAAAGCTCCACTT
	CGCTAACCTCGGGACTGACTTCGCACCATCCTTGACATTGCGGTTTTCAACTCCCCTTGCCATCGTTGCT
	CCTCTCACGTGTGGGGCATGCCTCAAAGCCTTCTCCACCGACCCTAATCTGCGTCGGATGAGGAGTCAGA
	CTTTCCCAGTCAAGGACATTGGCCATAGTTTGCGGTGAATCTTAGTGCTATGCGATTGTCGATTTTTGGG
	GTATACGCTACACCCATAAAGGCAAGCTCTATGACGCCGCAGTGGCATGTAGCTGTCGCTAGGTGCTCTG
	AAGACCAACTATAGTCTACGCCGCTAGGGGTTTGTAGGGGTTGGATTTGGCGGTAGAAACTCTCTTGGTA
	GGAGTTATCGAGTATTGGTGAGATTATGTACGGTGAAGAACCAGAGATGATTGCACCGTTGAAAAGAAGA
	CTTAGATATTGTTAATCGGGTGATAGTGAAGCGGCAGATTTAACATCCGGAGTTTACAAGTAGATTAGTC
	CTAAACATCAGTCGTATGGAGCTATCTGAAAGATAAACTCCTT
>LTCONS_00000180	GTTTGAACCCCGGTACGATCGCGGTAGGGCCGAAGTATCGAAAATACGGGACATTCGTGCGACTCTCTGA
	GCTCATAGAGGTACGAACACTCGCTGGACTGTCCCCAACGGCTTGTGTATCCCATCCCTTGTTCGGGAGT
	GAACAAATGTCTCCAAAAGCAGAGACATCCTTTGATCCGGGCGGTTGTGTATTCGCTGTTTTATCTGTGG
	GGCCCTTGTGTATCGTTGTCGGCACTGGTTCGGGGGAGCTGCTATCGATTGCCCGGGAAGCGTGCTGGCT
	TGCCGATTCGTTCAGAGCCGAAAGGCGCGGCGGCGCTCGAGATGCGGAGTCAGACTGCGTTCGCAGGTGT
	GCGGTCGAATCGGAATAACCGAGGCAGACATGATTGTTGTCGGAGCAAGTCTTACACACTTCTCCTCACA
	TGCCCGGTCAGCAAGGTATCCATAAGCGAGAGATTCTGCACATCCTACCTGGTTGTTCACCGGAACATCG
	AATCTTGCGCCGGCGACATGTTAGACAACTATGCCAAATTAAAGTGACGTCAGCGTCTTGACCGACGAAT
	TTATTAACTAGAGTCCTCGAGCCCACATACGCAGCATTAACGCGGCGGCGCTTGGTTTGCGGCTGGCCGT
	CAGTTGCGACAAAGCGGATTTGTCTGGGAGCAGAAGGATTGCCGCCATTCTTCTTCTTGGGGGAAGGGGA
	GCTCATAGCGAGCCAATAATTATCCGAGGCCTTGACCCATTGAGTACCTGCACACTTTCAACTTCAGCAA
	TTCGGTGGGATCTCGGCGCGGAGCTTGGATTCTAATGTTCGGAGAGGAGGTGAACTGAACAGATGAAGTA
	GGGGAGGTGCGCGATAGAGAAAACTTCATTAGGATGGCAACAAACGGGGGCCAATATTCAAGGCTAGTAA
	GGGATTACAAAGTGGCATGTGTGAAATGTTCAAGGGAGAACAAATGGGGAAGAGGAAAGTCAACAAGCCT
	TCGTGATTGTCCTTGTACTACGCCACTCTAAGGGCACATTTTACATTTCCTTACCCCTTTTGGAACTCTC
	ACGATGTCTTTGTGTAAGGGTAAGGTAATCTAGCACAGGATCAAATCATTGAAATTTGTCGCATCAAGTC
	CGAGTATCTGGCGTCGAGACTTCGGGGCATCTGGAGCGATCATGGGGAGAGTGGATTTGAGCCCCCGTAT
	TTCAC
>LTCONS_00000200	TGCCGATCGAAATCTTTATTGTGCATCGTCAAATTTGTACTTTTGAGTAACACACAACGACGTTTTCGCA
	TCTGATTCTGAGAAGCGCGGTCTGTGATCTAGGACAAACAGTAAAGACACATTGTCATAATATCAACCCT
	ATGTTGAAGATATTCCGGCACGATGAAACCTCGATTGTACCTTTCGTGCATACCGAATGACCCAACGGAG
	CATCGCTTATACCAGACTAAGTCACCGGTATACCTCCCATTAAGATGCACCCGAGAGAGTGCGAGAAATT
	ACGATTGAAATCTATTGATGACCGCTTGGAGCTTGCACACTGCGAATAGGACTGTATTCGGTGCAGTTCT
	CAGTACAAGCTTCCATGCCAGCCACTGGTTCCCTACTCTTGCCTCTAATTTCCTGACACAGTGGCAACGC
	GCTTCCAACAACATAGCTCCGACTCCTGGCATGCATTGCTGGTTTACAAACCGTGGTCTGGGTTAAAAGT
	GTTAATGGTCTGTGTTGACACTTTTTTGTGGTCTTGCGGGCAGGAGTGAAAAGAAAAGGCCTTGTTACTA
	ATTGGTTCATGGAGAGAAATTGCGAAAAAGTGGCAAAAAGATATGCTCACATGCCGATTTGAACGACAGA
	CCTCGTGATGGACCAGAGAGTACTAGTCACGCGCTCTACCAACTGAGCTATGCGAGCTTGGTATAAGTGG
	CTGACGTCAGAGCTTTATAGCCCAG
>LTCONS_00000201	GTGGCACAATCAACACACACCAAAGAGGTTCAATTGCGACAATGGTCAGCTCGCGATATTTTTTCTGGCA
	GTTCTACTTTGGCGGAATATACATATTATCAACCCTAATGTCACCCACACATATTCACTTGGCAGTTTAC
	CAATCAATCAATGTCAAACGTATGTTGGGTTTATGTGGATCCTACATATCTGAACAAAATCGAACATCTC
	ACATCCTATGATCCAATCTTGGTCTCTCTCTTGGTAACCAGGTAATCACCCCCAAAAACCAAGAGTCACT
	CAACCAAATAAACCCACAATAGGTTCGGCCGCCATTATAACCACACATCTTCTCGGGCAATACTGGAGCA
	AAAAGAAATCCAGAAAGCCACCAAAAAATTGACCAACGCAGGGATCGAACCTGCAATCTCTTGATTCGTA
	GTCAAGCGCCTTGCCATTGGGCCAGCCGGCCATGAAGAAC
>LTCONS_00000202	CATTTCGTTTCCCTTTCTTGCTAGACACGTAGACTTTTTTGGTCTTGACAATTGTATACATTATCTTTTG
	TTTGTTTATTGGGGAGTGGGATGGTGGAGCGGGAGGGGTTCTGTCCAGATCCACTTTTACGTTGACATTT
	CAATCACTAGTCAGCCAGAGCATGGATAAATAGTATCTATTCTGGCATGGTAGTGAATAGAATGATATTT
	CAAGGAGGATGAAAGTAGGAGTTAATCTAGGAGTGAGTAAGCTGTTGAAGACTGCCATTTTCCGATTGTT
	ATGCTGAATGGCCTTGTGAATTCCAGTACAGTCCGAATATCCTT
>LTCONS_00000204	ATTGCTCGAAATGGAAAGTTCGAGAGATCTTCTATATTGAAAAAGCTGTGGTGAAATTCCCCACGCCTCA
	TGTCTCACTTTTCAATCTCTCCCATCATCCGCTCTGCTTCCCTTGCTGCAATTCTTGCTTCGTCTCCAAT
	CTCTTCAAATTTAGCCAACTCCCCAAACCTCTCTTTCCAAAACTGCCACCTCTCCTGAGAAAACCCATGT
	TGACCTTTCCAGAGCGGACCTCCTTTCCCTAGGTTGCCATCAGACCCTTTATTCCACCGATAGATGTCTG
	CCCCGAGAATTGTGATCCACGCAGCAGCTGCAGGAATCAATGCTTCTAGATTCCCACCGGAGGATCGGTC
	TGCTGGCGTTTCCAGTGCGCCTCGCAGAGTAATCAGGGCAAACCACGAGTATGCAAAGACAGGTTCTTTC
	GTCGCCATCAAATGTGCGGTGAATTTGTCCCGGTTGACAATACGCGAGATTGCGTTTTGACGAGAGTCGG
	GAGGTCCAGCTGGCACGGTTGCATTCCACTCATCGCGGAATTGCCAGCCAAGCATTGGTAGGTCCTTCCA
	TACTTGCATATCATAGAGCAAAATGGAGTCTCCGTTTGATGCTTTTGCGTTTGGGAGCTTTGACAGTTGG
	ACTAGCACACTGACGAGTTTATCATGGTGCTCGGGGGAATTGTATGCACATTTGAATAATAAGCTCCATA
	GACTGGAAATTCCTCCCTCGCGATCTGAATCGTCTGCCAATGAGATTGAAGCCAGATATCCAGCGGCTTG
	TTGTGCAGATATACTGTCGCTGAAGAGGTCTTGTAGAATAGCAAATCGAGGGGCAGAAAAATCTTCAGTG
	ATGGCGACCATTTTCGAAGATCAACAATCGGGGTTATATGGTAAAAAGCTGCAGTGAGGTTGTAGTTTTT
	TTCTCGACCCAAGTTCCAGAGGGATTTAATTGTTTCTTATCACCTAGCGTGAATATTGGTCATTTCGAAC
	CTCAGTATCCCACAATGGCCTCGTGTCCTTTATCTGCTGATCTCATTGGTTCTGATTTCCAAGATTGCAT
	AGCTTCACCTAAAATTTTAGCAGCTTGATAGCCCTGAACACGCTAAGC
>LTCONS_00000188	GTTTTGTATAATAGCCTGCCCCTGCCTGTACCTGTCAAGTGGAATCTGATCTGTTATGACCTGTTCCTAC
	CAGTCATCTCCTATCATACCGTCCTGCCAGCCCACACCCTGACACTCAGGGTGTCTTTTCAGGAAACGTG
	GTAGCCAGTGGGCACCAATTTGTGGAGCAGGCGTAGTCGGATCGGTATGGTCATTCTCAAGAATTGAATC
	GGCAGCAATAGCAATTTGGCGTCGGTTTATCGATACTCCGACCGTATCAAAGTAATCAATATAATCACAT
	AAAGCCTGCTCTTGTTCAGGATTGAGCTCCCTACCATCAGGTGCTCGTTGAAAAAGGGATTTTCCACCTT
	TCTATCGCCGGCGTAGTCGGTGCATAGGAACCGCGGGTTCTCGCGCAGTTTTCGTGATATTGGGCTTTGT
	CTGCTCAGATAGAGAATCGAGAGCAAGCTGAAGCTGTTTCTCTATGTCTTTATTGGTTTGAGGCATTCTT
	GGTGGTGTGGTTGACGATCAAAGTAAAAATGAAAAATTGAGAAAAAAAACCTTGCATTTGGGTGATGTAT
	TGCAAATGGGTGGCAGACCCTCGCTTGCGAGAGTCCGTATTTTTTGAAAAAAAAAATTTCAGGGGCCGGT
	TAGTTATTTAACAGTTCATGTTTATTTTGTGCACAATGTACACCGAAAAAAAC
>LTCONS_00000191	AAAAATTCGACCGAAAAAGTGGGAGTCGTCGAGCATTTGCCATAAATCCAAATCACCTCTCAACCCACCA
	TAATCCACTCATCGACCTCCAAGTTTTCGAGTGGAGCGGAGTGGAGAGTCAGCCCACTGTGTGGACCCAG
	AGCGGATCCTTGAGACTTTGACACTTGAGACAATTTAGGCACTCCACCGATGGCCTCTGTCTCACAACAT
	GGCTGCAGGTTTTCAAAGAGCGACAAGATCTACACAAGGCTATGAAGAGATTCGATTCCTCTACACCTTC
	TTATAATCCTACACGGTCTTCTCGTTCTTCTGAATCACCATTTTTCTTTTGCCCTCTATGAGCACCCACT
	AGCGAAGTAAACTTGGTGGCTGGTGCCATAACTGTCTATCTGGTCAAGCAGTCACACAGCGAAGAGGCAA
	GCGACTGGATCCTCGTCACTCTGCCAGTCATGGTATCGCCTTTTGAAGGTCGAATATCATCATCACCTCG
	AGGAGGCATAAAAAAAAATGCTGTGGTACTTATTGGCGGATTATTTTAAGGTCCCGATGGACAAGTCTGA
	AGCCCCCACAGCGGAGGCCAAGCCCATGGACTTGGCTGGTTGCGCCACGGATGAGAAGCCGACGTGGTCG
	AAAATAGTGGCCAAGCGTGGTGGTGAAACCGGCGTTAATGCTGATGAACTGGCACCGTTAGGATGTACGA
	TCTAGTAGATGAGACCATAAAGGCACAATTTGTTAGCACCGTCAGCAAGGCTCGCACGCTTGGCTGGAAC
	CGCAGTGATGATACTTGTCGAACGCGGTTGCTTGATTCGCCGGCCG
>LTCONS_00000192	GTCCAATTCTCACCATGCTGGAGGGTCTTCTCCATTTCCTCCTCGTGGTTCTCTGGTACCTTTTGGTGCT
	AGCATACTGCCTTTTAGGGTCGGGCGAAAAGGCATTTTGGTGCTCACAGCCCGATCCTCTTAGTACCAAG
	CTGCACACCATGCGACAAGATTCCATTCACTTGTTTGGCTGCCGGCCAAACTGTGTGCGCGAATTCAGAC
	ACCGCCAATTTATTCTCAGTCAACGATTCTGATCTCACGGATGGCTCGACGAGCAGCGCCGCGTGGAACC
	TACGGTCTCTAACAACCACCGCCCGAAAAAAACGAGGCTGGCTATGAATGAACTTCTCCATTACAACTAG
	ATTGTAGCTTGTAAAATAGAAATAAAGCACACTAGCGCCA
>LTCONS_00000211	GGCTCGTAGCGGTTCTGACGTGCAAATCGATCGTCGAATTTGGGTATAGGGGCGAAAGACTAATCGAACC
	ATCTGGTAGCTGGTTCCTGCCGAAGTTTCCCTCAGGATAGCAGTAACGCGAATTCAGTTTTATGAGGTAA
	AGCGAATGATTAGAGGCCTTGGGGTTGAAACAACCTTAACCTATTCTCAAACTTTAAATATGTAAGAAGC
	CCTTGTTGCTTAATTGAACGTGGGCATTAGAATGATGCGTTACTAGTGGGCCATTTTTGGTAAGCAGAAC
	TGGCGATGCGGGATGAACCGAACGCGAGGTTAAGGTGCCGGAATACACGCTCATCAGACACCACAAAAGG
	TGTTAGTTCATCTAGACAGCCCGACGGTGGCCATGGAAGTCGGAATCCGCTAAGGAGTGTGTAACAACTC
	ACGGGCCGAATGAACTAGCCCTGAAAATGGATGGCGCTTAAGCGTGTTACCCATACCTCGCCGTCAGGGT
	AGAAACGATGCCCTGACGAGTAGGCAGGCGTGGGGGTCCGTGACGAAGCCTTGGGAGTGATCCCGGGTCG
	AACGGCCCCTAGTGCAGATCTTGGTGGTAGTAGCAAATACTCAAATGAGAACTTTGAGGACTGAAGTGGG
	GAAAGGTTCCATGTGAACAGCAGTTGGACATGGGTTAGTCGATCCTAAGGCATAGGGAAGTTCCGTTTTA
	AAGGCGCCCTCGTGCGCCGTTTGCCGAAAGGGAAGCCGGTTAACATTCCGGCACCTAGATGTGGATTCTC
	CACGGCAACGTAACTGAACGCGGAGACGTCGGCGGGGGTCCTGGGAAGAGTTCTCTTTTCTTCTTGACAG
	CCTATCACCCTGAAATCGGTTTGTCCGGAGCTAGGGTTCTATGGCTGGCAGAGCGCCGCACTTTTGCGGC
	GTCCGGTGCGCCCCCGACGACCCTTGAAAATCCGCGGGAAGGAATAGTTTTCACGCTAGGTCGTACTCAT
	AACCGCAGCAGGTCTCCAAGGTGAACAGCCTCTAGTTGATAGAACAATGTAGATAAGGGAAGTCGGCAAA
	ATGGATCCGTAACTTCGGGATAAGGATTGGCTCTAAGGGTCGGGCTCGCTGGGCCTTGGGGGGAACCTCC
	TGGAGCAGTAGGGCACTAGCCGGGCAACCGGCCGGCGCCCCGCAGCACCGGGTTGGGGACGCCCTTGGCA
	GGCTTCGGCCGTCCGGCGGGCGATTAACGACCAACTTAGAACTGGTACGGACAAGGGGAATCTGACTGTC
	TAATTAAAACATAGCATTGCGATGGCCAGAAAGTGGTGTTGACGCAATGTGATTTCTGCCCAGTGCTCTG
	AATGTCAAAGTGAAGAAATTCAACCAAGCGCGGGTAAACGGCGGGAGTAACTATGACTCTCTTAAGGTAG
	CCAAATGCCTCGTCATCTAATTAGTGACGCGCATGAATGGATTAACGAGATTCCCACTGTCCCTATCTAC
	TATCTAGCGAAACCACAGCCAGGGGAACGGGCCTGGCAGAATCAGCGGGGAAAGAAGACCCTGTTGAGCT
	TGACTCTAGTTTGACATTGTGAAAAGACATATGGGGTGTAGAATAGGTGGGAGCTTCGGCGCCAGTGAAA
	TACCACTACCTATATTGTTTTTTTACTTATTCAATGAAGCGGAACTGGGCTTCACCGCCCATCTTCTAGC
	GTTAAGGTCCTTCGCGGGCCGATCCGGGTTGAAGACATTGTCAGGTGGGGAGTTTGGCTGGGGCGGCACA
	TCTGTTAAACAACAACGCAGGTGTCCTAAGGGGGACTCATGGAGAACAGAAATCTCCAGTAGAACAAAAG
	GGTAAAAGTCCCCTTGATTTTGATTTTCAGTGTGAATACAAACCATGAAAGTGTGGCCTATCGATCCTTT
	AGTCCCTCGAAATTTGAGGCTAGAGGTGCCAGAAAAGTTACCACAGGGATAACTGGCTTGTGGCAGCCAA
	GCGTTCATAGCGACGTTGCTTTTTGATCCTTCGATGTCGGCTCTTCCTATCATACCGAAGCAGAATTCGG
	TAAGCGTTGGATTGTTCACCCACTAATAGGGAACGTGAGCTGGGTTTAGACCGTCGTGAGACAGGTTAGT
	TTTACCCTACTGATGAAGGTCGCCGCAACGGTAATTCAATTTAGTACGAGAGGAACCGTTGATTCAGATA
	ATTGGTTTTTGCGGCTGTCTGACCAGGCAGTGCCGCGACGCTACCATCTGCCGGATTATGGCTGAACGCC
	TCTAAGTCAGAATCCGTGCCGGAACGCGGCGATTTTGCCCCGCACGTCGTAGTTGGATACGAATAGGCCT
	TCGGGCCATGCACCTCAGCAGGCTGGCGACGGCTCCCGGGGAGAAACCCTCGGGAGCTGGCTAGCGGATT
	GTAATGTCACCTCGCGCGGGGATAGATCCTCTGCAGACGACTGAAGTGACCAAGCGGGTCGTGTAAGCGG
	TCAAGTAGCCTTGTTGCTACGAGTCGCTGAGCGTCAGCCCGACCTTGGCTAGATTTGTTGGTTTTACACC
	TCCCCATCAACTGATCCGGCAGCGCCGGGCGATTGGAGGGGGGAGCCGGATGACGGGCCTCGCGCCCGGA
	TCCGAGCGGCAACTCTGCTGGCCAGTTGGTTGTGCGGACACGGGGGCTGACCGGCTGCGCCTGGGTTGGC
	TGGGGGGATGTCACCTGACTCTGTGTTTTTTTTTTCAAACGACGAAGTCCCCGGAATGTGACCCAGCTTT
	TCGAAGAGGTCGCCCACTTTGCATGGTGTCGCCTGGGGGAGAAGAGGGCTTTGGCTGCGGG
>LTCONS_00000207	GGCTGACGCTCAGCGACTCGTAGCAACAAGGCTACTTGACCGCTTACACGACCCGCTTGGTCACTTCAGT
	CGTCTGCAGAGGATCTATCCCCGCGCGAGGTGACATTACAATCCGCTAGCCAGCTCCCGAGGGTTTCTCC
	CCGGGAGCCGTCGCCAGCCTGCTGAGGTGCATGGCCCGAAGGCCTATTCGTATCCAACTACGACGTGCGG
	GGCAAAATCGCCGCGTTCCGGCACGGATTCTGACTTAGAGGCGTTCAGCCATAATCCGGCAGATGGTAGC
	GTCGCGGCACTGCCTGGTCAGACAGCCGCAAAAACCAATTATCTGAATCAACGGTTCCTCTCGTACTAAA
	T
>LTCONS_00000212	CGCAGCAATTTCCAGCCACTTTAACTGCATTTTGAAATTTTACCCCCCAAATGGGGTCGGTGAGTATGTG
	TAGAGATGAGGATAACTCCTCTCTACATCTTCCCTGCCATGTTGATCCTTTTTCTGGTTCTGATGGTTGT
	TGCCTTGTGCCACATCTCAGAGCTGGGGGAGGTCATCCACTGCAGTGGTGTCACCCGGGACCCATCAACG
	CCTGATCTCCCCCCCCAAAGCCTCCTCCCCGCGTAGCTGCACCCTTGTGGTGACGCCCGGCCTGGTTGCT
	ACGGGGGGGGGCGTTCTCGCCGCGCTGGACCCCTGGTGCCCCCCTGCAGTGACTGAAGCCCGGGAGCCTT
	TTGGCGCCCGGCACCGTTGGAGTCTGTGGATCGATGGCCGCTGGCCATTCCCGAAACTCAGATTCCCGGA
	GGGAGCCGCCCCGTGGGATCCGCCGTTCGCCGGCGTTGTCCACGGGGTCCGGTCCCTTCATCCGAGGGCC
	ACATGCCGCAGCCTGCCAGCGCCTTCACGGGCGCCTGGTCGGATCCCCTGCGTGCGGACTGGTGCTGAGG
	AGTTTAGTGGGGGCAATTGGATGGTTTCAGCGTCCCCCCGGTGCGCCGGGGGTGCCGCCGCGACCGGGCG
	CCTCGTGCGCCCCTTCCATTTAACTACATTCTACCCCCTCGGGGGTCTGGGCCCCCGGGACTCCCCCGCC
	GCAAGGCGGGTGGGCCTCCGGGACGCCTCGCCATGAAGTTACCTGGTTGATTCTGCCAGTAGTCATATGC
	TTGTCTCAAAGATTAAGCCATGCATGTCTAAGTATAAGCAACTTGTACTGTGAAACTGCGAATGGCTCAT
	TAAATCAGTTATCGTTTATTTGATAGTACCTTACTACATGGATACCTGTGGTAATTCTAGAGCTAATACA
	TGCTAAAAACCCCGACTTCAGGAAGGGGTGTATTTATTAGATAAAAAACCAACGCCCTTCGGGGCTCCTT
	GGTGAATCATAATAACTTAACGAATCGCATGGCCTTGCGCCGGCGATGGTTCATTCAAATTTCTGCCCTA
	TCAACTTTCGATGGTAGGATAGTGGCCTACCATGGTGGCAACGGGTAACGGGGAATTAGGGTTCGATTCC
	GGAGAGGGAGCCTGAGAAACGGCTACCACATCCAAGGAAGGCAGCAGGCGCGCAAATTACCCAATCCCGA
	TACGGGGAGGTAGTGACAATAAATACTGATACGGGGCTCTTTTGGGTCTCGTAATTGGAATGAGAACAAT
	TTAAATCCCTTAACGAGGAACAATTGGAGGGCAAGTCTGGTGCCAGCAGCCGCGGTAATTCCAGCTCCAA
	TAGCGTATATTAAAGTTGTTGCAGTTAAAAAGCTCGTAGTTGAACCTTTCCTTCTGGGGAACCTCATGGC
	CTTCACTGGCTGTGGGGGGAACCAGGACTTTTACTGTGAAAAAATTAGAGTGTTCAAAGCAGGCCTTTGC
	TCGAATACATTAGCATGGAATAATAGAATAGGACGTGTGGTTCTATTTTGTTGGTTTCTAGGACCGCCGT
	AATGATTAATAGGGATAGTCGGGGGCGTCAGTATTCAGCTGTCAGAGGTGAAATTCTTGGATTTGCTGAA
	GACTAACTACTGCGAAAGCATTCGCCAAGGATGTTTTCATTAATCAGGGAACGAAAGTTAGGGGATCGAA
	GACGATCAGATACCGTCGTAGTCTTAACCATAAACTATGCCGACTAGGGATCGGACGGGATTCTATAATG
	ACCCGTTCGGCACCTTACGAGAAATCAAAGTTTTTGGGTTCTGGGGGGAGTATGGTCGCAAGGCTGAAAC
	TTAAAGAAATTGACGGAAGGGCACCACAAGGCGTGGAGCCTGCGGCTTAATTTGACTCAACACGGGGAAA
	CTCACCAGGTCCAGACAAAATAAGGATTGACAGATTGAGAGCTCTTTCTTGATCTTTTGGATGGTGGTGC
	ATGGCCGTTCTTAGTTGGTGGAGTGATTTGTCTGCTTAATTGCGATAACGAACGAGACCTCGGCCCTTAA
	ATAGCCCGGTCCGCATTTGCGGGCCGCTGGCTTCTTAAGGGGACTATCGGCTCAAGCCGATGGAAGTGCG
	CGGCAATAACAGGTCTGTGATGCCCTTAGATGTTCTGGGCCGCACGCGCGCTACACTGACAGGGCCAGCG
	AGTACATCACCTTAACCGAGAGGTTTGGGTAATCTTGTTAAACCCTGTCGTGCTGGGGATAGAGCATTGC
	AATTATTGCTCTTCAACGAGGAATGCCTAGTAGGCACGAGTCATCAGCTCGTGCCGATTACGTCCCTGCC
	CTTTGTACACACCGCCCGTCGCTACTACCGATTGAATGGCTCAGTGAGGCCTTGGGATTGGCTTAGGAGG
	GTTGGCAACGACCCCCCAGAGCCGAAAACTTGGTCAAACTCGGTCATTTAGAGGAAGTAAAAGTCGTAAC
	AAGGTTTCCGTAGGTGAACCTGCGGAAGGATCATTACCGAGTGAGGGCCCTCTGGGTCCAACCTCCCACC
	CGTGTTTATTTTACCTTGTTGCTTCGGCGGGCCCGCCTTTACTGGCCGCCGGGGGGCTCACGCTCCCGGG
	CCCGCGCCCGCCGAAGACACCCCCGAACTCTGTCTGAAGATTGCAGTCTGAGTGAAAACGAAATTATTTA
	AAACTTTCAACAACGGATCTCTTGGTTCCGGCATCGATGAAGAACGCAGCGAAATGCGATACGTAATGTG
	AATTGCAAATTCAGTGAATCATCGAGTCTTTGAACGCACATTGCGCCCCCTGGTATTCCGGGGGGCATGC
	CTGTCCGAGCGTCATTGCTGCCCTCAAGCCCGGCTTGTGTGTTGGGCCCCGTCCCCCGATCCCGGGGGAC
	GGGCCCGAAAGGCAGCGGCGGCACCGCGTCCGGTCCTCGAGCGTATGGGGCTTTGTCACCCGCTCCGTAG
	GCCCGGCCGGCGCCTGCCGATCAACCCCAAATTTTTAATCCAGGTTGACCTCGGATCAGGTAGGGATACC
	CGCTGAACTTAAGCATATCAATAAGCGGAGGAAAAGAAACCAACAGGGATTGCCCCAGTAACGGCGAGTG
	AAGCGGCAAGAGCTCAAATTTGAAAGCTGGCTCCTTCGGGGTCCGCATTGTAATTTGCAGAGGATGCTTC
	GGGAGCGGTCCCCATCTAAGTGCCCTGGAACGGGACGTCATAGAGGGTGAGAATCCCGTATGGGATGGGG
	TGTCCGCGCCCGTGTGAAGCTCCTTCGACGAGTCGAGTTGTTTGGGAATGCAGCTCTAAATGGGTGGTAA
	ATTTCATCTAAAGCTAAATATTGGCCGGAGACCGATAGCGCACAAGTAGAGTGATCGAAAGATGAAAAGC
	ACTTTGAAAAGAGAGTTAAAAAGCACGTGAAATTGTTGAAAGGGAAGCGCTTGCGACCAGACTCGCTCGC
	GGGGTTCAGCCGGCACTCGTGCCGGTGTACTTCCCCGCGGGCGGGCCAGCGTCGGTTTGGGCGGTCGGTC
	AAAGGCCCTCGGAAGGTAACGCCCCTCGGGGCGTCTTATAGCCGAGGGTGCAATGCGACCTGCCCAGACC
	GAGGAACGCGCTTCGGCTCGGACGCTGGCATAATGGTCGTAAGCGACCCGTCTTGAAACACGGACCAAGG
	AGTCTAACATCTACGCGAGTGTTCGGGTGTCAAACCCGTGCGCGAAGTGAAAGCGAACGGAGGTGGGAAC
	CCTTACGGGTGCACCATCGACCGATCCTGAAAATGGATGGCGCTTAAGCGTGTTACCCATACCTCGCCGT
	CAGGGTAGAAACGATGCCCTGACGAGTAGGCAGGCGTGGGGGTCCGTGACGAAGCCTTGGGAGTGATCCC
	GGGTCGAACGGCCCCTAGTGCAGATCTTGGTGGTAGTAGCAAATACTCAAATGAGAACTTTGAGGACTGA
	AGTGGGGAAAGGTTCCATGTGAACAGCAGTTGGACATGGGTTAGTCGATCCTAAGGCATAGGGAAGTTCC
	GTTTTAAAGGCGCCCTCGTGCGCCGTTTGCCGAAAGGGAAGCCGGTTAACATTCCGGCACCTAGATGTGG
	ATTCTCCACGGCAACGTAACTGAACGCGGAGACGTCGGCGGGGGTCCTGGGAAGAGTTCTCTTTTCTTCT
	TGACAGCCTATCACCCTGAAATCGGTTTGTCCGGAGCTAGGGTTCTATGGCTGGCAGAGCGCCGCACTTT
	TGCGGCGTCCGGTGCGCCCCCGACGACCCTTGAAAATCCGCGGGAAGGAATAGTTTTCACGCTAGGTCGT
>LTCONS_00000208	GGGTCGCTTACGACCATTATGCCAGCGTCCGAGCCGAAGCGCGTTCCTCGGTCTGGGCAGGTCGCATTGC
	ACCCTCGGCTATAAGACGCCCCGAGGGGCGTTACCTTCCGAGGGCCTTTGACCGACCGCCCAAACCGACG
	CTGGCCCGCCCGCGGGGAAGTACACCGGCACGAGTGCCGGCTGAACCCCGCGAGCGAGTCTGGTCGCAAG
	CGCTTCCCTTTCAACAATTTCACGTGCTTTTTAACTCTCTTTTCAAAGTGCTTTTCATCTTTCGATCACT
	CTACTTGTGCGCTATCGGTCTCCGGCCAATATTTAGCTTTAGATGAAATTTACCACCCATTTAGAGCTGC
	ATTCCCAAACAACTCGACTCGTCGAAGGAGCTTCACACGGGCGCGGACACCCCATCCCATACGGGATTCT
	CACCCTCTATGACGTCCCGTTCCAGGGCACTTAGATGGGGACCGCTCCCGAAGCATCCTCTGCAAATTAC
	AATGCGGACCCCGAAGGAGCCAGCTTTCAAATTTGAGCTCTTGCCGCTTCACTCGCCGTTACTGGGGCAA
	TCCCTGTTGGTTTCTTTTCCTCCGCTTATTGATATGCTTAAGTTCAGCGGGTATCCCTACCTGATCCGAG
	GTCAACCTGGATTAAAAATTTGGGGTTGATCGGCAGGCGCCGGCCGGGCCTACGGAGCGGGTGACAAAGC
	CCCATACGCTCGAGGACCGGACGCGGTGCCGCCGCTGCCTTTCGGGCCCGTCCCCCGGGATCGGGGGACG
	GGGCCCAACACACAAGCCGGGCTTGAGGGCAGCAATGACGCTCGGACAGGCATGCCCCCCGGAATACCAG
	GGGGCGCAATGTGCGTTCAAAGACTCGATGATTCACTGAATTTGCAATTCACATTACGTATCGCATTTCG
	CTGCGTTCTTCATCGATGCCGGAACCAAGAGATCCGTTGTTGAAAGTTTTAAATAATTTCGTTTTCACTC
	AGACTGCAATCTTCAGACAGAGTTCGGGGGTGTCTTCGGCGGGCGCGGGCCCGGGAGCGTGAGCCCCCCG
	GCGGCCAGTAAAGGCGGGCCCGCCGAAGCAACAAGGTAAAATAAACACGGGTGGGA
>LTCONS_00000209	TGAAAACATCCTTGGCGAATGCTTTCGCAGTAGTTAGTCTTCAGCAAATCCAAGAATTTCACCTCTGACA
	GCTGAATACTGACGCCCCCGACTATCCCTATTAATCATTACGGCGGTCCTAGAAACCAACAAAATAGAAC
	CACACGTCCTATTCTATTATTCCATGCTAATGTATTCGAGCAAAGGCCTGCTTTGAACACTCTAATTTTT
	TCACAGTAAAAGTCCTGGTTCC
>LTCONS_00000210	ACCCGTTGCCACCATGGTAGGCCACTATCCTACCATCGAAAGTTGATAGGGCAGAAATTTGAATGAACCA
	TCGCCGGCGCAAGGCCATGCGATTCGTTAAGTTATTATGATTCACCAAGGAGCCCCGAAGGGCGTTGGTT
	TTTTATCTAATAAATACACCCCTTCCTGAAGTCGGGGTTTTTAGCATGTATTAGCTCTAGAATTACCACA
	GGTATCCATGTAGTAAGGTACTATCAAATAAACGATAACTGATTTAATGAGCCATTCGCAGTTTCACAGT
	ACAAGTTGCTTATACTTAGACATGCATGGCTTAATCTTTGAGACAAGCATATGACTACTGGCAGAATCAA
	CCAGGTAACTTCATGGCGAGGCGTCCCGGAGGCCCACCCGCCTTGCGGCGGGGGAGTCCCGGGGGCCCAG
	ACCCCCGAGGGGGTAGAATGTAGTTAAATGGAAGGGGCGCACGAGGCGCCCGGTCGCGGCGGCACCCCCG
	GCGCACCGGGGGGACGCTGAAACCATCCAATTGCCCCCACTAAACTCCTCAGCACCAGTCCGCACGCAGG
	GGATCCGACCAGGCGCCCGTGAAGGCGCTGGCAGGCTGCGGCATGTGGCCCTCGGATGAAGGGACCGGAC
	CCCGTGGACAACGCCGGCGAACGGCGGATCCCACGGGGCGGCTCCCTCCGGGAATCTGAGTTTCGGGAAT
	GGCCAGCGGCCATCGATCCACAGACTCCAACGGTGCCGGGCGCCAAAAGGCTCCCGGGCTTCAGTCACTG
	CAGGGGGGCACCAGGGGTCCAGCGCGGCGAGAACGCCCCCCCCCGTAGCAACCAGGCCGGGCGTCACCAC
	AAGGGTGCAGCTACGCGGGGAGGAGGCTTTGGGGGGGGAGATCAGGCGTTGATGGGTCCCGGGTGACACC
	ACTGCAGTGGATGACCTCCCCCAGCTCTGAGATGTGGCACAAGGCAACAACCATCAGAACCAGAAAAAGG
	ATCAACATGGCAGGGAAGATGTAGAGAGGAGTTATCCTCATCTCTACACATACTCACCGACCCCATTTGG
	GGGGTAAAATTTCAAAATGCAGTTAAAGTGGCTGGAAATTGCTGCGGGG
>LTCONS_00000221	ATGTGCGTTCTTTCTTTGTGAGGTGAAGGCAAAGTGCAGGCGGCTCACGCCAATGGCATTTTGTTTCTTG
	CCGCTGGCCGCTGCACTTCGTGTCCAACACGAGGTTGAATTTTCCCAGTTAGGGAATGTCTTTTCCTAAT
	CTGCATTATGCCGCTTTACACCGCATGGTATATTGGGGGCCCATAAATACCCATGTCCCAATCAATCCCC
	TTTGTTCCTTTCTCATTCCCCTCTTTGTGCTTAGTATTTTGTATGAAATGTACTCTTTTGCTTAAATGAT
	CTGGCAGGTAATGAAGGTCTTATAAATAAATTGCTGAGTTTGGAAGACCGATGATAGGATGGTACCTAGT
	AAAGAAGAGGTTCTCTTTGGAGCATGTGCTTGCACATTTGTGACGTATGCGTTTCGAGAAGTAGCCTGTT
	ATGATCAATACAACATGCGTGTGAGAAAAAATCAGCACGGGAGGGGAAGGACACGTCAGCGGTTCAGGGG
	TCTTCAGGGCATTCAGGTGAATAGGGTGAATGGACTGAAGAGTAGGGCGGCAGGAGGGGATTTCCTAACG
	AATCAAAAAGACCACGAAAAAAACATACAACAGTGAGG
>LTCONS_00000298	CCACAGGGTGTGGAAAACAGGGCTTCCCGTCCGCTCAGCCGTACTTAAGCCACACGCCGGTGAGTTAGTA
	GTTGGGTGGGTGACCACCAGCGAATCCTCACTGTTGTATGTTTTTTTCGTGGTCTTTTTGATTCGTTAGG
	AAATCCCCTCCTGCCGCCCTACTCTTCAGTCCATTCACCCTATTCACCTGAATGCCCTGAAGACCCCTGA
	ACCGCTGACGTGTCCTTCCCCTCCCGTGCTGATTTTTTCTCACACGCATGTTGTATTGATCATAACAGGC
	TACTTCTCGAAACGCATACGTCACAAATGTGCAAGCACATGCTCCAAAGAGAACCTCTTCTTTACTAGGT
	ACCATCCTATCATCGGTCTTCCAAACTCAGCAATTTATTTATAAGACCTTCATTACCTGCCAGATCATTT
	AAGCAAAAGAGTACATTTCATACAAAATACTAAGCACAAAGAGGGGAATGAGAAAGGAACAAAGGGGATT
	GATTGGGACATGGGTATTTATGGGCCCCCAATATACCATGCGGTGTAAAGCGGCATAATGCAGATTAGGA
	AAAGACATTCCCTAACTGGGAAAATTCAAC
>LTCONS_00000222	ACGGACAAAAGGTCAATATCGACTTTCTAGTCGAGGTAGTGAATGGGAGCCAAAAACACCAACAAATCAC
	ATTCAATTATTGAAACAAGCATCCTCAATCAAAGCATTACTTCGTCAAAGATCCCGAAGCCCGCCAAGTC
	CACTCAATTTAGCGATAAACCAGGTTTTGAAAGCTTGCCATATGACGATGCAATCAGCAGCGATTCTTGA
	GAAAGAAGTTCACGATCTACGATCGGAAAACGAGAAAAAGAAGCAGAAAAAAACTCGATCTCGAAAGCAG
	ATACCTGCTACAGAGGGCTTATCAGTTCAGGAAGCTACTGCTTTAATTGTGCAACCAGACGAAGTGATTG
	AACCTCCCCGCCCCCAGGTCCGCGCG
>LTCONS_00000299	GGGAGGTTCAATCACTTCGTCTGGTTGCACAATTAAAGCAGTAGCTTCCTGAACTGATAAGCCCTCTGTA
	GCAGGTATCTGCTTTCGAGATCGAGTTTTTTTCTGCTTCTTTTTCTCGTTTTCCGATCGTAGATCGTGAA
	CTTCTTTCTCAAGAATCGCTGCTGATTGCATCGTCATATGGCAAGCTTTCAAAACCTGGTTTATCGCTAA
	ATTGAGTGGACTTGGCGGGCTTCGGGATCTTTGACGAAGTAATGCTTTGATTGAGGATGCTTGTTTCAAT
	AATTGAATGTGATTTGTTGGTGTTTTTGGCTCCCATTCACTACCTCGACTAGAAAGTCGATATTGACC
>LTCONS_00000302	CTATCATTGTATTTGCATCAACAGTTCTATACTTGCTGATAGTGTGAATGAAATCCGGACACGGAAAGAC
	GTCCTGCACATCTTGCCACGATAGGCAAAACGGCGTGATGGTTTCTTGCACGGCAATCTTGGTTGATGGA
	AACAAGTCTGCGTTGCCACCCAAATGAATCATGTCTTTCACACCTGGAGGAAACCTTTGCATTTCACTCG
	CAGGCGGTGGTAGACTACCTGGTGGTATGAATTGAGCCTGGGATTCTAGCAAAGCGATTTGTTCAGAAAG
	GGTCATGGTTTTCATCCATGTATCTATCGGAACTGCCTGTCCGGTATCCTTCCGAATGCGATCTCGGGCA
	GTCAGCATGAGAATGCTATCTGCCAAGTGGGCCAGAGGTGCATTTAAATCAAGATTTACAGGTGCAACAC
	CAAGGACTTGGCCCCAGGCTTTCGTAACAGACATATTCCAGTCGACGGAGGCTGGTAGAGCTGCATTTGG
	CGTTCTCTTGTCGTTAAATGCCACCATTTCAGTGAGATCCTTTCTCTTGATCTTTCCTGCGCTTGTTTGA
	GGATACTCTTCGATTCCTAATGTCTGCAAGGAGAGGATCTCTGTAGGGACATGAGTAATTCCCAAGGCGG
	ACCGGACAGTGTCTCGTAGCAGCTTGGCTTGCTCATCACTGATAGATTCTCTCAGTATGACCACAGGTAC
	CTCACCAGCAATGGGATCTTTTTTCTTTATCACCACGGGCTGAGCAGCTGAAAACGTTGGAATAGTTTCA
	ATCACAGCTTCTATCCTTGCAGGTGAAATATTCTCGCCTCCCCGGATTATTGTGTCTTTATACCGGCCCA
	TGATGTACAATTGAAGCTTTTCATCCATCATGACTGTATCACCGGTGATGAACCATTTCTCTCCATCTTC
	GTCGTAGAAATCCTCGTGCTCCCCGCCCAAATACCCCTGCACCATGGTGCCTCCAGATACGTGAAGCTCT
	CCAACGACGCCATAGGGAACAGACATGCGATTTCTTGAACTGCAAACTCGCATTTTCAGGCCAGGAATTG
	GACCCCCAATAGATAAATCTTGACTTTTGATAATATAGTCAGGATTTGTAATGGGACCTGTTGTGGAAAA
>LTCONS_00000230	CTTTTTTCAAAAATCTCGTGGCGCCGCCTAATCTCCACAAAAACATTTTTCCACTACTCAGATCTCTTGA
	CGCCATTCACTTTTTAAAACTCAAGGCCGGAACTGCGCCTCCTAACTGCCGTTGAGAGCCACTTTACACC
	GATAACGAAGTCTCATTTCCACCCCGGTCCGACCCTTCCATTAGCGTTACCGCCGCTTAGATGCGCCGTT
	CCGTTCCAAAACCTGGTCGGGAAATCTTCGGGTCCGACTGCGCAACAATTCTGCGCGCTCCTTAAGACTC
	ATCGCTCTCTGCTCAGCGCCAACTGGGATCATGCATTGGGCGAGGTGTGTATAGTTCTTCCGCAGAAGGT
	TCAAGGTCAGCATGAGGTAATCCACATTGTGAAACACCAGCGCCCGCTCGTCCGAATAGCGTTCCTGGTC
	CCGCAAAAACGCCACTGGATGTTCCCTCCAATGGCGCCGGGGATGCAGATGGTGTGATGTGTGATAACCG
	TCGTTAAAGCAGAAGCGATTACTCTGTGCAAAATTTCAGTTCAGTTCCGGCAGTCCGGTTGAAATGCACT
	ACAACGAGTGAAAACTCACGGCGACATCGATCAAGGTGATGCTAGATCGGAAATCCGATGAGGGGTCATG
	GGGATCCACAAAGGCGTGCTGGCCCCAGTTACCTGCCATTAGTCCCGCACGGAGTGTCCAAAGGGGTAAA
	AGAAAGACGCAGATCGTGGCCTGTGCATGACCGTAGCGGTACAGCAGAAAAATGGCCAGGTAGTTACTGA
	ACTCCCAGAAAGCGGTCTTCAGCGAAGTGGAATACTTGCCCTTTCGAAGAAAGTACAGCGGCAGCTCCAG
	CGAGACGAAAAAAAAGAACCGGCCCACATAGCGAGCGAAATCGGCGATGGAGTCTCGATCGTACCACATG
	GTGGAGTTGAGATCCAAGGGCCCATTGCCCTCGACATGGTGCATCTTGATGTGGTGGTAGTAGTATGAAT
	TCCACGTGTGACCCACCAATGGATCAACGATGTATGGAAAGAGGAGGTCGATGAGGCGATATCTAGGTGC
	CAAGACGCCGTTCATGTGCACGTACTGATGCTTCATGAGCGTGTAGCTGCCCGCATACCATACGTGCACG
	ATCCAGTGGAGAAGGCCATGGATCCAACTAAAGTGGTAGCGGTAGAGGCACAGCGCGCTGGGGATGGAGG
[truncated: 67,731 more rows]

## Sheet: Table S7
Table S7 Annotation of all mRNAs by Non-Redundant Protein Database (NR) of NCBI
[truncated: 97,833 more rows]

[truncated: 2 more sheets: Table S8, Table S9]
