# Supplementary material for: Transcriptomic Profiling of mRNA and lncRNA During the Developmental Transition from Spores to Mycelia in Penicillium digitatum
Source: Microorganisms. 2025 Dec 18;13(12):2879. doi: 10.3390/microorganisms13122879 (PMC12736287; doi:10.3390/microorganisms13122879)
Supplement: Supplementary file 1 [file microorganisms-13-02879-s001.zip › Supplementary Table S10-S19.xlsx]

## Sheet: Table S10
Table S10 Annotation of all mRNAs by Clusters of Orthologous Groups (COGs) database of NCBI
Query ID	Subject ID	Identity	Align_length	Miss match	Gap	Query start	Query end	Subject_start	Subject end	E value	Score	Subject annotation
XM_014679820.1	SPAC222.09	42.7	300	133	8	1252	2103	340	616	1.1e-52	207.2	[AK] KOG0132 RNA polymerase II C-terminal domain-binding protein RA4, contains RPR and RRM domains
XM_014679820.1	YNL251c	41.5	246	129	4	1150	1881	260	492	5.9e-43	174.9	[AK] KOG0132 RNA polymerase II C-terminal domain-binding protein RA4, contains RPR and RRM domains
XM_014679821.1	SPBC428.11	67.8	426	137	0	7	1284	4	429	3.4e-166	583.6	[E] KOG0053 Cystathionine beta-lyases/cystathionine gamma-synthases
XM_014679821.1	YLR303w	63	433	148	2	16	1278	4	436	2.4e-156	550.8	[E] KOG0053 Cystathionine beta-lyases/cystathionine gamma-synthases
XM_014679821.1	7302582	32.2	428	242	10	19	1290	10	393	2.4e-47	188.7	[E] KOG0053 Cystathionine beta-lyases/cystathionine gamma-synthases
XM_014679821.1	At3g57050	32.9	371	212	6	166	1278	127	460	7.8e-46	183.7	[E] KOG0053 Cystathionine beta-lyases/cystathionine gamma-synthases
XM_014679821.1	At3g01120	30.8	425	249	9	25	1281	177	562	1.6e-43	176	[E] KOG0053 Cystathionine beta-lyases/cystathionine gamma-synthases
XM_014679822.1	SPBC2G2.11	52.6	422	193	4	238	1485	46	466	6.6e-126	449.9	[I] KOG2779 N-myristoyl transferase
XM_014679822.1	YLR195c	50.8	425	198	5	238	1485	33	455	1.4e-115	415.6	[I] KOG2779 N-myristoyl transferase
XM_014679822.1	Hs10835073	44.3	465	236	9	31	1422	45	487	1.1e-99	362.8	[I] KOG2779 N-myristoyl transferase
XM_014679822.1	Hs4758816	44.1	467	223	9	16	1413	57	486	5.3e-99	360.5	[I] KOG2779 N-myristoyl transferase
XM_014679822.1	7295151	43.4	470	236	9	22	1413	15	460	3.6e-95	347.8	[I] KOG2779 N-myristoyl transferase
XM_014679824.1	YGR289c	35.5	532	325	7	4	1575	61	582	5e-87	320.9	[R] KOG0254 Predicted transporter (major facilitator superfamily)
XM_014679826.1	Hs17986247	26.4	178	100	5	814	1302	148	309	3.4e-06	52.8	[DZU] KOG2655 Septin family protein (P-loop GTPase)
XM_014679826.1	Hs4758942	26.4	178	100	5	814	1302	167	328	3.4e-06	52.8	[DZU] KOG2655 Septin family protein (P-loop GTPase)
XM_014679827.1	SPCC613.10	33.6	450	270	9	16	1356	3	426	2.9e-59	228.4	[C] KOG2583 Ubiquinol cytochrome c reductase, subunit QCR2
XM_014679827.1	Hs4507843	28.4	422	282	10	112	1356	45	453	3.3e-31	135.2	[C] KOG2583 Ubiquinol cytochrome c reductase, subunit QCR2
XM_014679827.1	YPR191w	28.4	433	243	13	64	1356	1	368	1.7e-30	132.9	[C] KOG2583 Ubiquinol cytochrome c reductase, subunit QCR2
XM_014679827.1	At1g51980	24.7	425	289	11	112	1341	85	493	2.5e-26	119	[O] KOG2067 Mitochondrial processing peptidase, alpha subunit
XM_014679827.1	Hs4505285	28.6	391	224	15	287	1366	1389	1755	7.9e-25	114	[WV] KOG1216 von Willebrand factor and related coagulation proteins
XM_014679828.1	SPAPB1E7.03	27.3	644	408	14	4	1920	1	589	4.1e-59	228.4	[K] KOG2587 RNA polymerase III (C) subunit
XM_014679828.1	YPR190c	28	254	165	4	1177	1917	410	652	9.5e-16	84.3	[K] KOG2587 RNA polymerase III (C) subunit
XM_014679828.1	CE08817	27.5	167	110	3	1402	1902	346	501	8.3e-12	71.2	[K] KOG2587 RNA polymerase III (C) subunit
XM_014679828.1	7299644	22.7	154	110	2	1435	1869	348	501	3.9e-09	62.4	[K] KOG2587 RNA polymerase III (C) subunit
XM_014679830.1	SPAC4F10.13c	27	496	286	20	3016	4434	549	991	2.6e-24	114	[R] KOG1862 GYF domain containing proteins
XM_014679830.1	YBR172c	26	339	202	11	3355	4338	485	785	2.2e-15	84.3	[R] KOG1862 GYF domain containing proteins
XM_014679830.1	YPL105c	28.4	236	110	9	3820	4434	641	848	2.3e-12	74.3	[R] KOG1862 GYF domain containing proteins
XM_014679830.1	Hs12007656	31.2	170	80	7	2092	2580	354	493	8.6e-12	72.4	[R] KOG1862 GYF domain containing proteins
XM_014679830.1	7304377	44	50	28	0	2095	2244	562	611	1e-09	65.5	[R] KOG1862 GYF domain containing proteins
XM_014679832.1	SPBC1773.06c	34.8	302	175	11	109	987	31	319	1.3e-33	142.9	[CR] KOG1198 Zinc-binding oxidoreductase
XM_014679832.1	Hs4758912	28.9	318	182	10	37	972	8	287	7.1e-16	84	[CR] KOG1198 Zinc-binding oxidoreductase
XM_014679832.1	At3g15090	28.5	256	143	9	379	1080	129	366	5.1e-14	77.8	[CR] KOG1198 Zinc-binding oxidoreductase
XM_014679832.1	At4g21580	24.1	373	217	12	7	1077	2	324	6.6e-14	77.4	[CR] KOG1198 Zinc-binding oxidoreductase
XM_014679832.1	CE12214	25.8	349	227	14	67	1080	21	348	1.9e-13	75.9	[Q] KOG0023 Alcohol dehydrogenase, class V
XM_014679835.1	YGL026c_2	72.2	399	110	1	976	2169	1	399	2.6e-171	601.3	[E] KOG1395 Tryptophan synthase beta chain
XM_014679835.1	SPAC19A8.15_2	72.1	398	111	0	976	2169	40	437	3.9e-167	587.4	[E] KOG1395 Tryptophan synthase beta chain
XM_014679835.1	At5g54810	57.3	389	160	2	982	2130	80	468	4.8e-125	447.6	[E] KOG1395 Tryptophan synthase beta chain
XM_014679835.1	At4g27070	57.2	383	158	2	982	2112	85	467	1.2e-123	443	[E] KOG1395 Tryptophan synthase beta chain
XM_014679835.1	YGL026c_1	55.2	279	121	2	4	828	3	281	7e-84	310.8	[E] KOG4175 Tryptophan synthase alpha chain
XM_014679836.1	SPAC167.05	54.5	112	47	1	1339	1674	12	119	5.8e-25	114.8	[T] TWOG0093 FOG: USPA domain
XM_014679836.1	At1g09740	24.5	192	109	6	1042	1608	11	169	3.5e-06	52.4	[T] TWOG0093 FOG: USPA domain
XM_014679837.1	SPAC1071.09c	40.1	252	136	6	64	807	31	271	8.3e-47	186.4	[O] KOG0719 Molecular chaperone (DnaJ superfamily)
XM_014679837.1	At3g12170	31.9	282	163	6	52	894	7	260	1.3e-31	136	[O] KOG0719 Molecular chaperone (DnaJ superfamily)
XM_014679837.1	At5g06910	32	306	171	9	7	894	4	282	6.4e-31	133.7	[O] KOG0719 Molecular chaperone (DnaJ superfamily)
XM_014679837.1	7299418	28.8	285	188	6	64	897	15	291	5.6e-27	120.6	[O] KOG0719 Molecular chaperone (DnaJ superfamily)
XM_014679837.1	CE03728	31.9	254	137	6	67	810	15	238	2.1e-26	118.6	[O] KOG0719 Molecular chaperone (DnaJ superfamily)
XM_014679838.1	YOL066c_2	35	177	94	4	22	552	1	156	8.3e-23	106.3	[F] KOG1018 Cytosine deaminase FCY1 and related enzymes
XM_014679838.1	SPCC4G3.16	31.6	171	90	4	22	534	258	401	2.9e-12	71.2	[F] KOG1018 Cytosine deaminase FCY1 and related enzymes
XM_014679844.1	SPAC3C7.06c	36.2	470	265	9	52	1446	31	470	2.9e-72	272.3	[T] KOG0661 MAPK related serine/threonine protein kinase
XM_014679844.1	YJL106w	39.2	367	187	8	46	1059	31	390	8e-70	264.2	[T] KOG0661 MAPK related serine/threonine protein kinase
XM_014679844.1	Hs11496279	34.5	464	230	12	61	1443	2	394	2.9e-64	245.7	[T] KOG0661 MAPK related serine/threonine protein kinase
XM_014679844.1	Hs7662388	38.7	354	167	8	61	1122	2	305	2.5e-63	242.7	[T] KOG0661 MAPK related serine/threonine protein kinase
XM_014679844.1	Hs7705551	34.4	457	212	13	61	1389	2	384	1.4e-61	236.9	[T] KOG0661 MAPK related serine/threonine protein kinase
XM_014679845.1	SPBC16G5.10	30.8	276	151	7	46	873	3	238	2.1e-18	92.4	[J] KOG1612 Exosomal 3'-5' exoribonuclease complex, subunit Rrp42
XM_014679845.1	YDL111c	29	300	144	11	46	921	3	241	7.9e-18	90.5	[J] KOG1612 Exosomal 3'-5' exoribonuclease complex, subunit Rrp42
XM_014679847.1	7298326	70.1	107	32	0	115	435	1	107	5.7e-41	166	[C] KOG3453 Cytochrome c
XM_014679847.1	SPCC191.07	64.8	108	38	0	115	438	1	108	8.2e-40	162.2	[C] KOG3453 Cytochrome c
XM_014679847.1	YJR048w	68.9	103	32	0	121	429	4	106	5.3e-39	159.5	[C] KOG3453 Cytochrome c
XM_014679847.1	YEL039c	65.3	101	35	0	121	423	8	108	4.2e-36	149.8	[C] KOG3453 Cytochrome c
XM_014679847.1	Hs11128019	64.7	102	36	0	130	435	2	103	1.2e-35	148.3	[C] KOG3453 Cytochrome c
XM_014679849.1	SPAC3C7.07c	32.5	317	172	7	52	981	43	324	1e-41	169.9	[O] KOG1193 Arginyl-tRNA-protein transferase
XM_014679849.1	Hs22051869	38.7	199	105	4	271	828	262	456	6.5e-33	140.6	[O] KOG1193 Arginyl-tRNA-protein transferase
XM_014679849.1	At5g05700	39.6	182	104	2	292	822	315	495	2.3e-30	132.1	[O] KOG1193 Arginyl-tRNA-protein transferase
XM_014679849.1	YGL017w	37.4	174	90	4	295	771	153	322	2.4e-27	122.1	[O] KOG1193 Arginyl-tRNA-protein transferase
XM_014679849.1	At3g11240	37.1	175	90	4	292	774	309	477	2.6e-26	118.6	[O] KOG1193 Arginyl-tRNA-protein transferase
XM_014679851.1	SPAC13G6.14	42.7	185	72	5	13	468	22	205	8.3e-30	129	[T] KOG2839 Diadenosine and diphosphoinositol polyphosphate phosphohydrolase
XM_014679851.1	YOR163w	41.6	173	81	4	10	468	11	183	1.1e-26	118.6	[T] KOG2839 Diadenosine and diphosphoinositol polyphosphate phosphohydrolase
XM_014679851.1	At1g14860	39	141	70	5	25	420	6	139	3.7e-14	77	[T] KOG2839 Diadenosine and diphosphoinositol polyphosphate phosphohydrolase
XM_014679851.1	At3g12600	37.4	163	72	8	25	453	6	158	4.9e-14	76.6	[T] KOG2839 Diadenosine and diphosphoinositol polyphosphate phosphohydrolase
XM_014679851.1	At2g01670	35.7	143	76	4	19	420	9	144	5.4e-13	73.2	[T] KOG2839 Diadenosine and diphosphoinositol polyphosphate phosphohydrolase
XM_014679852.1	SPCC1442.10c	50.8	307	130	5	40	945	7	297	1.2e-83	308.9	[K] KOG1522 RNA polymerase II, subunit POLR2C/RPB3
XM_014679852.1	YIL021w	53	285	128	4	31	870	5	288	2.8e-83	307.8	[K] KOG1522 RNA polymerase II, subunit POLR2C/RPB3
XM_014679852.1	Hs14702171	43.8	256	134	4	34	786	7	257	2.1e-51	201.8	[K] KOG1522 RNA polymerase II, subunit POLR2C/RPB3
XM_014679852.1	7298103	41.5	272	142	4	34	822	7	270	2.4e-50	198.4	[K] KOG1522 RNA polymerase II, subunit POLR2C/RPB3
XM_014679852.1	CE05370_1	40.3	263	139	5	34	783	7	264	2.1e-46	185.3	[K] KOG1522 RNA polymerase II, subunit POLR2C/RPB3
XM_014679853.1	7300117	29.2	120	81	2	139	498	117	232	1e-06	53.1	[TR] KOG4019 Calcineurin-mediated signaling pathway inhibitor DSCR1
XM_014679854.1	At5g67030	23.4	401	265	10	1	1158	74	447	5.3e-13	74.7	[CR] KOG2614 Kynurenine 3-monooxygenase and related flavoprotein monooxygenases
XM_014679854.1	At4g15760_1	25.4	331	190	10	16	996	2	279	7.9e-09	60.8	[CR] KOG2614 Kynurenine 3-monooxygenase and related flavoprotein monooxygenases
XM_014679854.1	At2g35660	24.8	351	187	14	7	996	34	328	4.3e-07	55.1	[CR] KOG2614 Kynurenine 3-monooxygenase and related flavoprotein monooxygenases
XM_014679854.1	At5g11330	23.2	328	211	9	25	933	7	318	5.6e-07	54.7	[CR] KOG2614 Kynurenine 3-monooxygenase and related flavoprotein monooxygenases
XM_014679855.1	YGR055w	30.3	547	343	8	46	1614	12	544	1.1e-70	266.5	[E] KOG1287 Amino acid transporters
XM_014679855.1	YHL036w	30.3	491	330	5	136	1602	60	540	2.8e-69	261.9	[E] KOG1287 Amino acid transporters
XM_014679855.1	Hs7657591	25.8	465	301	14	142	1515	27	454	5e-34	144.8	[E] KOG1287 Amino acid transporters
XM_014679855.1	7294339	25.9	467	303	14	130	1512	36	465	9.4e-33	140.6	[E] KOG1287 Amino acid transporters
XM_014679855.1	Hs21361563	23.9	461	312	11	142	1512	34	459	1.2e-32	140.2	[E] KOG1287 Amino acid transporters
XM_014679858.1	SPBC3B9.19	45.2	208	98	4	127	726	21	220	3e-39	161	[O] KOG3003 Molecular chaperone of the GrpE family
XM_014679858.1	YOR232w	46.3	201	92	4	133	726	37	224	5.2e-39	160.2	[O] KOG3003 Molecular chaperone of the GrpE family
XM_014679858.1	7303294	39.4	193	105	3	148	726	32	212	9.2e-28	122.9	[O] KOG3003 Molecular chaperone of the GrpE family
XM_014679858.1	At4g26780	36.5	197	103	5	175	726	111	298	4.3e-25	114	[O] KOG3003 Molecular chaperone of the GrpE family
XM_014679858.1	Hs18559169	34.4	227	121	6	85	732	8	217	2.1e-24	111.7	[O] KOG3003 Molecular chaperone of the GrpE family
XM_014679859.1	YPR047w	48.6	455	215	7	205	1542	30	474	4e-118	424.1	[J] KOG2783 Phenylalanyl-tRNA synthetase
XM_014679859.1	SPCC736.03c	44.4	439	207	8	232	1542	26	429	4.8e-103	374	[J] KOG2783 Phenylalanyl-tRNA synthetase
XM_014679859.1	Hs5729820	38.4	485	223	9	145	1542	23	450	3.2e-91	334.7	[J] KOG2783 Phenylalanyl-tRNA synthetase
XM_014679859.1	7303248	37.8	489	242	10	124	1542	11	453	4.7e-90	330.9	[J] KOG2783 Phenylalanyl-tRNA synthetase
XM_014679859.1	At3g58140	52.2	203	82	2	937	1542	247	435	2.5e-59	228.8	[J] KOG2783 Phenylalanyl-tRNA synthetase
XM_014679861.1	YLR348c	50.8	238	108	4	22	729	58	288	2.4e-55	214.5	[C] KOG0759 Mitochondrial oxoglutarate/malate carrier proteins
XM_014679861.1	7299751	47.6	233	111	3	22	720	50	271	1.1e-52	205.7	[C] KOG0759 Mitochondrial oxoglutarate/malate carrier proteins
XM_014679861.1	Hs20149598	43.6	243	130	3	1	729	44	279	1.5e-49	195.3	[C] KOG0759 Mitochondrial oxoglutarate/malate carrier proteins
XM_014679861.1	CE02827	44.6	233	121	4	22	720	53	277	7.4e-49	193	[C] KOG0759 Mitochondrial oxoglutarate/malate carrier proteins
XM_014679861.1	At4g24570	45.7	243	123	3	16	738	76	311	1.8e-47	188.3	[C] KOG0759 Mitochondrial oxoglutarate/malate carrier proteins
XM_014679862.1	YLR038c	65.2	66	23	0	64	261	11	76	3.1e-24	109.8	[C] KOG3057 Cytochrome c oxidase, subunit VIb/COX12
XM_014679862.1	SPCC1442.08c	65.6	61	21	0	82	264	20	80	9.9e-23	104.8	[C] KOG3057 Cytochrome c oxidase, subunit VIb/COX12
XM_014679862.1	7293644	49.3	71	36	0	52	264	19	89	1.6e-20	97.4	[C] KOG3057 Cytochrome c oxidase, subunit VIb/COX12
XM_014679862.1	At1g22450	48.2	85	38	1	10	264	109	187	5.1e-19	92.4	[C] KOG3057 Cytochrome c oxidase, subunit VIb/COX12
XM_014679862.1	Hs4502985	48.1	81	39	1	31	264	3	83	8.7e-19	91.7	[C] KOG3057 Cytochrome c oxidase, subunit VIb/COX12
XM_014679864.1	CE24152	43.8	130	62	3	22	396	10	133	6.1e-22	102.8	[O] KOG0111 Cyclophilin-type peptidyl-prolyl cis-trans isomerase
XM_014679864.1	Hs5174637	39.6	134	72	3	22	414	5	132	1.3e-19	95.1	[O] KOG0111 Cyclophilin-type peptidyl-prolyl cis-trans isomerase
XM_014679864.1	7302761	40.8	130	68	3	22	402	5	128	1.3e-19	95.1	[O] KOG0111 Cyclophilin-type peptidyl-prolyl cis-trans isomerase
XM_014679864.1	At1g13690	48.2	85	41	2	22	276	12	93	3.6e-14	77	[O] KOG0111 Cyclophilin-type peptidyl-prolyl cis-trans isomerase
XM_014679864.1	SPBC428.12c	42.9	91	48	1	16	288	3	89	8.9e-13	72.4	[R] KOG0118 FOG: RRM domain
XM_014679865.1	SPBC8D2.20c	32.4	1301	767	30	4	3801	1	1223	2.2e-189	662.1	[U] KOG0307 Vesicle coat complex COPII, subunit SEC31
XM_014679865.1	Hs7662370	28.4	1312	793	38	4	3792	1	1215	8.4e-133	474.2	[U] KOG0307 Vesicle coat complex COPII, subunit SEC31
XM_014679865.1	YDL195w	29.1	1226	687	40	1	3510	1	1100	6.4e-125	448	[U] KOG0307 Vesicle coat complex COPII, subunit SEC31
XM_014679865.1	7303990	27.4	1314	815	41	4	3783	1	1229	4.5e-118	425.2	[U] KOG0307 Vesicle coat complex COPII, subunit SEC31
XM_014679865.1	At3g63460	28.4	1077	639	32	1	3105	1	987	2.2e-112	406.4	[U] KOG0307 Vesicle coat complex COPII, subunit SEC31
XM_014679866.1	CE25697	23.8	374	248	11	31	1095	362	717	7.9e-09	60.8	[PT] KOG3599 Ca2+-modulated nonselective cation channel polycystin
XM_014679866.1	YGL153w	34.1	85	56	0	208	462	6	90	2.8e-06	52.4	[MOU] KOG2629 Peroxisomal membrane anchor protein (peroxin)
XM_014679867.1	SPBC3D6.14c	48.1	135	61	3	521	123	63	190	1.4e-15	82.8	[GO] KOG4157 beta-1,6-N-acetylglucosaminyltransferase, contains WSC domain
XM_014679867.1	YKR092c	47.6	126	37	1	521	144	26	122	3.7e-13	74.7	[Y] KOG2992 Nucleolar GTPase/ATPase p130
XM_014679867.1	YNL283c	37.9	132	66	1	521	126	135	250	2.3e-10	65.5	[GO] KOG4157 beta-1,6-N-acetylglucosaminyltransferase, contains WSC domain
XM_014679867.1	SPAPB1E7.04c	44.3	131	58	3	515	123	539	654	1.1e-09	63.2	[M] KOG4701 Chitinase
XM_014679867.1	YIL123w	35.7	140	78	4	527	126	65	198	9.5e-09	60.1	[R] TWOG0097 Protein involved in cell aging
XM_014679871.1	SPBP16F5.08c	29.1	436	242	15	16	1272	7	392	9.6e-37	153.7	[Q] KOG1399 Flavin-containing monooxygenase
XM_014679871.1	At1g12130	28.8	400	231	16	16	1197	11	362	1.5e-29	129.8	[Q] KOG1399 Flavin-containing monooxygenase
XM_014679871.1	At1g62560	28.1	391	223	15	16	1161	11	352	7.4e-29	127.5	[Q] KOG1399 Flavin-containing monooxygenase
XM_014679871.1	At1g12200	28.1	448	253	17	16	1305	12	408	1.1e-27	123.6	[Q] KOG1399 Flavin-containing monooxygenase
XM_014679871.1	At1g65860	28.5	467	255	21	16	1371	11	413	1.8e-27	122.9	[Q] KOG1399 Flavin-containing monooxygenase
XM_014679872.1	At5g11330	25.8	198	135	4	64	639	12	203	5.8e-07	54.7	[CR] KOG2614 Kynurenine 3-monooxygenase and related flavoprotein monooxygenases
XM_014679873.1	At3g47000	28	664	342	28	40	1809	6	607	2.4e-40	166	[GRV] LSE0437 A Predicted beta-glucosidase
XM_014679875.1	7296705	30.5	203	133	4	97	705	7	201	1.9e-19	95.5	[R] KOG0725 Reductases with broad range of substrate specificities
XM_014679875.1	At3g55310	32.1	196	124	5	85	660	35	225	3.5e-18	91.3	[R] KOG0725 Reductases with broad range of substrate specificities
XM_014679875.1	7290108	35.9	192	108	5	88	660	3	180	1e-17	89.7	[R] KOG0725 Reductases with broad range of substrate specificities
XM_014679875.1	At3g46170	33.2	196	122	5	85	660	25	215	3e-17	88.2	[R] KOG0725 Reductases with broad range of substrate specificities
XM_014679875.1	At1g63380	30.5	197	127	5	85	660	21	212	1.3e-15	82.8	[R] KOG0725 Reductases with broad range of substrate specificities
XM_014679877.1	SPAC20G4.06c	37	81	41	3	7	249	4	74	5.9e-08	56.2	[Z] KOG1735 Actin depolymerizing factor
XM_014679878.1	At4g02470	41	322	177	4	1861	2790	46	366	1.3e-61	237.3	[O] KOG0737 AAA+-type ATPase
XM_014679878.1	At4g24850	40.3	320	178	4	1867	2790	119	437	7.9e-59	228	[O] KOG0737 AAA+-type ATPase
XM_014679878.1	At1g50140	42	314	174	5	1873	2805	332	640	1.8e-58	226.9	[O] KOG0737 AAA+-type ATPase
XM_014679878.1	At1g64110	36.4	363	206	6	1756	2787	459	815	2.3e-58	226.5	[O] KOG0737 AAA+-type ATPase
XM_014679878.1	At3g19740	41.6	317	169	6	1876	2805	132	439	8.7e-58	224.6	[O] KOG0737 AAA+-type ATPase
XM_014679879.1	7300021	45.3	86	44	1	1517	1260	895	977	6.1e-09	61.6	[TZ] KOG3632 Peripheral benzodiazepine receptor PRAX-1
XM_014679879.1	7294427	34	159	79	8	1	432	762	909	1.7e-06	53.5	[KTDL] KOG2043 Signaling protein SWIFT and related BRCT domain proteins
XM_014679881.1	SPAC959.03c	49.7	513	243	7	67	1587	13	516	2.1e-138	491.5	[A] KOG1272 WD40-repeat-containing subunit of the 18S rRNA processing complex
XM_014679881.1	YER082c	45.7	530	260	8	79	1587	25	553	3.1e-129	461.1	[A] KOG1272 WD40-repeat-containing subunit of the 18S rRNA processing complex
XM_014679881.1	At3g10530	38.3	522	308	7	46	1593	33	546	6.1e-101	367.1	[A] KOG1272 WD40-repeat-containing subunit of the 18S rRNA processing complex
XM_014679881.1	CE05741	39.8	477	276	5	100	1518	89	558	6.3e-98	357.1	[A] KOG1272 WD40-repeat-containing subunit of the 18S rRNA processing complex
XM_014679881.1	Hs9954875	40.1	496	278	9	127	1593	127	610	1.1e-97	356.3	[A] KOG1272 WD40-repeat-containing subunit of the 18S rRNA processing complex
XM_014679882.1	SPAC23H4.15	40.8	808	417	17	16	2376	3	770	1.2e-169	595.9	[S] KOG1980 Uncharacterized conserved protein
XM_014679882.1	YDL060w	38.4	815	439	19	10	2376	2	779	1.6e-145	515.8	[S] KOG1980 Uncharacterized conserved protein
XM_014679882.1	7296422	29.5	838	490	24	1	2379	1	782	1.6e-89	329.7	[S] KOG1980 Uncharacterized conserved protein
XM_014679882.1	CE02624	28.6	822	474	21	19	2376	6	750	7.1e-85	314.3	[S] KOG1980 Uncharacterized conserved protein
XM_014679882.1	Hs8922496	31.4	675	385	18	448	2379	1	628	1.3e-83	310.1	[S] KOG1980 Uncharacterized conserved protein
XM_014679883.1	SPAC959.02	52	294	129	4	37	918	8	289	1.4e-78	292	[U] KOG1586 Protein required for fusion of vesicles in vesicular transport, alpha-SNAP
XM_014679883.1	YBL050w	38.9	296	170	4	31	912	4	290	2.2e-50	198.4	[U] KOG1586 Protein required for fusion of vesicles in vesicular transport, alpha-SNAP
XM_014679883.1	At3g56190	40.9	291	153	6	46	912	13	286	2.4e-49	194.9	[U] KOG1586 Protein required for fusion of vesicles in vesicular transport, alpha-SNAP
XM_014679883.1	Hs4505329	36.6	290	174	3	43	912	14	293	2e-48	191.8	[U] KOG1586 Protein required for fusion of vesicles in vesicular transport, alpha-SNAP
XM_014679883.1	Hs17484764	37.2	285	169	3	43	897	14	288	2.2e-47	188.3	[U] KOG1586 Protein required for fusion of vesicles in vesicular transport, alpha-SNAP
XM_014679885.1	SPAC607.08c	38.4	474	253	9	613	2001	104	549	5.3e-79	294.7	[S] KOG2385 Uncharacterized conserved protein
XM_014679885.1	At2g18100	33.8	417	239	7	697	1908	257	649	1.4e-60	233.4	[S] KOG2385 Uncharacterized conserved protein
XM_014679885.1	CE02716	34	424	233	9	604	1839	142	530	3.9e-58	225.3	[S] KOG2385 Uncharacterized conserved protein
XM_014679885.1	SPAC6F6.13c	30.1	528	303	14	592	2079	274	767	6.7e-58	224.6	[S] KOG2385 Uncharacterized conserved protein
XM_014679885.1	YFL034w	28.6	545	333	12	601	2193	465	967	6.7e-58	224.6	[S] KOG2385 Uncharacterized conserved protein
XM_014679887.1	SPBC16A3.02c	35	340	196	7	31	1002	14	344	8.8e-45	179.9	[CR] KOG1198 Zinc-binding oxidoreductase
XM_014679887.1	At4g13010	31.2	308	195	7	103	1002	29	327	1.4e-26	119.4	[CR] KOG1198 Zinc-binding oxidoreductase
XM_014679887.1	At1g23740	30.1	346	189	12	16	1005	75	383	6.5e-24	110.5	[CR] KOG1198 Zinc-binding oxidoreductase
XM_014679887.1	Hs14249346	27.8	363	217	9	25	1008	1	353	9.4e-23	106.7	[CR] KOG1198 Zinc-binding oxidoreductase
XM_014679887.1	At3g15090	27.5	316	207	8	103	1002	55	364	1.2e-20	99.8	[CR] KOG1198 Zinc-binding oxidoreductase
XM_014679888.1	At5g56660	31.6	399	241	10	94	1278	54	424	3.2e-44	178.3	[T] LSE0466 A IAA-amino acid hydrolase
XM_014679888.1	At5g56650	31.6	399	241	9	94	1278	53	423	4.2e-44	177.9	[T] LSE0466 A IAA-amino acid hydrolase
XM_014679888.1	At1g51760	32.8	344	203	7	94	1095	51	376	1.5e-41	169.5	[T] LSE0466 A IAA-amino acid hydrolase
XM_014679888.1	At3g02875	34.2	313	188	6	43	969	35	333	2.2e-37	155.6	[T] LSE0466 A IAA-amino acid hydrolase
XM_014679888.1	At1g51780	28.5	431	259	12	34	1275	25	423	1.4e-34	146.4	[T] LSE0466 A IAA-amino acid hydrolase
XM_014679890.1	Hs9966779	21.3	520	298	15	19	1533	1	424	6.7e-15	81.3	[J] KOG1462 Translation initiation factor 2B, gamma subunit (eIF-2Bgamma/GCD1)
XM_014679890.1	SPAC4D7.09	22.3	301	180	7	700	1602	215	461	5.9e-11	68.2	[J] KOG1462 Translation initiation factor 2B, gamma subunit (eIF-2Bgamma/GCD1)
XM_014679890.1	7290233	36	111	58	3	1252	1578	311	410	2.6e-06	52.8	[J] KOG1461 Translation initiation factor 2B, epsilon subunit (eIF-2Bepsilon/GCD6)
XM_014679892.1	YNL217w	25.8	298	176	9	112	960	59	326	2.2e-14	79	[T] KOG0371 Serine/threonine protein phosphatase 2A, catalytic subunit
XM_014679896.1	Hs4505301	23.9	620	378	22	1009	2805	925	1471	9.8e-20	98.6	[Z] KOG0161 Myosin class II heavy chain
XM_014679896.1	Hs20558376	24.2	621	375	23	1009	2805	925	1471	6.4e-19	95.9	[Z] KOG0161 Myosin class II heavy chain
XM_014679896.1	Hs8923940	20.6	712	472	22	760	2808	1216	1863	7e-18	92.4	[Z] KOG0161 Myosin class II heavy chain
XM_014679896.1	Hs11024712	20.2	759	521	22	760	2961	1214	1912	6e-17	89.4	[Z] KOG0161 Myosin class II heavy chain
XM_014679896.1	Hs15313972	21.4	673	449	19	772	2715	944	1561	1.3e-16	88.2	[Z] KOG0161 Myosin class II heavy chain
XM_014679897.1	Hs8923754	39.5	365	206	7	4	1068	3	362	5.4e-71	267.7	[RT] KOG0598 Ribosomal protein S6 kinase and related proteins
XM_014679897.1	CE03492	39.7	320	183	5	25	963	17	333	2.1e-62	239.2	[RT] KOG0598 Ribosomal protein S6 kinase and related proteins
XM_014679897.1	Hs5032091	40.2	306	172	6	28	927	88	388	1.4e-55	216.5	[RT] KOG0598 Ribosomal protein S6 kinase and related proteins
XM_014679897.1	CE29092	38.4	323	184	7	43	975	373	692	4.2e-55	214.9	[T] KOG0694 Serine/threonine protein kinase
XM_014679897.1	At3g08720	35.9	309	189	4	7	921	123	426	1.6e-54	213	[RT] KOG0598 Ribosomal protein S6 kinase and related proteins
XM_014679898.1	Hs21040255	27.6	225	132	6	10	669	180	378	1.3e-15	84.3	[A] KOG4676 Splicing factor, arginine/serine-rich
XM_014679898.1	7292130	23.6	402	257	10	4	1188	385	743	3.8e-15	82.8	[A] KOG1869 Splicing coactivator SRm160/300, subunit SRm300
XM_014679898.1	CE09099	33.2	199	81	7	4	585	306	457	2.1e-13	77	[A] KOG4676 Splicing factor, arginine/serine-rich
XM_014679898.1	HsM5032089	24.1	303	186	9	7	876	209	480	1.8e-12	73.9	[A] KOG0106 Alternative splicing factor SRp55/B52/SRp75 (RRM superfamily)
XM_014679899.1	At5g10720	23.7	654	382	17	2059	3753	320	945	7.6e-33	142.1	[T] KOG0519 Sensory transduction histidine kinase
XM_014679899.1	SPAC27E2.09	27.3	253	164	4	2185	2931	1742	1978	1.1e-23	111.7	[T] KOG0519 Sensory transduction histidine kinase
XM_014679899.1	At2g40940	29.7	276	160	7	2233	3006	348	607	1.5e-20	101.3	[T] KOG0519 Sensory transduction histidine kinase
XM_014679899.1	At2g01830	27.5	244	150	4	2233	2931	31	258	4.3e-20	99.8	[T] KOG0519 Sensory transduction histidine kinase
XM_014679899.1	SPAC1834.08	25.2	282	176	5	2167	2955	958	1223	1.1e-18	95.1	[T] KOG0519 Sensory transduction histidine kinase
XM_014679900.1	SPBC3D6.14c	38.3	128	72	2	1007	633	87	210	3.6e-10	66.6	[GO] KOG4157 beta-1,6-N-acetylglucosaminyltransferase, contains WSC domain
XM_014679900.1	SPAPB1E7.04c	29.3	246	140	6	1322	609	495	714	2.2e-07	57.4	[M] KOG4701 Chitinase
XM_014679902.1	Hs6912664	35.5	307	134	9	28	879	36	301	4.9e-39	160.6	[BK] KOG2684 Sirtuin 5 and related class III sirtuins (SIR2 family)
XM_014679902.1	Hs13787215	36.1	280	118	8	28	798	36	277	1.3e-36	152.5	[BK] KOG2684 Sirtuin 5 and related class III sirtuins (SIR2 family)
XM_014679902.1	7298007	24.9	281	172	12	73	876	222	476	1.1e-09	63.2	[BK] KOG2684 Sirtuin 5 and related class III sirtuins (SIR2 family)
XM_014679902.1	SPBC16D10.07c	26.7	240	145	11	73	741	153	378	5.8e-08	57.4	[BK] KOG2684 Sirtuin 5 and related class III sirtuins (SIR2 family)
XM_014679902.1	CE02239	24.1	261	179	8	40	801	17	265	1.3e-07	56.2	[BK] KOG2683 Sirtuin 4 and related class II sirtuins (SIR2 family)
XM_014679905.1	YBR217w	40.2	107	59	2	199	519	85	186	2.2e-15	81.3	[O] KOG3439 Protein conjugation factor involved in autophagy
XM_014679905.1	SPAC1783.06c	36.7	109	62	1	214	519	24	132	9.1e-14	75.9	[O] KOG3439 Protein conjugation factor involved in autophagy
XM_014679905.1	At3g13970	43	86	46	1	259	516	11	93	2.5e-11	67.8	[O] KOG3439 Protein conjugation factor involved in autophagy
XM_014679905.1	At1g54210	41.4	87	48	1	259	519	13	96	5.5e-11	66.6	[O] KOG3439 Protein conjugation factor involved in autophagy
XM_014679905.1	CE00776	36.3	102	61	2	226	519	17	118	1.6e-10	65.1	[O] KOG3439 Protein conjugation factor involved in autophagy
XM_014679906.1	At3g61530	44.3	318	168	5	112	1047	8	322	9.3e-69	259.6	[H] KOG2949 Ketopantoate hydroxymethyltransferase
XM_014679906.1	At2g46110	46.6	281	145	3	220	1047	40	320	7.8e-68	256.5	[H] KOG2949 Ketopantoate hydroxymethyltransferase
XM_014679906.1	YBR176w	36.9	287	171	5	229	1065	27	311	1.8e-48	192.2	[H] KOG2949 Ketopantoate hydroxymethyltransferase
XM_014679906.1	SPAC5H10.09c	37.5	267	162	4	220	1017	4	266	3.3e-42	171.4	[H] KOG2949 Ketopantoate hydroxymethyltransferase
XM_014679907.1	SPCC550.13	24.4	299	185	8	577	1452	206	470	5.3e-16	85.1	[LD] KOG4139 Protein kinase essential for the initiation of DNA replication
XM_014679907.1	SPBC1778.04	38	79	49	0	232	468	114	192	2.3e-11	69.7	[LD] KOG4139 Protein kinase essential for the initiation of DNA replication
XM_014679907.1	YDR052c	24.8	242	139	8	577	1257	189	402	6.2e-09	61.6	[LD] KOG4139 Protein kinase essential for the initiation of DNA replication
XM_014679908.1	YER078c	37.4	431	227	8	61	1242	68	492	1.2e-72	272.7	[E] KOG2414 Putative Xaa-Pro aminopeptidase
XM_014679912.1	SPBC211.07c	63.9	194	57	2	1	582	1	181	6.8e-66	249.2	[O] KOG0416 Ubiquitin-protein ligase
XM_014679912.1	At5g41340	58	188	64	3	1	564	1	173	5.8e-57	219.5	[O] KOG0416 Ubiquitin-protein ligase
XM_014679912.1	At1g63800	65.3	147	49	1	121	555	15	161	4.6e-54	209.9	[O] KOG0416 Ubiquitin-protein ligase
XM_014679912.1	Hs4507783	52.4	191	76	2	1	564	1	179	4.6e-54	209.9	[O] KOG0416 Ubiquitin-protein ligase
XM_014679912.1	YEL012w	53.7	188	75	2	1	561	1	177	5.1e-53	206.5	[O] KOG0416 Ubiquitin-protein ligase
XM_014679915.1	CE17428	37.3	161	92	4	121	594	287	441	2e-12	71.6	[W] KOG3544 Collagens (type IV and type XIII), and related proteins
XM_014679915.1	CE21470	32.2	171	102	5	596	111	75	240	1.9e-10	65.1	[TV] KOG4297 C-type lectin
XM_014679915.1	At3g28840	30.8	156	95	4	596	135	218	362	5e-08	57	[S] LSE0099 A Uncharacterized protein
XM_014679915.1	7291012	30.7	150	87	5	103	534	337	475	6.6e-08	56.6	[B] KOG4715 SWI/SNF-related matrix-associated actin-dependent regulator of chromatin
XM_014679915.1	CE08376	27.2	184	115	4	73	591	473	648	1.1e-07	55.8	[Y] KOG2992 Nucleolar GTPase/ATPase p130
XM_014679918.1	YHR147c	45.6	215	105	2	115	753	10	214	1.3e-45	182.2	[J] KOG3254 Mitochondrial/chloroplast ribosomal protein L6
XM_014679918.1	SPAC12G12.08	34.6	214	111	4	112	747	24	210	3.7e-32	137.5	[J] KOG3254 Mitochondrial/chloroplast ribosomal protein L6
XM_014679918.1	At1g05190	33.3	237	119	6	43	747	19	218	2.7e-27	121.3	[J] KOG3254 Mitochondrial/chloroplast ribosomal protein L6
XM_014679918.1	At2g18400	38.6	101	52	1	445	747	51	141	5e-13	73.9	[J] KOG3254 Mitochondrial/chloroplast ribosomal protein L6
XM_014679919.1	SPCC1753.04	47.5	354	168	4	1	1047	1	341	3.4e-84	310.8	[FP] KOG1528 Salt-sensitive 3'-phosphoadenosine-5'-phosphatase HAL2/SAL1
XM_014679919.1	YOL064c	43.9	369	173	11	1	1053	1	353	2.2e-67	255	[FP] KOG1528 Salt-sensitive 3'-phosphoadenosine-5'-phosphatase HAL2/SAL1
XM_014679919.1	At5g63980	42.4	354	184	9	1	1041	1	341	5.7e-63	240.4	[FP] KOG1528 Salt-sensitive 3'-phosphoadenosine-5'-phosphatase HAL2/SAL1
XM_014679919.1	At5g64000	38.5	356	199	10	1	1053	1	341	9.1e-53	206.5	[FP] KOG1528 Salt-sensitive 3'-phosphoadenosine-5'-phosphatase HAL2/SAL1
XM_014679919.1	At5g63990	36.8	356	202	9	1	1053	1	338	5.5e-50	197.2	[FP] KOG1528 Salt-sensitive 3'-phosphoadenosine-5'-phosphatase HAL2/SAL1
XM_014679920.1	SPBC31F10.07	31.9	235	153	3	1	699	3	232	4.3e-27	121.3	[U] KOG1087 Cytosolic sorting protein GGA2/TOM1
XM_014679920.1	Hs4507249	28	150	88	3	43	453	13	155	9e-09	60.5	[T] KOG2199 Signal transducing adaptor protein STAM/STAM2
XM_014679920.1	Hs4885637	25.5	145	104	3	4	426	3	147	9e-09	60.5	[U] KOG1087 Cytosolic sorting protein GGA2/TOM1
XM_014679920.1	Hs21265031	25	152	109	2	43	486	13	163	7.6e-08	57.4	[T] KOG2199 Signal transducing adaptor protein STAM/STAM2
XM_014679920.1	HsM19923337	25	152	109	2	43	486	13	163	1.3e-07	56.6	[T] KOG2199 Signal transducing adaptor protein STAM/STAM2
XM_014679921.1	CE26316	26.5	189	102	6	439	999	143	296	1.6e-07	56.2	[R] KOG1552 Predicted alpha/beta hydrolase
XM_014679922.1	Hs21361900	28.9	149	95	3	76	504	16	159	1.8e-13	76.6	[PD] KOG0672 Halotolerance protein HAL3 (contains flavoprotein domain)
XM_014679922.1	HsM11141897	40	70	42	0	295	504	13	82	2e-12	73.2	[PD] KOG0672 Halotolerance protein HAL3 (contains flavoprotein domain)
XM_014679922.1	YKR072c	34.2	79	52	0	295	531	380	458	2.3e-08	59.7	[PD] KOG0672 Halotolerance protein HAL3 (contains flavoprotein domain)
XM_014679922.1	At3g18030	25.9	158	105	4	34	486	3	155	6.7e-08	58.2	[PD] KOG0672 Halotolerance protein HAL3 (contains flavoprotein domain)
XM_014679922.1	CE09663	28.1	146	89	4	70	474	39	179	1.1e-07	57.4	[PD] KOG0672 Halotolerance protein HAL3 (contains flavoprotein domain)
XM_014679923.1	SPBC12C2.13c	38.6	534	306	6	52	1620	8	530	4.6e-96	350.9	[R] KOG0254 Predicted transporter (major facilitator superfamily)
XM_014679925.1	YHR188c	39.1	585	322	12	85	1782	36	605	2.3e-117	421.8	[MO] KOG2407 GPI transamidase complex, GPI16/PIG-T component, involved in glycosylphosphatidylinositol anchor biosynthesis
XM_014679925.1	At3g07140	29.8	647	343	19	16	1779	5	599	2.1e-65	249.2	[MO] KOG2407 GPI transamidase complex, GPI16/PIG-T component, involved in glycosylphosphatidylinositol anchor biosynthesis
XM_014679925.1	7290926	28.7	610	328	20	16	1686	1	556	6.1e-49	194.5	[MO] KOG2407 GPI transamidase complex, GPI16/PIG-T component, involved in glycosylphosphatidylinositol anchor biosynthesis
XM_014679925.1	SPBC1604.15	37.2	261	151	4	967	1749	292	539	1.2e-41	170.2	[MO] KOG2407 GPI transamidase complex, GPI16/PIG-T component, involved in glycosylphosphatidylinositol anchor biosynthesis
XM_014679925.1	Hs7706258	38.2	267	141	9	91	840	28	287	7.9e-41	167.5	[MO] KOG2407 GPI transamidase complex, GPI16/PIG-T component, involved in glycosylphosphatidylinositol anchor biosynthesis
XM_014679926.1	SPCC16A11.13	44	241	127	3	1	717	1	235	4.6e-55	213.8	[A] KOG0796 Spliceosome subunit
XM_014679926.1	YDL087c	38.4	232	142	1	4	696	8	239	5.3e-43	173.7	[A] KOG0796 Spliceosome subunit
XM_014679926.1	7293971	34.4	259	156	5	46	810	19	267	7.9e-39	159.8	[A] KOG0796 Spliceosome subunit
XM_014679926.1	Hs18566076	36.8	231	138	4	7	696	5	228	5.1e-38	157.1	[A] KOG0796 Spliceosome subunit
XM_014679926.1	Hs7706310	36.8	231	138	4	7	696	5	228	5.1e-38	157.1	[A] KOG0796 Spliceosome subunit
XM_014679927.1	YPL181w	35	137	81	5	214	612	46	178	5.5e-14	79	[R] KOG1844 PHD Zn-finger proteins
XM_014679927.1	Hs5803191	27.7	173	115	3	862	1374	91	255	9.6e-11	68.2	[K] KOG1105 Transcription elongation factor TFIIS/Cofactor of enhancer-binding protein Sp1
XM_014679927.1	Hs18599869	27.7	173	115	3	862	1374	91	255	1.6e-10	67.4	[K] KOG1105 Transcription elongation factor TFIIS/Cofactor of enhancer-binding protein Sp1
XM_014679927.1	Hs20543055	42.5	73	36	2	241	459	101	167	1.8e-09	63.9	[R] KOG1844 PHD Zn-finger proteins
XM_014679928.1	SPBC3D6.14c	29.7	192	107	3	743	180	66	233	2.6e-06	51.6	[GO] KOG4157 beta-1,6-N-acetylglucosaminyltransferase, contains WSC domain
XM_014679929.1	SPAC13C5.02	25.8	314	204	10	172	1110	116	401	1.6e-15	83.2	[K] KOG0155 Transcription factor CA150
XM_014679929.1	At1g44910	22.1	231	158	7	586	1248	400	618	8.6e-06	50.8	[A] KOG0152 Spliceosomal protein FBP11/Splicing factor PRP40
XM_014679930.1	YGR135w	66.4	253	84	1	4	759	3	255	3.6e-91	333.6	[O] KOG0178 20S proteasome, regulatory subunit alpha type PSMA4/PRE9
XM_014679930.1	At3g22110	63.5	244	89	0	1	732	1	244	1.3e-85	315.1	[O] KOG0178 20S proteasome, regulatory subunit alpha type PSMA4/PRE9
XM_014679930.1	Hs4506185	59.3	258	101	3	1	765	1	257	6.3e-80	296.2	[O] KOG0178 20S proteasome, regulatory subunit alpha type PSMA4/PRE9
XM_014679930.1	7291219	56.1	255	105	3	1	753	1	252	6.1e-75	279.6	[O] KOG0178 20S proteasome, regulatory subunit alpha type PSMA4/PRE9
XM_014679930.1	CE23243	56.5	255	106	4	1	765	34	283	8.3e-72	269.2	[O] KOG0178 20S proteasome, regulatory subunit alpha type PSMA4/PRE9
XM_014679932.1	7296503	21.9	315	212	9	28	930	287	581	4e-07	55.1	[Y] KOG2992 Nucleolar GTPase/ATPase p130
XM_014679932.1	Hs7662238	24.8	270	170	8	70	870	1100	1339	2.6e-06	52.4	[B] KOG2416 Acinus (induces apoptotic chromatin condensation)
XM_014679936.1	YER004w	36.1	230	134	4	4	684	1	220	1.9e-30	131.7	[T] KOG4039 Serine/threonine kinase TIP30/CC3
XM_014679936.1	CE27103	32.7	208	120	6	1	609	241	433	1.8e-20	98.6	[T] KOG4039 Serine/threonine kinase TIP30/CC3
XM_014679936.1	Hs20127503	29.1	189	123	4	7	573	20	197	2.8e-13	74.7	[T] KOG4039 Serine/threonine kinase TIP30/CC3
XM_014679937.1	Hs7656849	33.3	135	71	3	67	417	132	265	3.7e-10	64.7	[I] KOG0140 Medium-chain acyl-CoA dehydrogenase
XM_014679937.1	CE24778	25.6	250	142	6	76	708	122	366	1.1e-09	63.2	[I] KOG0139 Short-chain acyl-CoA dehydrogenase
XM_014679937.1	CE08612	26.7	251	138	7	76	708	156	400	1.9e-09	62.4	[I] KOG0139 Short-chain acyl-CoA dehydrogenase
XM_014679937.1	Hs4557233	23	261	152	7	70	729	127	379	7.8e-08	57	[I] KOG0139 Short-chain acyl-CoA dehydrogenase
XM_014679937.1	CE01217	29.6	142	68	5	82	423	162	299	2.3e-07	55.5	[I] KOG0137 Very-long-chain acyl-CoA dehydrogenase
XM_014679939.1	SPCC584.01c	37.4	1034	592	21	64	3138	19	1006	6.2e-174	610.5	[C] KOG1158 NADP/FAD dependent oxidoreductase
XM_014679939.1	YFR030w	37.3	1070	590	24	25	3138	15	1035	6.9e-173	607.1	[C] KOG1158 NADP/FAD dependent oxidoreductase
XM_014679939.1	At4g24520	29.8	406	264	7	1975	3138	290	692	3.8e-46	186	[C] KOG1158 NADP/FAD dependent oxidoreductase
XM_014679939.1	At3g02280	28.3	491	310	12	1708	3102	132	606	6.4e-46	185.3	[C] KOG1159 NADP-dependent flavoprotein reductase
XM_014679939.1	7297099	31.2	401	260	9	1972	3138	282	678	2.7e-44	179.9	[C] KOG1158 NADP/FAD dependent oxidoreductase
XM_014679940.1	SPAC4F10.03c	53.6	276	62	4	1	828	1	210	1.3e-69	262.7	[DR] KOG1099 SAM-dependent methyltransferase/cell division protein FtsJ
XM_014679940.1	YBR061c	44.9	276	86	5	1	828	1	210	8.5e-53	206.8	[DR] KOG1099 SAM-dependent methyltransferase/cell division protein FtsJ
XM_014679940.1	7300216	42.4	283	91	6	1	831	1	217	2.2e-48	192.2	[DR] KOG1099 SAM-dependent methyltransferase/cell division protein FtsJ
XM_014679940.1	At5g01230	40.2	276	79	5	1	828	1	190	7.2e-44	177.2	[DR] KOG1099 SAM-dependent methyltransferase/cell division protein FtsJ
XM_014679940.1	Hs7110661	51	155	53	1	364	828	71	202	3.6e-35	148.3	[DR] KOG1099 SAM-dependent methyltransferase/cell division protein FtsJ
XM_014679941.1	YBR142w	36.5	798	432	20	1	2295	1	756	1.9e-124	445.7	[A] KOG0347 RNA helicase
XM_014679941.1	SPBC4F6.07c	39.3	652	316	20	379	2310	59	638	5.5e-111	401	[A] KOG0347 RNA helicase
XM_014679941.1	At3g16840	33.5	681	397	15	169	2145	63	709	8.3e-91	334	[A] KOG0347 RNA helicase
XM_014679941.1	CE11190	32.8	699	402	23	226	2283	40	683	4.7e-78	291.6	[A] KOG0347 RNA helicase
XM_014679941.1	7302399	28.2	769	431	19	124	2175	29	761	5.7e-76	284.6	[A] KOG0347 RNA helicase
XM_014679946.1	YKL010c_2	46.5	495	231	11	3904	5361	1	470	3.6e-113	409.5	[O] KOG0170 E3 ubiquitin protein ligase
XM_014679946.1	SPAC12B10.01c	51	402	168	5	4162	5361	26	400	5.2e-104	379	[O] KOG0170 E3 ubiquitin protein ligase
XM_014679946.1	At5g02880_2	39.1	499	274	10	3892	5361	151	628	1.8e-88	327.4	[O] KOG0170 E3 ubiquitin protein ligase
XM_014679946.1	SPBC3D6.14c	47.1	85	34	1	3377	3156	82	166	2.9e-06	54.3	[GO] KOG4157 beta-1,6-N-acetylglucosaminyltransferase, contains WSC domain
XM_014679947.1	YGR010w	56.3	261	109	2	13	780	120	380	5.2e-80	296.6	[H] KOG3199 Nicotinamide mononucleotide adenylyl transferase
XM_014679947.1	YLR328w	56.7	263	109	2	13	786	126	388	5.2e-80	296.6	[H] KOG3199 Nicotinamide mononucleotide adenylyl transferase
XM_014679947.1	SPAC806.06c	55.3	264	113	2	10	786	84	347	4.4e-79	293.5	[H] KOG3199 Nicotinamide mononucleotide adenylyl transferase
XM_014679947.1	Hs20070321	39.1	258	127	5	103	789	1	257	2.5e-45	181.4	[H] KOG3199 Nicotinamide mononucleotide adenylyl transferase
XM_014679947.1	7301243	34.4	212	109	5	229	777	7	217	2.6e-26	118.2	[H] KOG3199 Nicotinamide mononucleotide adenylyl transferase
XM_014679949.1	SPCC4G3.04c	58.1	267	104	2	130	927	45	304	1.1e-81	302.4	[H] KOG1540 Ubiquinone biosynthesis methyltransferase COQ5
XM_014679949.1	YML110c	52.2	293	121	5	85	927	21	306	1.2e-77	288.9	[H] KOG1540 Ubiquinone biosynthesis methyltransferase COQ5
XM_014679949.1	7292846	48	277	125	5	115	927	37	300	5.6e-62	236.9	[H] KOG1540 Ubiquinone biosynthesis methyltransferase COQ5
XM_014679949.1	CE29014	47.6	273	121	7	112	930	33	283	2.6e-59	228	[H] KOG1540 Ubiquinone biosynthesis methyltransferase COQ5
XM_014679949.1	Hs14150080	44.8	290	117	6	142	927	32	306	9.9e-59	226.1	[H] KOG1540 Ubiquinone biosynthesis methyltransferase COQ5
XM_014679950.1	SPAC869.10c	41.3	499	281	9	67	1539	35	529	1.4e-105	382.5	[E] KOG1286 Amino acid transporters
XM_014679950.1	YPL265w	38.6	513	299	10	79	1593	83	587	1.2e-99	362.8	[E] KOG1286 Amino acid transporters
XM_014679950.1	YOR348c	38.8	531	300	12	22	1563	88	610	2e-99	362.1	[E] KOG1286 Amino acid transporters
XM_014679950.1	YBR132c	36.2	489	299	5	37	1470	71	557	2.6e-91	335.1	[E] KOG1286 Amino acid transporters
XM_014679950.1	YNL268w	33.7	546	328	10	22	1638	89	607	4.3e-86	317.8	[E] KOG1286 Amino acid transporters
XM_014679952.1	YDR536w	25.2	341	214	12	196	1167	113	429	4.4e-12	71.6	[R] KOG0254 Predicted transporter (major facilitator superfamily)
XM_014679957.1	Hs11386135	51.7	420	174	6	136	1395	50	440	4.7e-113	407.1	[C] KOG1182 Branched chain alpha-keto acid dehydrogenase complex, alpha subunit
XM_014679957.1	7299201	46.9	431	200	7	118	1407	36	438	1.1e-104	379.4	[C] KOG1182 Branched chain alpha-keto acid dehydrogenase complex, alpha subunit
XM_014679957.1	At5g09300	45.4	414	197	5	148	1389	24	408	4.9e-102	370.5	[C] KOG1182 Branched chain alpha-keto acid dehydrogenase complex, alpha subunit
XM_014679957.1	CE16618	44.8	446	211	5	139	1395	33	470	8.4e-102	369.8	[C] KOG1182 Branched chain alpha-keto acid dehydrogenase complex, alpha subunit
XM_014679957.1	At1g21400	46.5	419	195	5	133	1389	77	466	7.9e-100	363.2	[C] KOG1182 Branched chain alpha-keto acid dehydrogenase complex, alpha subunit
XM_014679959.1	SPAC16C9.04c	36.5	447	215	15	34	1215	12	442	7.5e-64	245.4	[K] KOG2068 MOT2 transcription factor
XM_014679959.1	YER068w	46.2	251	112	4	34	720	27	276	3.3e-59	229.9	[K] KOG2068 MOT2 transcription factor
XM_014679959.1	At3g45630_1	33.3	330	173	6	34	915	3	321	2.1e-45	184.1	[K] KOG2068 MOT2 transcription factor
XM_014679959.1	At2g28530	39.5	238	114	4	43	699	6	232	8.1e-42	172.2	[K] KOG2068 MOT2 transcription factor
XM_014679959.1	Hs7019467	37.8	233	122	5	37	699	9	230	2.9e-39	163.7	[K] KOG2068 MOT2 transcription factor
XM_014679960.1	7292316	47.9	282	128	4	10	852	2	265	5.9e-66	250	[C] KOG1713 NADH-ubiquinone oxidoreductase, NDUFS3/30 kDa subunit
XM_014679960.1	Hs4758788	54.3	234	100	5	160	852	35	264	2.5e-64	244.6	[C] KOG1713 NADH-ubiquinone oxidoreductase, NDUFS3/30 kDa subunit
XM_014679960.1	CE13555_2	52.1	211	95	4	184	810	32	238	3.5e-58	224.2	[C] KOG1713 NADH-ubiquinone oxidoreductase, NDUFS3/30 kDa subunit
XM_014679960.1	AtMi006	61	146	56	1	346	783	41	185	7.5e-45	179.9	[C] KOG1713 NADH-ubiquinone oxidoreductase, NDUFS3/30 kDa subunit
XM_014679960.1	Hs4505285	25.9	282	172	9	65	841	1399	1666	2.5e-08	58.5	[WV] KOG1216 von Willebrand factor and related coagulation proteins
XM_014679961.1	At3g28770	21.2	302	213	5	121	981	1091	1382	2.5e-07	55.8	[S] LSE0099 A Uncharacterized protein
XM_014679961.1	YKR092c	25.9	170	107	2	475	942	114	278	3.3e-07	55.5	[Y] KOG2992 Nucleolar GTPase/ATPase p130
XM_014679961.1	SPAC140.02	25.5	255	151	9	481	1152	61	307	7.3e-07	54.3	[K] KOG4210 Nuclear localization sequence binding protein
XM_014679961.1	SPBC1711.05	33.3	87	58	0	818	558	160	246	6.2e-06	51.2	[Y] KOG2992 Nucleolar GTPase/ATPase p130
XM_014679964.1	YGL159w	30.1	302	177	9	199	1014	64	361	2.3e-24	112.1	[E] KOG3007 Mu-crystallin
XM_014679964.1	Hs4503065	24.7	328	190	14	85	1011	19	308	1.4e-08	59.7	[E] KOG3007 Mu-crystallin
XM_014679965.1	CE15561	30.2	325	188	7	463	1422	263	553	3.4e-26	118.6	[E] KOG0186 Proline oxidase
XM_014679965.1	SPCC70.03c	27.8	259	159	6	667	1416	252	491	1e-22	107.1	[E] KOG0186 Proline oxidase
XM_014679965.1	HsM5174645	30.4	263	133	7	682	1428	286	512	8.1e-20	97.4	[E] KOG0186 Proline oxidase
XM_014679965.1	Hs19924111	30.4	263	133	7	682	1428	370	596	8.1e-20	97.4	[E] KOG0186 Proline oxidase
XM_014679965.1	Hs10864043	30.3	251	152	4	667	1416	299	527	5.8e-18	91.3	[E] KOG0186 Proline oxidase
XM_014679966.1	SPAC869.10c	50.3	519	212	6	103	1530	37	552	4.7e-143	506.9	[E] KOG1286 Amino acid transporters
XM_014679966.1	YOR348c	49.1	389	192	3	358	1512	235	621	1.6e-103	375.6	[E] KOG1286 Amino acid transporters
XM_014679966.1	YPL265w	35.3	502	280	9	97	1476	79	577	8.2e-87	320.1	[E] KOG1286 Amino acid transporters
XM_014679966.1	YNL268w	35.7	515	280	9	109	1530	107	611	1.1e-86	319.7	[E] KOG1286 Amino acid transporters
XM_014679966.1	YEL063c	32.6	522	300	10	76	1518	76	586	6.3e-79	293.9	[E] KOG1286 Amino acid transporters
XM_014679967.1	SPBC24C6.04	55.6	550	238	4	76	1716	1	547	1.3e-176	618.6	[E] KOG2455 Delta-1-pyrroline-5-carboxylate dehydrogenase
XM_014679967.1	YHR037w	57.1	531	211	6	163	1716	47	573	1.6e-171	601.7	[E] KOG2455 Delta-1-pyrroline-5-carboxylate dehydrogenase
XM_014679967.1	Hs4502037	46.4	530	275	6	106	1689	31	553	2.6e-129	461.5	[E] KOG2455 Delta-1-pyrroline-5-carboxylate dehydrogenase
XM_014679967.1	7296504	42.9	564	311	6	34	1710	13	570	2.6e-126	451.4	[E] KOG2455 Delta-1-pyrroline-5-carboxylate dehydrogenase
XM_014679967.1	CE29047	41.9	535	302	6	115	1713	34	561	8.8e-114	409.8	[E] KOG2455 Delta-1-pyrroline-5-carboxylate dehydrogenase
XM_014679969.1	At3g02360	33.9	504	297	11	22	1527	8	477	3.3e-72	271.6	[G] KOG2653 6-phosphogluconate dehydrogenase
XM_014679969.1	At5g41670	33.4	509	300	11	13	1527	6	479	3.5e-69	261.5	[G] KOG2653 6-phosphogluconate dehydrogenase
XM_014679969.1	At1g64190	33.4	509	300	13	13	1527	6	479	4.5e-69	261.2	[G] KOG2653 6-phosphogluconate dehydrogenase
XM_014679969.1	CE06508	32.2	487	301	11	22	1482	6	463	8.8e-65	246.9	[G] KOG2653 6-phosphogluconate dehydrogenase
XM_014679969.1	SPBC660.16	32.8	485	291	11	13	1461	6	457	2.8e-63	241.9	[G] KOG2653 6-phosphogluconate dehydrogenase
XM_014679970.1	SPAC16C9.02c	52.1	305	128	5	31	921	7	301	6.3e-82	303.1	[F] KOG3985 Methylthioadenosine phosphorylase MTAP
XM_014679970.1	YLR017w	45.7	317	162	6	4	930	23	337	6.3e-74	276.6	[F] KOG3985 Methylthioadenosine phosphorylase MTAP
XM_014679970.1	Hs4505273	38.9	296	162	6	1	873	1	282	7.3e-46	183.3	[F] KOG3985 Methylthioadenosine phosphorylase MTAP
XM_014679970.1	7302794	36	267	156	5	31	816	15	271	1.2e-40	166	[F] KOG3985 Methylthioadenosine phosphorylase MTAP
XM_014679970.1	CE01747	35.3	275	152	8	34	831	2	259	1.9e-33	142.1	[F] KOG3985 Methylthioadenosine phosphorylase MTAP
XM_014679972.1	SPBC13G1.05	39.3	463	200	10	1390	2736	210	605	5.8e-73	275	[S] KOG2490 Predicted membrane protein
XM_014679975.1	At3g16150	36.6	235	108	7	31	723	6	203	8.3e-27	120.6	[E] KOG1592 Asparaginase
XM_014679975.1	At5g08100	37.3	249	108	7	31	723	6	224	2.4e-26	119	[E] KOG1592 Asparaginase
XM_014679975.1	7293086	35.3	249	126	7	22	726	3	230	3.6e-22	105.1	[E] KOG1592 Asparaginase
XM_014679975.1	SPAC823.09c	31.3	243	132	8	31	735	6	221	1e-16	87	[E] KOG1592 Asparaginase
XM_014679975.1	At4g00590	29.6	260	127	11	91	729	25	275	6.2e-14	77.8	[E] KOG1592 Asparaginase
XM_014679977.1	Hs4504189	44.1	220	110	5	16	669	7	215	1.4e-38	158.7	[O] KOG0868 Glutathione S-transferase
XM_014679977.1	7299184	40.4	218	117	5	16	663	17	223	3e-33	141	[O] KOG0868 Glutathione S-transferase
XM_014679977.1	7299183	35.9	223	129	5	16	675	35	246	2e-29	128.3	[O] KOG0868 Glutathione S-transferase
XM_014679977.1	CE03099	37.1	213	123	5	16	651	7	209	1.7e-28	125.2	[O] KOG0868 Glutathione S-transferase
XM_014679977.1	At2g02380	35.2	216	128	5	19	657	14	220	3.9e-25	114	[O] KOG0868 Glutathione S-transferase
XM_014679978.1	At1g12050	48.6	428	205	10	1	1275	60	475	2.7e-107	387.9	[G] KOG2843 Fumarylacetoacetase
XM_014679978.1	CE04750	48	431	203	11	1	1275	1	416	6.8e-103	373.2	[G] KOG2843 Fumarylacetoacetase
XM_014679978.1	Hs4557587	46.1	427	215	8	7	1278	2	416	1.2e-102	372.5	[G] KOG2843 Fumarylacetoacetase
XM_014679978.1	7292429	52.5	326	147	5	304	1275	25	344	3.9e-90	330.9	[G] KOG2843 Fumarylacetoacetase
XM_014679979.1	7297829	55.9	433	171	6	34	1326	4	418	1.2e-134	478.8	[E] KOG1417 Homogentisate 1,2-dioxygenase
XM_014679979.1	CE29602	53.9	440	191	8	28	1335	5	436	1.4e-133	475.3	[E] KOG1417 Homogentisate 1,2-dioxygenase
XM_014679979.1	Hs4504381	51.7	445	195	9	37	1341	5	439	1.6e-126	451.8	[E] KOG1417 Homogentisate 1,2-dioxygenase
XM_014679979.1	At5g54080	50.7	444	212	5	37	1359	12	451	4.5e-121	433.7	[E] KOG1417 Homogentisate 1,2-dioxygenase
XM_014679981.1	Hs4504477	53.6	377	161	3	76	1206	19	381	1.3e-111	402.1	[E] KOG0638 4-hydroxyphenylpyruvate dioxygenase
XM_014679981.1	Hs22059584	53.3	377	162	3	76	1206	19	381	3.8e-111	400.6	[E] KOG0638 4-hydroxyphenylpyruvate dioxygenase
XM_014679981.1	7296311	52.6	380	165	3	67	1206	16	380	3.8e-111	400.6	[E] KOG0638 4-hydroxyphenylpyruvate dioxygenase
XM_014679981.1	CE02347	49.9	385	177	4	58	1206	12	382	1.9e-102	371.7	[E] KOG0638 4-hydroxyphenylpyruvate dioxygenase
XM_014679981.1	CE04132	40.3	385	206	7	58	1206	1	363	4.8e-74	277.3	[E] KOG0638 4-hydroxyphenylpyruvate dioxygenase
XM_014679982.1	SPBC18H10.09	26	269	167	5	787	1581	112	352	3.7e-21	102.1	[R] KOG1940 Zn-finger protein
XM_014679982.1	ECU11g1570	23.4	188	108	5	1015	1578	129	280	1.5e-09	63.5	[R] KOG1940 Zn-finger protein
XM_014679985.1	SPAC1420.02c	74.9	542	136	0	19	1644	4	545	7.3e-243	838.6	[O] KOG0357 Chaperonin complex component, TCP-1 epsilon subunit (CCT5)
XM_014679985.1	Hs16159222	68.4	538	170	0	22	1635	3	540	6.5e-223	772.3	[O] KOG0357 Chaperonin complex component, TCP-1 epsilon subunit (CCT5)
XM_014679985.1	YJR064w	67.2	548	172	2	16	1635	14	561	3.1e-217	753.4	[O] KOG0357 Chaperonin complex component, TCP-1 epsilon subunit (CCT5)
XM_014679985.1	CE02985	64.9	538	187	1	22	1635	4	539	6.5e-207	719.2	[O] KOG0357 Chaperonin complex component, TCP-1 epsilon subunit (CCT5)
XM_014679985.1	7303510	65.5	524	181	0	43	1614	11	534	2.7e-205	713.8	[O] KOG0357 Chaperonin complex component, TCP-1 epsilon subunit (CCT5)
XM_014679986.1	SPAC824.10c	27	159	107	5	58	531	55	205	8.4e-10	63.2	[B] KOG1911 Heterochromatin-associated protein HP1 and related CHROMO domain proteins
XM_014679988.1	SPBC13G1.07	31.8	396	207	9	19	1188	8	346	9.3e-49	193.4	[R] KOG1312 DHHC-type Zn-finger proteins
XM_014679988.1	At3g04970	29.8	218	138	5	64	687	22	234	2.3e-23	109	[R] KOG1312 DHHC-type Zn-finger proteins
XM_014679988.1	YDR126w	26.3	289	172	6	325	1188	88	336	1.7e-21	102.8	[R] KOG1312 DHHC-type Zn-finger proteins
XM_014679988.1	Hs8922448	28	271	170	7	139	894	31	295	2.4e-20	99	[R] KOG1312 DHHC-type Zn-finger proteins
XM_014679988.1	Hs21361910	33.8	139	72	2	457	873	95	213	2.7e-16	85.5	[R] KOG1311 DHHC-type Zn-finger proteins
XM_014679989.1	SPBC3D6.14c	34	144	84	1	1541	1110	68	200	4.4e-09	62.8	[GO] KOG4157 beta-1,6-N-acetylglucosaminyltransferase, contains WSC domain
XM_014679989.1	YKR092c	35.6	216	125	4	1622	978	28	230	3.7e-08	59.7	[Y] KOG2992 Nucleolar GTPase/ATPase p130
XM_014679989.1	SPAPB1E7.04c	29.9	304	175	9	1586	705	455	730	2.4e-07	57	[M] KOG4701 Chitinase
XM_014679990.1	SPBC3D6.14c	32.1	162	106	2	653	180	66	227	1.8e-06	52	[GO] KOG4157 beta-1,6-N-acetylglucosaminyltransferase, contains WSC domain
XM_014679993.1	SPBC13G1.02	50	428	195	5	31	1305	3	414	1.7e-117	421.8	[GMO] KOG1460 GDP-mannose pyrophosphorylase
XM_014679993.1	At1g74910	42.3	428	219	7	37	1305	11	415	1.4e-90	332.4	[GMO] KOG1460 GDP-mannose pyrophosphorylase
XM_014679993.1	Hs11761617	46.5	374	177	7	34	1140	3	358	1.1e-87	322.8	[GMO] KOG1460 GDP-mannose pyrophosphorylase
XM_014679993.1	7303047	40.6	446	231	6	34	1302	3	437	2.4e-87	321.6	[GMO] KOG1460 GDP-mannose pyrophosphorylase
XM_014679993.1	At2g04650	40	403	218	6	16	1206	1	385	7e-79	293.5	[GMO] KOG1460 GDP-mannose pyrophosphorylase
XM_014679995.1	Hs4505291	25.7	339	210	8	94	1092	56	358	4.3e-20	98.2	[UR] KOG0446 Vacuolar sorting protein VPS1, dynamin, and related proteins
XM_014679995.1	At3g60190	26	331	204	7	139	1119	37	330	7.3e-20	97.4	[UR] KOG0446 Vacuolar sorting protein VPS1, dynamin, and related proteins
XM_014679995.1	At1g14830	28.6	227	152	3	451	1119	108	328	6.1e-19	94.4	[UR] KOG0446 Vacuolar sorting protein VPS1, dynamin, and related proteins
XM_014679995.1	At1g60540	24.6	366	231	9	4	1101	25	345	1.8e-18	92.8	[UR] KOG0446 Vacuolar sorting protein VPS1, dynamin, and related proteins
XM_014679995.1	At2g44590	29	224	147	4	451	1107	108	324	2e-17	89.4	[UR] KOG0446 Vacuolar sorting protein VPS1, dynamin, and related proteins
XM_014679996.1	SPBC17G9.03c	63.5	587	210	3	19	1770	6	591	3.7e-219	760	[J] KOG1885 Lysyl-tRNA synthetase (class II)
XM_014679996.1	YDR037w	60.4	594	227	4	1	1770	1	590	1.3e-211	734.9	[J] KOG1885 Lysyl-tRNA synthetase (class II)
XM_014679996.1	7291073	58.1	571	227	5	76	1776	5	567	3.6e-190	663.7	[J] KOG1885 Lysyl-tRNA synthetase (class II)
XM_014679996.1	Hs5031815	54.8	571	240	5	61	1737	12	576	2e-180	631.3	[J] KOG1885 Lysyl-tRNA synthetase (class II)
XM_014679996.1	CE04861	53.1	563	242	7	76	1737	7	556	3.5e-169	594	[J] KOG1885 Lysyl-tRNA synthetase (class II)
XM_014679998.1	YER141w	50.9	403	188	3	196	1401	59	452	5.1e-110	397.1	[O] KOG2725 Cytochrome oxidase assembly factor COX15
XM_014679998.1	SPAC22E12.10c_1	51	384	180	5	277	1416	92	471	4.3e-109	394	[O] KOG2725 Cytochrome oxidase assembly factor COX15
XM_014679998.1	Hs17921985	44.4	396	182	8	205	1374	39	402	8.5e-81	300.1	[O] KOG2725 Cytochrome oxidase assembly factor COX15
XM_014679998.1	At5g56090	40.4	406	210	10	193	1404	66	441	6.1e-71	267.3	[O] KOG2725 Cytochrome oxidase assembly factor COX15
XM_014679998.1	Hs17921987	43.7	341	162	6	205	1218	39	352	4.4e-69	261.2	[O] KOG2725 Cytochrome oxidase assembly factor COX15
XM_014679999.1	SPCC330.10	37.7	446	176	12	1648	2985	33	376	3.8e-64	245.7	[A] KOG1975 mRNA cap methyltransferase
XM_014679999.1	YBR236c	31.6	418	190	12	1783	2988	76	413	1.3e-40	167.5	[A] KOG1975 mRNA cap methyltransferase
XM_014679999.1	Hs4506567	27.4	492	255	16	1465	2925	21	415	3.2e-34	146.4	[A] KOG1975 mRNA cap methyltransferase
XM_014679999.1	At3g20650	29.7	387	180	15	1837	2985	32	330	1.8e-29	130.6	[A] KOG1975 mRNA cap methyltransferase
XM_014679999.1	CE08368	30.1	329	153	10	1885	2871	28	279	2.5e-23	110.2	[A] KOG1975 mRNA cap methyltransferase
XM_014680000.1	SPAPB1E7.04c	25.3	581	395	11	1919	213	591	1144	1.8e-14	80.1	[M] KOG4701 Chitinase
XM_014680000.1	SPBC3D6.14c	37.3	158	98	1	1874	1401	59	215	4.9e-12	72	[GO] KOG4157 beta-1,6-N-acetylglucosaminyltransferase, contains WSC domain
XM_014680000.1	YHL028w	30.3	218	135	4	1904	1254	132	333	3.1e-11	69.3	[GO] KOG4157 beta-1,6-N-acetylglucosaminyltransferase, contains WSC domain
XM_014680000.1	YKR092c	37.9	206	116	3	1787	1194	31	232	2.3e-09	63.2	[Y] KOG2992 Nucleolar GTPase/ATPase p130
XM_014680000.1	YNL283c	31	255	159	6	1862	1128	79	326	3.8e-09	62.4	[GO] KOG4157 beta-1,6-N-acetylglucosaminyltransferase, contains WSC domain
XM_014680001.1	SPAC922.05c	51.2	426	195	3	1	1278	76	488	3.9e-122	437.2	[S] KOG3098 Uncharacterized conserved protein
XM_014680001.1	At1g18010	39.8	405	240	2	1	1215	49	449	8.9e-82	303.1	[S] KOG3098 Uncharacterized conserved protein
XM_014680001.1	SPAC6F6.04c	29.6	432	288	11	1	1275	41	463	7.1e-47	187.2	[S] KOG3098 Uncharacterized conserved protein
XM_014680002.1	At2g26870	30.6	434	233	16	109	1293	25	429	4e-42	171.4	[T] LSE1284 A Phospholipase C
XM_014680002.1	At3g03520	27.4	427	245	13	109	1275	14	413	1.2e-38	159.8	[T] LSE1284 A Phospholipase C
XM_014680002.1	At3g03540	30.9	431	225	16	115	1278	13	413	1.1e-36	153.3	[T] LSE1284 A Phospholipase C
XM_014680002.1	At3g48610	30.3	403	214	16	181	1281	1	372	2.5e-36	152.1	[T] LSE1284 A Phospholipase C
XM_014680002.1	At3g03530	29.2	415	253	13	115	1278	14	414	2.5e-36	152.1	[T] LSE1284 A Phospholipase C
XM_014680003.1	At5g19760	48.4	289	135	5	121	987	17	291	3.9e-66	250.8	[C] KOG0759 Mitochondrial oxoglutarate/malate carrier proteins
XM_014680003.1	HsM4506997	39.9	288	167	3	115	975	22	304	1.9e-52	205.3	[C] KOG0759 Mitochondrial oxoglutarate/malate carrier proteins
XM_014680003.1	Hs21361114	39.9	288	167	3	115	975	22	304	1.9e-52	205.3	[C] KOG0759 Mitochondrial oxoglutarate/malate carrier proteins
XM_014680003.1	7301797	39.1	317	173	6	34	975	2	301	1.2e-51	202.6	[C] KOG0759 Mitochondrial oxoglutarate/malate carrier proteins
XM_014680003.1	CE07742	40.4	287	159	5	124	975	13	290	2.7e-51	201.4	[C] KOG0759 Mitochondrial oxoglutarate/malate carrier proteins
XM_014680004.1	YKR097w	66.8	548	177	5	31	1662	1	547	1.3e-218	758.1	[C] TWOG0797 Phosphoenolpyruvate carboxykinase (ATP)
XM_014680004.1	At4g37870	57.9	522	207	6	124	1659	151	669	5.1e-175	613.2	[C] TWOG0797 Phosphoenolpyruvate carboxykinase (ATP)
XM_014680004.1	Hs4505285	28.3	413	237	16	458	1660	1397	1762	7.4e-25	114.4	[WV] KOG1216 von Willebrand factor and related coagulation proteins
XM_014680004.1	At4g18670	30.4	273	130	11	914	1660	368	604	6.3e-16	84.7	[M] LSE0601 A Pollen extensin-like protein (Pex)
XM_014680004.1	CE25697	26.6	286	180	6	338	1195	288	543	9.4e-12	70.9	[PT] KOG3599 Ca2+-modulated nonselective cation channel polycystin
XM_014680006.1	YOL147c	24.5	261	166	4	1	765	1	236	1.7e-19	95.5	[U] KOG4186 Peroxisomal biogenesis protein (peroxin)
XM_014680006.1	Hs4505717	23.1	238	168	4	49	744	6	234	8.3e-11	66.6	[U] KOG4186 Peroxisomal biogenesis protein (peroxin)
XM_014680006.1	7303014	23.8	227	164	3	70	750	13	230	2.7e-09	61.6	[U] KOG4186 Peroxisomal biogenesis protein (peroxin)
XM_014680007.1	SPBC1271.09	45.1	441	229	3	88	1404	66	495	7.6e-106	383.3	[P] KOG0252 Inorganic phosphate transporter
XM_014680007.1	YCR098c	32.4	454	293	7	97	1449	38	480	7e-67	253.8	[P] KOG0252 Inorganic phosphate transporter
XM_014680007.1	At2g32830	25.2	473	276	13	130	1335	26	491	1.6e-23	109.8	[P] KOG0252 Inorganic phosphate transporter
XM_014680007.1	At1g20860	27.4	237	150	5	67	732	2	231	8.6e-17	87.4	[P] KOG0252 Inorganic phosphate transporter
XM_014680007.1	At1g76430	28.9	242	145	6	73	732	3	239	5.6e-16	84.7	[P] KOG0252 Inorganic phosphate transporter
XM_014680008.1	YPR108w	32.3	288	174	4	10	870	15	282	5e-41	167.9	[O] KOG0687 26S proteasome regulatory complex, subunit RPN7/PSMD6
XM_014680008.1	SPBC582.07c	37.4	211	129	2	280	912	69	276	1e-38	160.2	[O] KOG0687 26S proteasome regulatory complex, subunit RPN7/PSMD6
XM_014680008.1	At4g24820	41.9	186	108	0	310	867	64	249	5.2e-38	157.9	[O] KOG0687 26S proteasome regulatory complex, subunit RPN7/PSMD6
XM_014680008.1	Hs7661914	40.8	191	113	0	298	870	62	252	6.8e-38	157.5	[O] KOG0687 26S proteasome regulatory complex, subunit RPN7/PSMD6
XM_014680008.1	CE03368	39.2	171	104	0	343	855	91	261	3.2e-35	148.7	[O] KOG0687 26S proteasome regulatory complex, subunit RPN7/PSMD6
XM_014680009.1	YLR089c	50.2	524	245	5	103	1662	80	591	4.1e-140	497.3	[E] KOG0258 Alanine aminotransferase
XM_014680009.1	YDR111c	49	478	238	5	244	1662	30	506	2e-131	468.4	[E] KOG0258 Alanine aminotransferase
XM_014680009.1	SPBC582.08	46.2	476	255	1	235	1659	29	504	1.2e-123	442.6	[E] KOG0258 Alanine aminotransferase
XM_014680009.1	At1g72330	44.7	514	268	6	145	1662	34	539	1.8e-116	418.7	[E] KOG0258 Alanine aminotransferase
XM_014680009.1	At1g17290	46.4	472	237	6	271	1662	24	487	5.5e-113	407.1	[E] KOG0258 Alanine aminotransferase
XM_014680025.1	SPAC824.09c	31.7	293	153	8	1	870	59	307	7e-30	131	[T] KOG0703 Predicted GTPase-activating protein
XM_014680026.1	At4g04800	64.8	125	41	2	1816	2190	8	129	3e-45	182.6	[O] KOG0856 Predicted pilin-like transcription factor
XM_014680028.1	Hs4505939	25.5	220	145	8	952	1596	1605	1810	4.6e-07	55.8	[K] KOG0260 RNA polymerase II, large subunit
XM_014680029.1	SPAPJ696.02	48.7	439	178	5	10	1221	2	428	1.4e-110	398.7	[S] KOG1843 Uncharacterized conserved protein
XM_014680029.1	YHR016c	51.2	334	138	4	10	999	2	314	1.4e-81	302.4	[S] KOG1843 Uncharacterized conserved protein
XM_014680029.1	YFR024c-a	51.6	308	134	5	10	927	2	296	2.3e-76	285	[S] KOG1843 Uncharacterized conserved protein
XM_014680029.1	YFR024c	47.3	222	110	4	268	927	2	218	6.2e-45	180.6	[S] KOG1843 Uncharacterized conserved protein
XM_014680029.1	At3g43230	46.2	210	111	2	13	639	268	476	6.4e-42	170.6	[S] KOG1843 Uncharacterized conserved protein
XM_014680030.1	YAL048c	49.3	635	273	11	10	1809	6	626	7.1e-165	579.7	[V] KOG1707 Predicted Ras related/Rac-GTP binding protein
XM_014680031.1	SPAC12B10.03	42	421	226	5	289	1530	134	543	3.8e-92	337.8	[R] KOG2394 WD40 protein DMR-N9
XM_014680031.1	At3g53390	31.6	472	258	14	181	1539	91	516	2.1e-53	209.1	[R] KOG2394 WD40 protein DMR-N9
XM_014680031.1	Hs21389349	33.5	313	186	6	343	1257	55	353	7.1e-46	184.1	[R] KOG2394 WD40 protein DMR-N9
XM_014680031.1	7301495	40.6	251	136	6	439	1173	190	433	1.9e-43	176	[R] KOG2394 WD40 protein DMR-N9
XM_014680031.1	CE05244	35.2	253	144	7	409	1134	159	402	4.3e-35	148.3	[R] KOG2394 WD40 protein DMR-N9
XM_014680032.1	YNL283c	38.2	191	101	6	284	820	113	298	1.3e-17	89.4	[GO] KOG4157 beta-1,6-N-acetylglucosaminyltransferase, contains WSC domain
XM_014680032.1	YHL028w	36.4	198	110	8	260	814	148	342	7.6e-15	80.1	[GO] KOG4157 beta-1,6-N-acetylglucosaminyltransferase, contains WSC domain
XM_014680032.1	CE25697	29.3	208	128	4	251	820	336	542	9.9e-15	79.7	[PT] KOG3599 Ca2+-modulated nonselective cation channel polycystin
XM_014680032.1	CE05971	29	183	123	2	284	817	28	208	9.9e-15	79.7	[T] LSE0513 C 7-transmembrane receptor
XM_014680032.1	SPAPB1E7.04c	34.2	184	109	3	284	820	965	1141	1.3e-14	79.3	[M] KOG4701 Chitinase
XM_014680036.1	Hs20538133	26.4	208	140	5	283	900	502	698	5.9e-07	54.3	[R] KOG0504 FOG: Ankyrin repeat
XM_014680036.1	Hs4557349_2	30.8	107	68	2	238	540	1	107	1.3e-06	53.1	[R] KOG0504 FOG: Ankyrin repeat
XM_014680039.1	SPAC31A2.12	36.8	560	267	17	43	1677	11	498	3.6e-73	275	[R] KOG3780 Thioredoxin binding protein TBP-2/VDUP1
XM_014680039.1	SPCC584.15c	28.4	589	346	18	37	1677	11	565	2.3e-48	192.6	[R] KOG3780 Thioredoxin binding protein TBP-2/VDUP1
XM_014680039.1	YOR018w	40.3	243	130	4	319	1005	158	399	1e-43	177.2	[R] KOG3780 Thioredoxin binding protein TBP-2/VDUP1
XM_014680039.1	YFR022w	40.6	244	125	5	319	1002	157	396	2.3e-43	176	[R] KOG3780 Thioredoxin binding protein TBP-2/VDUP1
XM_014680039.1	YGR068c	28.5	337	171	12	145	996	157	476	8.7e-19	94.4	[R] KOG3780 Thioredoxin binding protein TBP-2/VDUP1
XM_014680040.1	CE05971	25.6	234	149	5	554	1219	11	231	9.4e-11	67.4	[T] LSE0513 C 7-transmembrane receptor
XM_014680040.1	CE25697	26.8	257	148	7	524	1210	292	536	5.2e-09	61.6	[PT] KOG3599 Ca2+-modulated nonselective cation channel polycystin
XM_014680040.1	YNL283c	28.8	233	128	7	518	1201	117	316	5.7e-08	58.2	[GO] KOG4157 beta-1,6-N-acetylglucosaminyltransferase, contains WSC domain
XM_014680040.1	SPAPB1E7.04c	24.4	242	173	4	509	1219	357	593	1.7e-07	56.6	[M] KOG4701 Chitinase
XM_014680040.1	7300109	31.1	148	92	5	389	817	353	495	1.8e-06	53.1	[E] KOG3627 Trypsin
XM_014680041.1	At4g18670	29.9	177	101	6	467	979	532	691	6.6e-06	50.8	[M] LSE0601 A Pollen extensin-like protein (Pex)
XM_014680042.1	SPBC12C2.12c	49	310	144	5	7	930	5	302	1.5e-83	308.5	[G] KOG2944 Glyoxalase
XM_014680042.1	YML004c	45.7	313	156	4	4	921	15	320	7.1e-73	273.1	[G] KOG2944 Glyoxalase
XM_014680042.1	At1g08110	48.5	167	81	3	463	948	15	181	5.3e-36	150.6	[G] KOG2944 Glyoxalase
XM_014680042.1	Hs5729842	49.3	150	69	4	13	444	27	175	4.5e-35	147.5	[G] KOG2944 Glyoxalase
XM_014680042.1	7304232	49.7	151	69	4	7	441	21	170	5.9e-35	147.1	[G] KOG2944 Glyoxalase
XM_014680046.1	CE25612	32.4	306	155	8	421	1302	336	601	5.5e-37	155.2	[OT] KOG0045 Cytosolic Ca2+-dependent cysteine protease (calpain), large subunit (EF-Hand protein superfamily)
XM_014680046.1	CE29565	31.6	348	180	12	424	1419	247	552	1.4e-35	150.6	[OT] KOG0045 Cytosolic Ca2+-dependent cysteine protease (calpain), large subunit (EF-Hand protein superfamily)
XM_014680046.1	CE29566	31.6	348	180	12	424	1419	297	602	1.4e-35	150.6	[OT] KOG0045 Cytosolic Ca2+-dependent cysteine protease (calpain), large subunit (EF-Hand protein superfamily)
XM_014680046.1	At1g55350	30.3	353	190	10	223	1233	1684	1996	1.5e-34	147.1	[OT] KOG0045 Cytosolic Ca2+-dependent cysteine protease (calpain), large subunit (EF-Hand protein superfamily)
XM_014680046.1	Hs5729758	26.7	461	239	16	421	1650	68	480	2.8e-33	142.9	[OT] KOG0045 Cytosolic Ca2+-dependent cysteine protease (calpain), large subunit (EF-Hand protein superfamily)
XM_014680047.1	YBR160w	65.8	313	87	4	1	930	1	296	1.8e-119	427.9	[R] KOG0594 Protein kinase PCTAIRE and related kinases
XM_014680047.1	SPBC11B10.09	65.7	312	85	6	13	933	1	295	4.4e-110	396.7	[R] KOG0594 Protein kinase PCTAIRE and related kinases
XM_014680047.1	Hs16936528	63.5	310	92	5	13	939	1	290	1.1e-108	392.1	[R] KOG0594 Protein kinase PCTAIRE and related kinases
XM_014680047.1	Hs4557439	63.4	306	91	5	13	927	1	286	5.9e-107	386.3	[R] KOG0594 Protein kinase PCTAIRE and related kinases
XM_014680047.1	At3g48750	62.5	309	94	6	13	933	1	289	4e-103	373.6	[R] KOG0594 Protein kinase PCTAIRE and related kinases
XM_014680048.1	SPBC13G1.04c	38	216	119	7	271	891	48	257	2.3e-27	122.1	[A] KOG2731 DNA alkylation damage repair protein
XM_014680048.1	At1g11780	27.8	281	173	11	259	1041	74	344	1.3e-14	79.7	[A] KOG2731 DNA alkylation damage repair protein
XM_014680048.1	Hs11434914	33.3	186	109	6	538	1050	161	346	1.5e-13	76.3	[A] KOG2731 DNA alkylation damage repair protein
XM_014680048.1	Hs5174385	33.3	186	109	6	538	1050	89	274	2.5e-13	75.5	[A] KOG2731 DNA alkylation damage repair protein
XM_014680049.1	YCR028c	41.5	443	242	9	1	1290	53	491	5.5e-92	337	[G] KOG2533 Permease of the major facilitator superfamily
XM_014680049.1	SPBC2G2.01c	39.8	400	237	4	4	1194	49	447	1.1e-89	329.3	[G] KOG2533 Permease of the major facilitator superfamily
XM_014680049.1	YAL067c	31.9	405	267	5	1	1194	155	557	5.9e-54	210.7	[G] KOG2533 Permease of the major facilitator superfamily
XM_014680049.1	YGR065c	28.9	409	282	5	4	1203	146	554	1.8e-42	172.6	[G] KOG2533 Permease of the major facilitator superfamily
XM_014680049.1	SPAC1002.16c	25.3	438	291	17	4	1272	76	492	2.4e-23	109	[G] KOG2533 Permease of the major facilitator superfamily
XM_014680051.1	SPCC18B5.01c	48	691	340	8	52	2079	233	919	2.8e-181	634.4	[Q] KOG0065 Pleiotropic drug resistance proteins (PDR1-15), ABC superfamily
XM_014680051.1	YDR011w	42.2	703	389	8	13	2106	790	1480	7.8e-160	563.1	[Q] KOG0065 Pleiotropic drug resistance proteins (PDR1-15), ABC superfamily
XM_014680051.1	YDR406w	42.3	676	379	5	88	2088	840	1513	3.4e-155	547.7	[Q] KOG0065 Pleiotropic drug resistance proteins (PDR1-15), ABC superfamily
XM_014680051.1	YNR070w	42.2	678	380	7	13	2031	661	1331	4.4e-155	547.4	[Q] KOG0065 Pleiotropic drug resistance proteins (PDR1-15), ABC superfamily
XM_014680051.1	YOR153w	41.7	700	393	7	31	2088	800	1498	1.7e-154	545.4	[Q] KOG0065 Pleiotropic drug resistance proteins (PDR1-15), ABC superfamily
XM_014680052.1	YDR011w	32.7	559	321	11	37	1653	23	546	2.3e-79	295.4	[Q] KOG0065 Pleiotropic drug resistance proteins (PDR1-15), ABC superfamily
XM_014680052.1	YNR070w	38.3	366	213	4	589	1653	54	417	5.4e-76	284.3	[Q] KOG0065 Pleiotropic drug resistance proteins (PDR1-15), ABC superfamily
XM_014680052.1	YDR406w	33.2	549	301	14	37	1644	59	554	7e-76	283.9	[Q] KOG0065 Pleiotropic drug resistance proteins (PDR1-15), ABC superfamily
XM_014680052.1	YPL058c	35.8	444	252	7	352	1650	113	534	2e-75	282.3	[Q] KOG0065 Pleiotropic drug resistance proteins (PDR1-15), ABC superfamily
XM_014680052.1	YOR153w	32.9	486	280	12	238	1644	88	544	4.6e-67	254.6	[Q] KOG0065 Pleiotropic drug resistance proteins (PDR1-15), ABC superfamily
XM_014680056.1	7304338	26.1	426	283	16	883	2088	357	774	1.8e-21	103.6	[M] KOG4177 Ankyrin
XM_014680056.1	Hs13386462	23.8	408	222	12	886	2100	95	416	1.4e-15	84	[R] KOG0504 FOG: Ankyrin repeat
XM_014680056.1	CE06704	22.6	461	288	14	883	2235	406	807	2.5e-15	83.2	[M] KOG4177 Ankyrin
XM_014680056.1	CE06702	22.6	461	288	14	883	2235	406	807	2.5e-15	83.2	[M] KOG4177 Ankyrin
XM_014680056.1	CE06703	22.6	461	288	14	883	2235	406	807	2.5e-15	83.2	[M] KOG4177 Ankyrin
XM_014680060.1	CE01382	28.6	391	255	12	235	1395	78	448	4.2e-30	131.7	[R] KOG1075 FOG: Reverse transcriptase
XM_014680060.1	CE19480	26.7	374	257	9	295	1410	648	1006	4.9e-23	108.2	[R] KOG1075 FOG: Reverse transcriptase
XM_014680060.1	CE19545	24.7	405	285	12	286	1473	328	721	1e-20	100.5	[R] KOG1075 FOG: Reverse transcriptase
XM_014680060.1	CE12396	25.9	324	222	7	445	1410	256	563	3.3e-19	95.5	[R] KOG1075 FOG: Reverse transcriptase
XM_014680060.1	CE00221	23.9	326	226	7	445	1410	662	969	6.2e-18	91.3	[R] KOG1075 FOG: Reverse transcriptase
XM_014680062.1	SPBC3D6.14c	31.1	148	77	1	539	96	67	189	5.8e-06	50.1	[GO] KOG4157 beta-1,6-N-acetylglucosaminyltransferase, contains WSC domain
XM_014680063.1	YDR172w	47.4	666	305	11	157	2106	47	683	2.2e-167	588.2	[J] KOG0459 Polypeptide release factor 3
XM_014680063.1	SPCC584.04	45	714	326	20	4	2109	3	661	2.7e-157	554.7	[J] KOG0459 Polypeptide release factor 3
XM_014680063.1	7297950	45	571	286	9	406	2109	73	618	1.8e-137	488.8	[J] KOG0459 Polypeptide release factor 3
XM_014680063.1	Hs4504167	51.7	439	197	5	796	2109	71	495	8.3e-130	463.4	[J] KOG0459 Polypeptide release factor 3
XM_014680063.1	Hs8922424	48.3	480	227	6	673	2109	165	624	2.7e-128	458.4	[J] KOG0459 Polypeptide release factor 3
XM_014680065.1	SPAC22A12.14c	28.1	270	169	10	409	1194	60	312	1.3e-15	83.2	[S] KOG2690 Uncharacterized conserved protein, contains BSD domain
XM_014680065.1	At4g13110	29.5	112	77	2	649	978	179	290	3.5e-08	58.5	[S] KOG2690 Uncharacterized conserved protein, contains BSD domain
XM_014680067.1	SPAC12B10.12c	33.3	679	379	16	283	2229	4	638	3.2e-89	328.9	[L] KOG2179 Nucleotide excision repair complex XPC-HR23B, subunit XPC/DPB11
XM_014680067.1	YER162c	29.7	408	264	7	1159	2337	312	711	4.9e-53	208.8	[L] KOG2179 Nucleotide excision repair complex XPC-HR23B, subunit XPC/DPB11
XM_014680067.1	Hs20127460	33.1	384	228	8	1171	2313	531	888	5.1e-50	198.7	[L] KOG2179 Nucleotide excision repair complex XPC-HR23B, subunit XPC/DPB11
XM_014680067.1	SPCC4G3.10c	31.7	369	236	8	1150	2220	319	683	6.9e-47	188.3	[L] KOG2179 Nucleotide excision repair complex XPC-HR23B, subunit XPC/DPB11
XM_014680067.1	7303083	30.7	352	219	9	1171	2220	961	1289	1.5e-38	160.6	[L] KOG2179 Nucleotide excision repair complex XPC-HR23B, subunit XPC/DPB11
XM_014680070.1	SPAC22D3.07	56.9	274	86	4	7	780	9	266	1.9e-79	294.7	[O] KOG0173 20S proteasome, regulatory subunit beta type PSMB7/PSMB10/PUP1
XM_014680070.1	YOR157c	57.1	254	93	1	1	714	1	254	5.5e-79	293.1	[O] KOG0173 20S proteasome, regulatory subunit beta type PSMB7/PSMB10/PUP1
XM_014680070.1	Hs4506203	54	263	100	3	7	735	13	274	1.9e-71	268.1	[O] KOG0173 20S proteasome, regulatory subunit beta type PSMB7/PSMB10/PUP1
XM_014680070.1	7294336	52.9	244	98	2	7	690	13	255	4.8e-67	253.4	[O] KOG0173 20S proteasome, regulatory subunit beta type PSMB7/PSMB10/PUP1
XM_014680070.1	At5g40580	51.9	241	98	3	7	678	13	252	1.2e-62	238.8	[O] KOG0173 20S proteasome, regulatory subunit beta type PSMB7/PSMB10/PUP1
XM_014680071.1	SPAC23D3.06c	25.2	990	639	34	175	3063	59	973	1.8e-44	181	[YU] KOG3630 Nuclear pore complex, Nup214/CAN component
XM_014680074.1	Hs10092617	35	360	180	11	334	1389	16	329	3.5e-42	171.8	[AR] KOG2190 PolyC-binding proteins alphaCP-1 and related KH domain proteins
XM_014680074.1	Hs14141168	32.2	382	188	11	334	1389	16	356	3.6e-39	161.8	[AR] KOG2190 PolyC-binding proteins alphaCP-1 and related KH domain proteins
XM_014680074.1	Hs5453854	33.5	364	198	10	334	1389	16	347	8.1e-39	160.6	[AR] KOG2190 PolyC-binding proteins alphaCP-1 and related KH domain proteins
XM_014680074.1	Hs14141166	31.7	382	186	11	334	1389	16	352	1.2e-37	156.8	[AR] KOG2190 PolyC-binding proteins alphaCP-1 and related KH domain proteins
XM_014680074.1	YBR233w	31.7	375	224	7	274	1389	53	398	1.7e-36	152.9	[AR] KOG2190 PolyC-binding proteins alphaCP-1 and related KH domain proteins
XM_014680076.1	SPAC2G11.12	38.6	852	451	16	1660	4125	500	1309	8.8e-155	547.4	[L] KOG0351 ATP-dependent DNA helicase
XM_014680076.1	YMR190c	37.6	756	418	15	1606	3840	646	1358	7.5e-138	491.1	[L] KOG0351 ATP-dependent DNA helicase
XM_014680076.1	ECU07g1130	46.6	517	257	9	1693	3237	229	728	3.3e-125	449.1	[L] KOG0351 ATP-dependent DNA helicase
XM_014680076.1	7299503	39.2	650	357	12	1489	3354	642	1281	3.5e-119	429.1	[L] KOG0351 ATP-dependent DNA helicase
XM_014680076.1	Hs4557365	40.3	673	345	15	1456	3339	553	1213	1.9e-117	423.3	[L] KOG0351 ATP-dependent DNA helicase
XM_014680077.1	YPL263c	33.8	684	374	21	1	1959	1	636	6.1e-98	357.5	[R] KOG1230 Protein containing repeated kelch motifs
XM_014680077.1	At5g50310	34.2	403	213	10	1	1197	1	355	5e-60	231.5	[R] KOG1230 Protein containing repeated kelch motifs
XM_014680077.1	SPAPB1E7.04c	24	325	229	5	2012	1047	471	780	1.4e-09	63.9	[M] KOG4701 Chitinase
XM_014680077.1	SPBC3D6.14c	33.7	178	97	4	1736	1206	66	223	1e-07	57.8	[GO] KOG4157 beta-1,6-N-acetylglucosaminyltransferase, contains WSC domain
XM_014680077.1	7300342	33.3	168	85	5	1973	1542	142	306	1.4e-06	53.9	[T] KOG2085 Serine/threonine protein phosphatase 2A, regulatory subunit
XM_014680078.1	7303775	26.6	368	229	14	391	1476	143	475	6.4e-12	71.2	[E] KOG0628 Aromatic-L-amino-acid/L-histidine decarboxylase
XM_014680078.1	7298098	24.5	290	187	7	388	1245	227	488	1.4e-11	70.1	[E] KOG0629 Glutamate decarboxylase and related proteins
XM_014680078.1	CE21011	21.8	478	306	16	103	1476	118	547	1.2e-10	67	[E] KOG0628 Aromatic-L-amino-acid/L-histidine decarboxylase
XM_014680078.1	CE28344	21.8	478	306	16	103	1476	118	547	1.2e-10	67	[E] KOG0628 Aromatic-L-amino-acid/L-histidine decarboxylase
XM_014680078.1	7298541	27.5	142	96	2	769	1194	253	387	1.7e-09	63.2	[E] KOG0628 Aromatic-L-amino-acid/L-histidine decarboxylase
XM_014680079.1	SPBC16A3.17c	23.6	377	253	11	22	1110	232	587	3.4e-21	101.7	[R] KOG0254 Predicted transporter (major facilitator superfamily)
XM_014680083.1	YDR140w	34.8	253	133	7	1	759	1	221	1.4e-29	129	[J] KOG3191 Predicted N6-DNA-methyltransferase
XM_014680084.1	SPBP23A10.03c	52	102	47	2	79	378	14	115	9.4e-24	108.6	[S] KOG4100 Uncharacterized conserved protein
XM_014680084.1	YDR511w	48.1	104	51	1	79	381	20	123	3.4e-21	100.1	[S] KOG4100 Uncharacterized conserved protein
XM_014680084.1	Hs9910180	41	100	47	2	97	363	12	110	1.3e-12	71.6	[S] KOG4100 Uncharacterized conserved protein
XM_014680084.1	7300158	40.8	98	45	3	97	360	13	107	2.4e-11	67.4	[S] KOG4100 Uncharacterized conserved protein
XM_014680084.1	CE23682	34.9	109	59	3	52	345	2	109	5.9e-10	62.8	[S] KOG4100 Uncharacterized conserved protein
XM_014680090.1	YGL084c	42	607	279	11	97	1899	21	560	1e-131	469.5	[T] KOG3860 Acyltransferase required for palmitoylation of Hedgehog (Hh) family of secreted signaling proteins
XM_014680090.1	YPL189w	37.3	638	311	12	61	1899	36	609	1.5e-114	412.5	[T] KOG3860 Acyltransferase required for palmitoylation of Hedgehog (Hh) family of secreted signaling proteins
XM_014680090.1	SPAPB21F2.01	45	351	166	4	766	1809	17	343	1.1e-88	326.6	[T] KOG3860 Acyltransferase required for palmitoylation of Hedgehog (Hh) family of secreted signaling proteins
XM_014680090.1	At1g57600	34.5	264	143	7	1087	1866	149	386	1.6e-39	163.3	[T] KOG3860 Acyltransferase required for palmitoylation of Hedgehog (Hh) family of secreted signaling proteins
XM_014680090.1	SPAC24H6.01c	27.4	219	128	4	58	663	6	210	5.9e-18	91.7	[T] KOG3860 Acyltransferase required for palmitoylation of Hedgehog (Hh) family of secreted signaling proteins
XM_014680093.1	YDR141c	26.4	1016	602	30	106	2994	18	940	4.7e-84	312.8	[K] KOG3613 Dopey and related predicted leucine zipper transcription factors
XM_014680094.1	YGL124c	38.7	163	87	3	658	1143	356	506	5.2e-25	114.4	[S] KOG0997 Uncharacterized conserved protein Sand
XM_014680094.1	Hs14150159	31.8	179	105	4	646	1179	313	475	3e-20	98.6	[S] KOG0997 Uncharacterized conserved protein Sand
XM_014680094.1	7295663	30.3	175	106	3	661	1179	288	448	5.6e-19	94.4	[S] KOG0997 Uncharacterized conserved protein Sand
XM_014680094.1	CE27161	30.2	116	71	2	664	1011	236	341	1.8e-12	72.8	[S] KOG0997 Uncharacterized conserved protein Sand
XM_014680094.1	Hs7662354	29.7	195	101	7	652	1179	270	447	7.4e-11	67.4	[S] KOG0997 Uncharacterized conserved protein Sand
XM_014680095.1	At1g24050	43.3	97	52	2	382	672	77	170	2e-14	78.6	[S] KOG4401 Uncharacterized conserved protein
XM_014680095.1	YHR121w	21.8	193	135	6	97	669	1	179	2.3e-10	65.1	[S] KOG4401 Uncharacterized conserved protein
XM_014680095.1	Hs20559069	28.6	105	71	2	358	669	73	174	1.9e-07	55.5	[S] KOG4401 Uncharacterized conserved protein
XM_014680096.1	CE21577	26	381	208	8	601	1731	140	450	1.2e-29	131	[R] KOG0463 GTP-binding protein GP-1
XM_014680096.1	7302653	28.2	333	176	7	601	1599	143	412	1.9e-27	123.6	[R] KOG0463 GTP-binding protein GP-1
XM_014680096.1	Hs4758490	26.7	341	173	7	601	1599	75	346	1.8e-25	117.1	[R] KOG0463 GTP-binding protein GP-1
XM_014680098.1	SPAC27D7.07c	68	125	32	3	1	375	1	117	1.6e-39	161	[A] KOG3428 Small nuclear ribonucleoprotein SMD1 and related snRNPs
XM_014680098.1	7294552	64.2	123	40	2	1	369	1	119	1.5e-37	154.5	[A] KOG3428 Small nuclear ribonucleoprotein SMD1 and related snRNPs
XM_014680098.1	Hs5902102	66.4	119	38	2	1	351	1	119	3.6e-36	149.8	[A] KOG3428 Small nuclear ribonucleoprotein SMD1 and related snRNPs
XM_014680098.1	At4g02840	61.2	116	41	1	1	336	1	116	6.4e-33	139	[A] KOG3428 Small nuclear ribonucleoprotein SMD1 and related snRNPs
XM_014680098.1	CE02065	59.7	124	47	2	1	372	1	121	1.4e-32	137.9	[A] KOG3428 Small nuclear ribonucleoprotein SMD1 and related snRNPs
XM_014680099.1	SPAC18B11.02c	46.9	420	166	9	109	1356	15	381	1.5e-99	362.5	[A] KOG1919 RNA pseudouridylate synthases
XM_014680099.1	YOL066c_1	41.9	449	174	12	49	1362	62	434	7.1e-89	327	[A] KOG1919 RNA pseudouridylate synthases
XM_014680099.1	YDL036c	41.1	426	173	10	115	1356	101	460	6.6e-87	320.5	[A] KOG1919 RNA pseudouridylate synthases
XM_014680099.1	Hs17478211	36.3	438	222	9	109	1350	133	537	2.4e-68	258.8	[A] KOG1919 RNA pseudouridylate synthases
XM_014680099.1	7297709	37.5	405	215	7	109	1302	181	554	1.5e-67	256.1	[A] KOG1919 RNA pseudouridylate synthases
XM_014680101.1	SPAC3H5.10	69.9	123	37	0	1129	1497	4	126	7.6e-45	180.6	[J] KOG0878 60S ribosomal protein L32
XM_014680101.1	SPBC16C6.11	70.7	123	36	0	1129	1497	4	126	2.2e-44	179.1	[J] KOG0878 60S ribosomal protein L32
XM_014680101.1	7301893	63.6	121	44	0	1135	1497	11	131	1.7e-41	169.5	[J] KOG0878 60S ribosomal protein L32
XM_014680101.1	YBL092w	60.8	130	51	0	1111	1500	1	130	2.3e-41	169.1	[J] KOG0878 60S ribosomal protein L32
XM_014680101.1	Hs4506635	62	121	46	0	1135	1497	12	132	2.5e-40	165.6	[J] KOG0878 60S ribosomal protein L32
XM_014680103.1	SPBC18H10.04c	34	406	214	16	1	1143	1	377	1.1e-40	166.8	[R] KOG0118 FOG: RRM domain
XM_014680103.1	Hs20539645	34.5	223	129	7	151	810	13	221	7.3e-21	100.9	[R] KOG0118 FOG: RRM domain
XM_014680103.1	Hs14702180	34.1	223	130	7	151	810	13	221	2.8e-20	99	[R] KOG0118 FOG: RRM domain
XM_014680103.1	Hs11559923	43.9	114	61	1	151	492	13	123	2.4e-19	95.9	[R] KOG0118 FOG: RRM domain
XM_014680103.1	7293234	27.8	356	206	9	169	1185	2	323	9e-19	94	[R] KOG0118 FOG: RRM domain
XM_014680105.1	SPAC3H5.09c	33.3	1059	643	20	2566	5631	771	1803	1.6e-163	577.4	[S] KOG1910 Uncharacterized conserved protein
XM_014680105.1	YLR454w	27	1118	693	29	2536	5670	888	1955	1.3e-109	398.3	[S] KOG1910 Uncharacterized conserved protein
XM_014680105.1	YPR117w	27.1	827	521	17	3559	5988	1029	1790	5.1e-93	343.2	[S] KOG1910 Uncharacterized conserved protein
XM_014680105.1	7292333	36.1	122	70	2	7900	8250	2093	2211	4.9e-11	70.9	[S] KOG1910 Uncharacterized conserved protein
XM_014680105.1	Hs7661904	22.3	354	227	9	6700	7689	1602	1931	4.9e-11	70.9	[S] KOG1910 Uncharacterized conserved protein
XM_014680108.1	Hs15277421	32.2	314	195	7	1	930	7	306	4.3e-38	157.5	[O] KOG0428 Non-canonical ubiquitin conjugating enzyme 1
XM_014680108.1	Hs7706312	31.8	314	196	7	1	930	14	313	4.8e-37	154.1	[O] KOG0428 Non-canonical ubiquitin conjugating enzyme 1
XM_014680108.1	CE29241	33.2	316	182	11	19	948	13	305	7.7e-35	146.7	[O] KOG0428 Non-canonical ubiquitin conjugating enzyme 1
XM_014680108.1	At3g17000	28.7	310	192	7	7	927	10	293	8.2e-29	126.7	[O] KOG0428 Non-canonical ubiquitin conjugating enzyme 1
XM_014680108.1	7300265	34.5	229	134	7	22	702	18	232	7e-28	123.6	[O] KOG0894 Ubiquitin-protein ligase
XM_014680109.1	7297775	29.7	232	148	7	115	789	13	236	6.5e-23	107.8	[R] KOG1311 DHHC-type Zn-finger proteins
XM_014680110.1	Hs21359943	31.8	176	103	4	628	1146	626	787	5e-20	98.2	[T] KOG2290 Rhomboid family proteins
XM_014680110.1	HsM11967983	31.8	176	103	4	628	1146	626	787	5e-20	98.2	[T] KOG2290 Rhomboid family proteins
XM_014680110.1	Hs13375799	30.7	176	105	4	628	1146	390	551	5.5e-19	94.7	[T] KOG2290 Rhomboid family proteins
XM_014680110.1	At5g07250	34.8	138	89	1	742	1155	135	271	1.6e-18	93.2	[T] KOG2289 Rhomboid family proteins
XM_014680110.1	At1g63120	34	141	92	1	733	1155	108	247	2.8e-18	92.4	[T] KOG2289 Rhomboid family proteins
XM_014680113.1	YKR031c	38	276	131	3	346	1173	667	902	7.6e-53	208.4	[I] KOG1329 Phospholipase D1
XM_014680113.1	SPAC2F7.16c	34.4	285	152	3	331	1185	512	761	2.8e-39	163.3	[I] KOG1329 Phospholipase D1
XM_014680113.1	Hs4505873	49.2	118	60	0	352	705	337	454	5.9e-29	129	[I] KOG1329 Phospholipase D1
XM_014680113.1	At3g05630	41.3	155	88	3	1936	2394	688	841	7.2e-27	122.1	[I] KOG1329 Phospholipase D1
XM_014680113.1	CE27651	45.8	118	64	0	355	708	514	631	1.2e-26	121.3	[I] KOG1329 Phospholipase D1
XM_014680116.1	At5g67030	23.3	377	256	8	10	1110	79	432	8.7e-14	78.2	[CR] KOG2614 Kynurenine 3-monooxygenase and related flavoprotein monooxygenases
XM_014680116.1	At4g15760_1	21	381	235	11	7	1131	1	321	5.5e-08	58.9	[CR] KOG2614 Kynurenine 3-monooxygenase and related flavoprotein monooxygenases
XM_014680116.1	At5g05320	22	381	250	13	22	1122	9	356	2.7e-07	56.6	[CR] KOG2614 Kynurenine 3-monooxygenase and related flavoprotein monooxygenases
XM_014680116.1	At2g35660	28.7	164	87	5	19	507	40	174	1.3e-06	54.3	[CR] KOG2614 Kynurenine 3-monooxygenase and related flavoprotein monooxygenases
XM_014680116.1	At4g38540	24	387	237	16	22	1122	9	358	5.1e-06	52.4	[CR] KOG2614 Kynurenine 3-monooxygenase and related flavoprotein monooxygenases
XM_014680120.1	At1g68690	37.3	110	59	5	646	329	67	170	4.7e-07	53.9	[T] KOG1187 Serine/threonine protein kinase
XM_014680120.1	At5g53870	33.6	110	60	4	652	341	253	355	7.9e-07	53.1	[S] LSE0042 A Uncharacterized plastocyanin-like protein, probably non-copper-binding
XM_014680120.1	At4g18670	28.6	133	82	2	655	278	464	590	1e-06	52.8	[M] LSE0601 A Pollen extensin-like protein (Pex)
XM_014680120.1	Hs4507349	34.2	114	63	4	568	260	231	343	1e-06	52.8	[K] KOG2341 TATA box binding protein (TBP)-associated factor, RNA polymerase II
XM_014680120.1	At4g13340	31.5	111	73	2	652	329	468	578	3.9e-06	50.8	[M] LSE0601 A Pollen extensin-like protein (Pex)
XM_014680121.1	YDL167c	32.3	161	71	6	7	489	476	598	8.8e-12	69.7	[R] KOG4198 RNA-binding Ran Zn-finger protein and related proteins
XM_014680121.1	7301687	33.9	165	89	8	55	501	205	365	2e-11	68.6	[R] KOG0118 FOG: RRM domain
XM_014680121.1	At3g18810	34.1	126	74	3	106	480	67	184	4.4e-11	67.4	[T] KOG1187 Serine/threonine protein kinase
XM_014680121.1	7301686	34.8	161	84	8	55	495	204	357	9.8e-11	66.2	[R] KOG0118 FOG: RRM domain
XM_014680121.1	YEL007w	28.4	155	95	6	151	573	325	477	9.1e-09	59.7	[TG] KOG4476 Gluconate transport-inducing protein
XM_014680123.1	SPBC336.04	60.6	1071	399	10	88	3294	33	1082	0	1272.7	[L] KOG0969 DNA polymerase delta, catalytic subunit
XM_014680123.1	YDL102w	56.4	1045	429	13	181	3291	72	1097	0	1146	[L] KOG0969 DNA polymerase delta, catalytic subunit
XM_014680123.1	Hs4505933	53.8	1057	453	11	193	3291	54	1099	0	1099.3	[L] KOG0969 DNA polymerase delta, catalytic subunit
XM_014680123.1	7294203	54.3	1051	440	11	226	3291	48	1087	0	1093.2	[L] KOG0969 DNA polymerase delta, catalytic subunit
XM_014680123.1	At5g63960	54.1	956	408	12	232	3039	68	1012	1.8e-288	991.1	[L] KOG0969 DNA polymerase delta, catalytic subunit
XM_014680124.1	SPAC20G4.03c	26	628	390	18	340	2160	57	630	2.4e-37	156.4	[J] KOG1035 eIF-2alpha kinase GCN2
XM_014680124.1	SPAC222.07c	30.2	451	228	18	826	2118	165	548	4.1e-37	155.6	[J] KOG1035 eIF-2alpha kinase GCN2
XM_014680124.1	Hs11125768	29.6	452	231	14	820	2115	159	543	1.1e-34	147.5	[J] KOG1035 eIF-2alpha kinase GCN2
XM_014680124.1	Hs20553830	27.1	505	258	18	739	2160	420	845	6.3e-30	131.7	[J] KOG1035 eIF-2alpha kinase GCN2
XM_014680124.1	YDR283c	26.7	461	215	17	826	2160	593	946	1.2e-23	110.9	[J] KOG1035 eIF-2alpha kinase GCN2
XM_014680126.1	Hs4885511	24.2	277	185	6	415	1215	35	296	6.9e-10	65.5	[AJ] KOG0123 Polyadenylate-binding protein (RRM superfamily)
XM_014680126.1	Hs13644124	24.2	277	185	6	415	1215	35	296	6.9e-10	65.5	[AJ] KOG0123 Polyadenylate-binding protein (RRM superfamily)
XM_014680126.1	7301861	28.1	210	134	6	625	1218	1062	1266	9e-10	65.1	[PT] KOG3609 Receptor-activated Ca2+-permeable cation channels (STRPC family)
XM_014680126.1	SPBC3D6.14c	36.8	136	72	2	1331	924	52	173	2.7e-06	53.5	[GO] KOG4157 beta-1,6-N-acetylglucosaminyltransferase, contains WSC domain
XM_014680127.1	SPBC1734.06	30.2	401	208	9	16	1128	5	363	4.3e-46	184.5	[L] KOG0287 Postreplication repair protein RAD18
XM_014680127.1	Hs14550405	26	388	233	11	52	1113	13	380	4.8e-29	127.9	[L] KOG0287 Postreplication repair protein RAD18
XM_014680127.1	YCR066w	25.2	404	245	10	16	1062	4	405	4.8e-29	127.9	[L] KOG0287 Postreplication repair protein RAD18
XM_014680128.1	SPBC1604.18c	22.8	430	292	7	34	1308	15	409	2.2e-28	125.9	[S] KOG2911 Uncharacterized conserved protein
XM_014680128.1	YJL049w	22.9	459	276	16	55	1359	8	412	2e-21	102.8	[S] KOG2911 Uncharacterized conserved protein
XM_014680128.1	SPAPB1E7.04c	27.9	326	197	12	1457	504	531	826	2.5e-08	59.3	[M] KOG4701 Chitinase
XM_014680128.1	SPBC3D6.14c	33.6	119	68	1	1448	1125	74	192	8.8e-06	50.8	[GO] KOG4157 beta-1,6-N-acetylglucosaminyltransferase, contains WSC domain
XM_014680129.1	At2g10780	36.2	926	543	14	2308	5031	545	1440	6.8e-154	544.7	[R] KOG0017 FOG: Transposon-encoded proteins with TYA, reverse transcriptase, integrase domains in various combinations
XM_014680129.1	At1g35647	37	824	476	10	2611	5064	486	1272	3.5e-150	532.3	[R] KOG0017 FOG: Transposon-encoded proteins with TYA, reverse transcriptase, integrase domains in various combinations
XM_014680129.1	SPAC27E2.08	35.1	832	507	13	2587	5040	371	1183	1.5e-145	516.9	[R] KOG0017 FOG: Transposon-encoded proteins with TYA, reverse transcriptase, integrase domains in various combinations
XM_014680129.1	SPAC26A3.13c	35.1	832	507	13	2587	5040	371	1183	1.5e-145	516.9	[R] KOG0017 FOG: Transposon-encoded proteins with TYA, reverse transcriptase, integrase domains in various combinations
XM_014680129.1	SPAC2E1P3.03c	35.1	832	507	13	2587	5040	371	1183	1.5e-145	516.9	[R] KOG0017 FOG: Transposon-encoded proteins with TYA, reverse transcriptase, integrase domains in various combinations
XM_014680132.1	SPBC1734.07c	28.3	561	355	11	298	1881	44	590	5.6e-57	221.5	[D] KOG1938 Protein with predicted involvement in meiosis (GSG1)
XM_014680133.1	YER168c	50	286	126	3	109	966	28	296	2.5e-68	258.8	[J] KOG2159 tRNA nucleotidyltransferase/poly(A) polymerase
XM_014680133.1	SPAC1093.04c	33.3	537	304	10	94	1695	35	520	8.1e-67	253.8	[J] KOG2159 tRNA nucleotidyltransferase/poly(A) polymerase
XM_014680133.1	SPCC645.10	29.4	534	308	10	115	1695	5	476	8.4e-64	243.8	[J] KOG2159 tRNA nucleotidyltransferase/poly(A) polymerase
XM_014680133.1	At1g22660	32.9	556	292	13	115	1689	84	589	8.7e-61	233.8	[J] KOG2159 tRNA nucleotidyltransferase/poly(A) polymerase
XM_014680133.1	ECU03g1440	42.2	225	111	4	232	906	29	234	7.4e-44	177.6	[J] KOG2159 tRNA nucleotidyltransferase/poly(A) polymerase
XM_014680135.1	YNL325c	51.4	663	294	8	391	2322	30	683	2.4e-191	668.3	[I] KOG1888 Putative phosphoinositide phosphatase
XM_014680136.1	Hs4505721	27.6	308	184	9	37	951	15	286	2e-21	102.8	[O] KOG0826 Predicted E3 ubiquitin ligase involved in peroxisome organization
XM_014680138.1	YHR170w	49.7	290	132	4	4	873	232	507	2.8e-79	294.3	[J] KOG2613 NMD protein affecting ribosome stability and mRNA decay
XM_014680138.1	SPAC16C9.03	43.8	288	137	6	4	867	236	498	3.3e-64	244.2	[J] KOG2613 NMD protein affecting ribosome stability and mRNA decay
XM_014680138.1	Hs19923796	36.4	291	142	6	4	849	230	486	6.2e-47	186.8	[J] KOG2613 NMD protein affecting ribosome stability and mRNA decay
XM_014680138.1	7290283	33.7	303	156	5	4	879	239	507	2.9e-44	177.9	[J] KOG2613 NMD protein affecting ribosome stability and mRNA decay
XM_014680138.1	At2g03820	33.4	299	166	7	4	879	234	506	8.4e-44	176.4	[J] KOG2613 NMD protein affecting ribosome stability and mRNA decay
XM_014680139.1	SPBC28E12.05	34.6	298	178	10	118	987	46	334	5.3e-39	160.6	[K] KOG3152 TBP-binding protein, activator of basal transcription (contains rrm motif)
XM_014680139.1	YNR054c	29.6	318	209	7	1	942	1	307	1.9e-36	152.1	[K] KOG3152 TBP-binding protein, activator of basal transcription (contains rrm motif)
XM_014680139.1	At3g56510	28.6	273	170	7	205	978	2	264	1.4e-23	109.4	[K] KOG3152 TBP-binding protein, activator of basal transcription (contains rrm motif)
XM_014680139.1	7291002	27.1	251	162	6	118	855	4	238	5e-21	100.9	[K] KOG3152 TBP-binding protein, activator of basal transcription (contains rrm motif)
XM_014680139.1	CE11312	27.4	234	139	5	160	846	22	229	7.3e-20	97.1	[K] KOG3152 TBP-binding protein, activator of basal transcription (contains rrm motif)
XM_014680140.1	YHR002w	47.9	365	159	6	148	1215	15	357	8.5e-87	319.7	[C] KOG0752 Mitochondrial solute carrier protein
XM_014680140.1	SPAC17H9.08	46.1	345	157	2	181	1215	10	325	2.7e-77	288.1	[C] KOG0752 Mitochondrial solute carrier protein
XM_014680140.1	Hs22053628	37.2	336	165	7	199	1200	35	326	5.8e-51	200.7	[C] KOG0752 Mitochondrial solute carrier protein
XM_014680140.1	Hs15011910	35.6	337	169	7	199	1200	35	326	2.3e-47	188.7	[C] KOG0752 Mitochondrial solute carrier protein
XM_014680140.1	At4g26180	34.8	333	158	7	217	1200	22	300	6.8e-44	177.2	[C] KOG0752 Mitochondrial solute carrier protein
XM_014680141.1	YGL133w	27.3	561	342	16	1	1545	1	541	1.4e-37	157.5	[B] KOG1245 Chromatin remodeling complex WSTF-ISWI, large subunit (contains heterochromatin localization, PHD and BROMO domains)
XM_014680142.1	SPAC17C9.07	54.2	498	219	7	22	1506	7	498	2.9e-153	540.8	[K] KOG2576 Glucosyltransferase - Alg8p
XM_014680142.1	YOR067c	44.1	519	249	9	55	1500	55	569	5.5e-120	430.3	[K] KOG2576 Glucosyltransferase - Alg8p
XM_014680142.1	7290759	47.5	482	231	9	40	1470	11	475	9.2e-107	386.3	[K] KOG2576 Glucosyltransferase - Alg8p
XM_014680142.1	Hs13129070	43.8	500	263	6	34	1494	18	512	1.6e-106	385.6	[K] KOG2576 Glucosyltransferase - Alg8p
XM_014680142.1	At2g44660	35.4	401	197	10	40	1212	18	366	1.6e-55	216.1	[K] KOG2576 Glucosyltransferase - Alg8p
XM_014680143.1	7301116	26.6	207	129	7	112	684	52	251	2.6e-14	79	[U] KOG3839 Lectin VIP36, involved in the transport of glycoproteins carrying high mannose-type glycans
XM_014680143.1	SPBC4F6.05c	24.3	412	249	14	49	1239	17	380	7.9e-11	67.4	[U] KOG3839 Lectin VIP36, involved in the transport of glycoproteins carrying high mannose-type glycans
XM_014680143.1	CE23946	27.9	208	123	9	112	675	62	262	8.7e-10	63.9	[U] KOG3839 Lectin VIP36, involved in the transport of glycoproteins carrying high mannose-type glycans
XM_014680144.1	YMR075w	33.5	263	131	8	1501	2190	218	469	2.4e-26	120.2	[R] KOG4299 PHD Zn-finger protein
XM_014680144.1	SPAC2F7.07c	29.6	257	139	8	1513	2199	220	462	7.2e-23	108.6	[R] KOG4299 PHD Zn-finger protein
XM_014680144.1	SPAC16C9.05	35.1	94	52	1	1627	1881	116	209	6.8e-13	75.5	[R] KOG4299 PHD Zn-finger protein
XM_014680144.1	Hs22064454	42.2	64	37	0	1588	1779	42	105	1.3e-11	71.2	[R] KOG4299 PHD Zn-finger protein
XM_014680145.1	SPAC23H4.09	40.3	395	204	8	25	1197	12	378	1.3e-66	252.7	[R] KOG2776 Metallopeptidase
XM_014680145.1	CE21275	36.7	398	218	9	28	1206	20	388	3.3e-54	211.5	[R] KOG2776 Metallopeptidase
XM_014680145.1	Hs5453842	33.3	402	236	8	28	1212	9	385	7.2e-54	210.3	[R] KOG2776 Metallopeptidase
XM_014680145.1	7295435	33.7	404	234	9	10	1209	3	376	1.5e-51	202.6	[R] KOG2776 Metallopeptidase
XM_014680145.1	At3g51800	32.8	409	233	11	4	1215	3	374	1.6e-48	192.6	[R] KOG2776 Metallopeptidase
XM_014680147.1	SPAC2F7.08c	40.5	338	162	10	478	1407	91	417	3.9e-56	218.8	[BK] KOG1649 SWI-SNF chromatin remodeling complex, Snf5 subunit
XM_014680147.1	YBR289w	38	303	158	9	469	1344	405	688	1.1e-45	184.1	[BK] KOG1649 SWI-SNF chromatin remodeling complex, Snf5 subunit
XM_014680147.1	7296745	35.6	267	136	9	550	1335	134	369	2e-31	136.7	[BK] KOG1649 SWI-SNF chromatin remodeling complex, Snf5 subunit
XM_014680147.1	CE01045	32.2	270	133	8	523	1320	152	375	2.2e-30	133.3	[BK] KOG1649 SWI-SNF chromatin remodeling complex, Snf5 subunit
XM_014680147.1	Hs4507077	37.6	237	114	6	631	1341	182	384	2.8e-30	132.9	[BK] KOG1649 SWI-SNF chromatin remodeling complex, Snf5 subunit
XM_014680148.1	YMR076c	23.6	1439	873	40	61	4212	9	1276	3.2e-91	336.3	[D] KOG1525 Sister chromatid cohesion complex Cohesin, subunit PDS5
XM_014680148.1	SPAC110.02	25.7	943	602	21	1258	4062	318	1169	4.7e-82	305.8	[D] KOG1525 Sister chromatid cohesion complex Cohesin, subunit PDS5
XM_014680148.1	Hs7705288	22.6	328	194	8	118	1095	30	299	8.9e-17	89	[D] KOG1525 Sister chromatid cohesion complex Cohesin, subunit PDS5
XM_014680148.1	Hs7657269	22.6	328	194	8	118	1095	30	299	2e-16	87.8	[D] KOG1525 Sister chromatid cohesion complex Cohesin, subunit PDS5
XM_014680148.1	7303538	24	321	186	7	118	1077	21	284	3.2e-14	80.5	[D] KOG1525 Sister chromatid cohesion complex Cohesin, subunit PDS5
XM_014680149.1	SPBC36.03c	46.1	453	239	5	142	1494	84	533	5.2e-110	397.1	[R] KOG0255 Synaptic vesicle transporter SVOP and related transporters (major facilitator superfamily)
XM_014680149.1	SPBC36.02c	43.7	460	254	3	142	1509	119	577	4.1e-107	387.5	[R] KOG0255 Synaptic vesicle transporter SVOP and related transporters (major facilitator superfamily)
XM_014680149.1	SPCC569.05c	40.2	508	284	6	22	1500	71	573	3.8e-105	380.9	[R] KOG0255 Synaptic vesicle transporter SVOP and related transporters (major facilitator superfamily)
XM_014680149.1	SPBC36.01c	41	458	268	2	139	1509	124	580	1.2e-103	375.9	[R] KOG0255 Synaptic vesicle transporter SVOP and related transporters (major facilitator superfamily)
XM_014680149.1	YLL028w	42	479	268	7	76	1500	111	583	1.1e-99	362.8	[R] KOG0255 Synaptic vesicle transporter SVOP and related transporters (major facilitator superfamily)
XM_014680150.1	YDL126c	77	793	172	4	46	2397	8	799	0	1218	[O] KOG0730 AAA+-type ATPase
XM_014680150.1	Hs6005942	70.7	810	221	4	55	2454	2	805	0	1165.2	[O] KOG0730 AAA+-type ATPase
XM_014680150.1	7303816	70.4	808	219	7	64	2454	2	800	0	1129	[O] KOG0730 AAA+-type ATPase
XM_014680150.1	At5g03340	69.4	804	231	5	73	2454	44	842	0	1127.9	[O] KOG0730 AAA+-type ATPase
XM_014680150.1	At3g09840	69.4	811	232	8	55	2457	5	809	0	1125.2	[O] KOG0730 AAA+-type ATPase
XM_014680153.1	At4g04470	24.7	178	130	2	118	651	11	184	3.1e-12	71.2	[R] KOG1944 Peroxisomal membrane protein MPV17 and related proteins
XM_014680153.1	Hs8923892	28.5	151	87	5	118	537	22	162	1.5e-06	52.4	[R] KOG1944 Peroxisomal membrane protein MPV17 and related proteins
XM_014680154.1	At3g12760	27.3	260	173	6	1	777	1	245	5.2e-24	110.5	[S] KOG3077 Uncharacterized conserved protein
XM_014680154.1	Hs10190678	26.4	258	169	6	16	771	6	248	3.7e-22	104.4	[S] KOG3077 Uncharacterized conserved protein
XM_014680154.1	7294266	26.8	254	170	6	13	771	9	247	2e-20	98.6	[S] KOG3077 Uncharacterized conserved protein
XM_014680154.1	YLR128w	24.4	262	177	5	22	771	14	266	1.3e-19	95.9	[S] KOG3077 Uncharacterized conserved protein
XM_014680154.1	Hs14150015	32.4	176	106	4	253	780	73	235	3.9e-19	94.4	[S] KOG3077 Uncharacterized conserved protein
XM_014680155.1	SPCC320.11c	56	182	78	1	1	546	1	180	1.1e-54	211.8	[J] KOG3492 Ribosome biogenesis protein NIP7
XM_014680155.1	YPL211w	55.7	183	79	1	1	549	1	181	1.9e-54	211.1	[J] KOG3492 Ribosome biogenesis protein NIP7
XM_014680155.1	Hs7705437	50.3	181	88	2	1	543	1	179	1.2e-43	175.3	[J] KOG3492 Ribosome biogenesis protein NIP7
XM_014680155.1	CE08687	44.8	181	98	2	1	543	1	179	6.7e-39	159.5	[J] KOG3492 Ribosome biogenesis protein NIP7
XM_014680155.1	7301217	42.3	182	103	2	1	546	1	180	6.5e-34	142.9	[J] KOG3492 Ribosome biogenesis protein NIP7
XM_014680156.1	SPBC887.03c	32.8	695	409	15	7	2058	96	743	7.9e-93	340.5	[JU] KOG2153 Protein involved in the nuclear export of pre-ribosomes
XM_014680156.1	YLR002c	32.8	687	396	16	43	2079	35	663	6.7e-92	337.4	[JU] KOG2153 Protein involved in the nuclear export of pre-ribosomes
XM_014680156.1	Hs20806097	32.4	544	294	16	109	1680	134	623	1.4e-57	223.4	[JU] KOG2153 Protein involved in the nuclear export of pre-ribosomes
XM_014680156.1	At1g79150	28.7	422	244	10	97	1224	64	474	5.6e-38	158.3	[JU] KOG2153 Protein involved in the nuclear export of pre-ribosomes
XM_014680156.1	Hs13644124	28.4	155	102	4	13	465	172	321	1.6e-08	60.5	[AJ] KOG0123 Polyadenylate-binding protein (RRM superfamily)
XM_014680157.1	CE05971	35.6	118	60	5	1168	1506	92	198	7.6e-09	61.2	[T] LSE0513 C 7-transmembrane receptor
XM_014680157.1	Hs4505285	26	150	92	4	1144	1539	3266	3414	9.3e-07	54.3	[WV] KOG1216 von Willebrand factor and related coagulation proteins
XM_014680157.1	CE25697	33	115	68	4	1168	1497	425	535	4.6e-06	52	[PT] KOG3599 Ca2+-modulated nonselective cation channel polycystin
XM_014680157.1	Hs22064376	32.2	152	79	8	1147	1539	2102	2250	7.9e-06	51.2	[WV] KOG1216 von Willebrand factor and related coagulation proteins
XM_014680158.1	SPBC3H7.02	43.5	790	394	13	109	2427	89	843	3.1e-173	607.8	[P] KOG0236 Sulfate/bicarbonate/oxalate exchanger SAT-1 and related transporters (SLC26 family)
XM_014680158.1	SPAC869.05c	47.7	656	318	7	127	2088	82	714	1.4e-168	592.4	[P] KOG0236 Sulfate/bicarbonate/oxalate exchanger SAT-1 and related transporters (SLC26 family)
XM_014680158.1	YBR294w	41.2	699	349	13	160	2082	95	789	2e-143	508.8	[P] KOG0236 Sulfate/bicarbonate/oxalate exchanger SAT-1 and related transporters (SLC26 family)
XM_014680158.1	YLR092w	45.4	500	249	7	109	1557	101	593	1.1e-120	433.3	[P] KOG0236 Sulfate/bicarbonate/oxalate exchanger SAT-1 and related transporters (SLC26 family)
XM_014680158.1	7302719	32.5	453	258	12	199	1500	38	461	2e-58	226.5	[P] KOG0236 Sulfate/bicarbonate/oxalate exchanger SAT-1 and related transporters (SLC26 family)
XM_014680160.1	At1g68690	41	134	65	5	5	394	8	131	1.6e-14	78.2	[T] KOG1187 Serine/threonine protein kinase
XM_014680160.1	SPBC28F2.12	38.6	132	74	4	26	400	1556	1687	5.8e-09	59.7	[K] KOG0260 RNA polymerase II, large subunit
XM_014680160.1	Hs4505285	30.6	144	81	7	20	406	1400	1539	5.8e-09	59.7	[WV] KOG1216 von Willebrand factor and related coagulation proteins
XM_014680160.1	At3g60280	47.9	73	34	3	20	229	126	197	2.9e-08	57.4	[S] LSE0042 A Uncharacterized plastocyanin-like protein, probably non-copper-binding
XM_014680160.1	YDL140c	38	137	76	5	5	400	1547	1679	3.8e-08	57	[K] KOG0260 RNA polymerase II, large subunit
XM_014680163.1	At1g61780	36.8	106	47	5	1	315	1	87	1.7e-09	61.2	[Z] KOG3476 Microtubule-associated protein CRIPT
XM_014680163.1	Hs7661798	36.1	108	48	6	1	315	1	90	4.6e-07	53.1	[Z] KOG3476 Microtubule-associated protein CRIPT
XM_014680163.1	7297565	29.6	108	51	3	1	315	20	105	6.6e-06	49.3	[Z] KOG3476 Microtubule-associated protein CRIPT
XM_014680164.1	YNL252c	32.7	297	164	9	133	1005	14	280	5e-32	137.5	[J] KOG4548 Mitochondrial ribosomal protein L17
XM_014680164.1	SPCC126.05c	29.6	277	141	10	187	1008	42	267	1.6e-22	105.9	[J] KOG4548 Mitochondrial ribosomal protein L17
XM_014680164.1	Hs11545916	36.8	152	83	4	562	1005	67	209	4.1e-18	91.3	[J] KOG4548 Mitochondrial ribosomal protein L17
XM_014680164.1	At1g14620	34	147	80	3	553	972	87	223	1e-13	76.6	[J] KOG4548 Mitochondrial ribosomal protein L17
XM_014680165.1	SPBC29A10.09c	23.4	470	260	14	1	1296	1	408	1.4e-20	100.1	[L] KOG1990 Poly(A)-specific exoribonuclease PARN
XM_014680165.1	At1g55870	29.3	150	73	5	892	1269	327	467	4.8e-08	58.5	[L] KOG1990 Poly(A)-specific exoribonuclease PARN
XM_014680165.1	At3g25430	26.9	175	113	6	34	540	38	203	4.5e-06	52	[L] KOG1990 Poly(A)-specific exoribonuclease PARN
XM_014680165.1	Hs13376628	28.1	139	87	3	1	411	37	164	7.7e-06	51.2	[L] KOG1990 Poly(A)-specific exoribonuclease PARN
XM_014680167.1	YMR034c	38	179	106	2	55	591	16	189	1.5e-28	125.2	[R] KOG4821 Predicted Na+-dependent cotransporter
XM_014680168.1	YJR095w	60.9	304	113	3	22	924	5	305	8.5e-98	355.9	[C] KOG0756 Mitochondrial tricarboxylate/dicarboxylate carrier proteins
XM_014680168.1	At5g01340	33.2	310	195	6	1	924	1	300	5e-42	170.6	[C] KOG0756 Mitochondrial tricarboxylate/dicarboxylate carrier proteins
XM_014680168.1	Hs21389315	36.2	293	172	6	25	903	21	298	6.6e-42	170.2	[C] KOG0756 Mitochondrial tricarboxylate/dicarboxylate carrier proteins
XM_014680168.1	7299466	34.7	285	171	5	49	903	37	306	1.8e-39	162.2	[C] KOG0756 Mitochondrial tricarboxylate/dicarboxylate carrier proteins
XM_014680168.1	YBR291c	33.3	306	185	6	1	903	1	292	9.8e-38	156.4	[C] KOG0756 Mitochondrial tricarboxylate/dicarboxylate carrier proteins
XM_014680169.1	SPCC126.06	28	289	176	9	187	1023	61	327	3.6e-22	104.8	[W] KOG1747 Protein tyrosine kinase 9/actin monomer-binding protein
XM_014680169.1	CE28307	27.4	351	211	13	4	1017	4	323	1.4e-21	102.8	[W] KOG1747 Protein tyrosine kinase 9/actin monomer-binding protein
XM_014680169.1	Hs6005846	27.5	353	216	12	4	1020	4	330	3.1e-21	101.7	[W] KOG1747 Protein tyrosine kinase 9/actin monomer-binding protein
XM_014680169.1	7299845	25.4	291	187	9	178	1017	57	328	1.7e-16	85.9	[W] KOG1747 Protein tyrosine kinase 9/actin monomer-binding protein
XM_014680169.1	YGR080w	24.2	260	172	9	160	936	49	284	3.4e-12	71.6	[W] KOG1747 Protein tyrosine kinase 9/actin monomer-binding protein
XM_014680170.1	Hs17454269	20.8	312	213	9	121	993	90	388	6.6e-08	57.4	[Z] KOG3756 Pinin (desmosome-associated protein)
XM_014680170.1	At1g15200	29.3	157	83	5	244	639	153	306	1.1e-07	56.6	[Z] KOG3756 Pinin (desmosome-associated protein)
XM_014680170.1	Hs4505923	20.8	312	213	9	121	993	89	387	2.5e-07	55.5	[Z] KOG3756 Pinin (desmosome-associated protein)
XM_014680170.1	7299239	26.1	199	121	7	112	645	76	269	3.3e-07	55.1	[Z] KOG3756 Pinin (desmosome-associated protein)
XM_014680170.1	SPAC26F1.02	23.8	193	114	5	115	603	7	196	2.1e-06	52.4	[Z] KOG3756 Pinin (desmosome-associated protein)
XM_014680171.1	At1g07170	74.3	105	27	0	1	315	1	105	1.4e-49	194.1	[S] KOG1705 Uncharacterized conserved protein, contains CXXC motifs
XM_014680171.1	At2g30000	74.3	105	27	0	1	315	1	105	1.4e-49	194.1	[S] KOG1705 Uncharacterized conserved protein, contains CXXC motifs
XM_014680171.1	SPAC23H3.02c	69.2	107	33	0	1	321	1	107	1.6e-48	190.7	[S] KOG1705 Uncharacterized conserved protein, contains CXXC motifs
XM_014680171.1	Hs14249398	72.4	105	29	0	1	315	1	105	2.7e-48	189.9	[S] KOG1705 Uncharacterized conserved protein, contains CXXC motifs
XM_014680171.1	7297125	71.4	105	30	0	1	315	1	105	3e-47	186.4	[S] KOG1705 Uncharacterized conserved protein, contains CXXC motifs
XM_014680172.1	Hs14743830_2	32.6	298	195	4	124	1008	33	327	2.2e-40	165.2	[I] KOG4178 Soluble epoxide hydrolase
XM_014680172.1	Hs4503585_2	32.6	298	195	4	124	1008	32	326	2.2e-40	165.2	[I] KOG4178 Soluble epoxide hydrolase
XM_014680172.1	At3g05600	29.9	335	204	11	40	981	4	328	5.1e-29	127.5	[I] KOG4178 Soluble epoxide hydrolase
XM_014680172.1	At3g51000	30.4	296	191	8	124	981	30	320	1.1e-26	119.8	[I] KOG4178 Soluble epoxide hydrolase
XM_014680172.1	At4g15960	30.7	267	171	8	40	819	54	313	1.8e-26	119	[I] KOG4178 Soluble epoxide hydrolase
XM_014680173.1	At5g39410	25.3	447	275	16	19	1218	11	445	9.4e-25	113.6	[S] KOG2733 Uncharacterized membrane protein
XM_014680173.1	CE17691	31.2	266	155	9	16	774	3	253	6.7e-23	107.5	[S] KOG2733 Uncharacterized membrane protein
XM_014680173.1	7299619	31.4	188	125	3	13	570	4	189	2e-22	105.9	[S] KOG2733 Uncharacterized membrane protein
XM_014680173.1	7296784	30.6	186	126	3	7	558	2	186	3.7e-21	101.7	[S] KOG2733 Uncharacterized membrane protein
XM_014680173.1	Hs7705767	29.7	209	117	7	4	591	3	194	2.4e-20	99	[S] KOG2733 Uncharacterized membrane protein
XM_014680174.1	YPR043w	76.9	91	21	0	1	273	1	91	1.7e-35	147.1	[J] KOG0402 60S ribosomal protein L37
XM_014680174.1	YJR094w-a	76.9	91	21	0	1	273	1	91	1.7e-35	147.1	[J] KOG0402 60S ribosomal protein L37
XM_014680174.1	SPBC83.02c	71.3	94	25	1	1	276	1	94	1.6e-33	140.6	[J] KOG0402 60S ribosomal protein L37
XM_014680174.1	7296944	70.3	91	27	0	1	273	1	91	2.1e-33	140.2	[J] KOG0402 60S ribosomal protein L37
XM_014680174.1	SPBC800.04c	71.3	94	25	1	1	276	1	94	2.8e-33	139.8	[J] KOG0402 60S ribosomal protein L37
XM_014680175.1	SPCC126.07c	24.8	532	337	20	4	1551	85	569	1.9e-25	116.3	[R] KOG0825 PHD Zn-finger protein
XM_014680175.1	At3g05670	41.5	82	44	4	52	294	480	558	3.8e-10	65.5	[K] KOG4430 Topoisomerase I-binding arginine-serine-rich protein
XM_014680175.1	At4g35800	29.1	189	106	7	763	1314	1633	1798	5e-10	65.1	[K] KOG0260 RNA polymerase II, large subunit
XM_014680175.1	Hs4826968	50	52	24	1	115	264	289	340	1.1e-09	63.9	[R] KOG1246 DNA-binding protein jumonji/RBP2/SMCY, contains JmjC domain
XM_014680175.1	Hs4505939	31.8	176	102	8	763	1251	1668	1838	1.9e-09	63.2	[K] KOG0260 RNA polymerase II, large subunit
XM_014680176.1	YCR098c	41.7	187	107	2	4	558	290	476	9.1e-39	159.1	[P] KOG0252 Inorganic phosphate transporter
XM_014680176.1	SPBC1271.09	30.6	186	123	4	4	555	323	504	1.1e-20	99	[P] KOG0252 Inorganic phosphate transporter
XM_014680176.1	At5g43340	33.1	151	99	1	67	513	350	500	4.8e-16	83.6	[P] KOG0252 Inorganic phosphate transporter
XM_014680176.1	At1g76430	30.4	184	114	3	19	528	331	514	1.3e-13	75.5	[P] KOG0252 Inorganic phosphate transporter
XM_014680176.1	At1g20860	31	171	100	4	67	525	337	507	7.2e-12	69.7	[P] KOG0252 Inorganic phosphate transporter
XM_014680178.1	SPAPB1A11.02	30.6	294	181	10	169	1044	60	332	5.3e-24	110.9	[V] KOG1515 Arylacetamide deacetylase
XM_014680178.1	SPAC1039.03	26.1	257	166	6	196	963	80	313	3.5e-15	81.6	[V] KOG1515 Arylacetamide deacetylase
XM_014680178.1	At2g45610	31.1	106	60	4	181	480	50	148	1.7e-09	62.8	[V] KOG1515 Arylacetamide deacetylase
XM_014680178.1	At5g14310	27.3	282	152	12	229	969	140	403	2.2e-09	62.4	[V] KOG1515 Arylacetamide deacetylase
XM_014680178.1	At5g06570	26.2	282	171	11	214	1017	60	318	1.1e-08	60.1	[V] KOG1515 Arylacetamide deacetylase
XM_014680182.1	YLR070c	44.6	352	191	3	25	1071	5	355	2.4e-80	298.1	[Q] KOG0024 Sorbitol dehydrogenase
XM_014680182.1	YJR159w	43.5	356	195	3	19	1071	2	356	7.7e-79	293.1	[Q] KOG0024 Sorbitol dehydrogenase
XM_014680182.1	YDL246c	43.3	356	196	3	19	1071	2	356	3.8e-78	290.8	[Q] KOG0024 Sorbitol dehydrogenase
XM_014680182.1	SPBC1773.05c	43.5	354	193	2	34	1074	6	359	1.9e-77	288.5	[Q] KOG0024 Sorbitol dehydrogenase
XM_014680182.1	7299382	42.7	349	195	5	25	1065	3	348	1.4e-75	282.3	[Q] KOG0024 Sorbitol dehydrogenase
XM_014680185.1	Hs21361794	26	281	179	5	31	870	8	260	1.4e-17	89.4	[R] KOG1824 TATA-binding protein-interacting protein
XM_014680185.1	HsM8924260	26	281	179	5	31	870	8	260	1.4e-17	89.4	[R] KOG1824 TATA-binding protein-interacting protein
XM_014680185.1	CE20378	27.3	286	171	9	40	870	9	266	2.9e-15	81.6	[R] KOG1824 TATA-binding protein-interacting protein
XM_014680185.1	At2g02560	25.9	294	179	8	1	876	1	257	4.2e-14	77.8	[R] KOG1824 TATA-binding protein-interacting protein
XM_014680185.1	7297672	24.9	285	180	7	1	852	1	252	5.5e-14	77.4	[R] KOG1824 TATA-binding protein-interacting protein
XM_014680187.1	CE17522	34.5	110	67	3	22	336	79	188	2.9e-09	60.5	[W] LSE0516 C Uncharacterized protein, contains major sperm protein (MSP) domain
XM_014680187.1	Hs13540523	29.6	115	74	2	43	366	156	270	1.4e-08	58.2	[B] LSE2681 H Nonhistone chromosomal protein HMG-14, and related proteins
XM_014680187.1	CE20835	36.1	97	58	3	94	372	154	250	2.4e-08	57.4	[S] TWOG0036 Uncharacterized conserved protein
XM_014680187.1	7303557	33.3	120	64	4	19	375	4630	4734	3.2e-08	57	[R] KOG1808 AAA ATPase containing von Willebrand factor type A (vWA) domain
XM_014680187.1	CE09975	33	115	60	5	70	372	23	134	1.2e-07	55.1	[W] LSE0516 C Uncharacterized protein, contains major sperm protein (MSP) domain
XM_014680189.1	SPBC3E7.15c	52.8	354	158	3	82	1131	33	381	5.6e-102	370.2	[U] KOG1607 Protein transporter of the TRAM (translocating chain-associating membrane) superfamily
XM_014680189.1	YHL003c	52.4	328	149	2	139	1116	81	403	3e-95	347.8	[U] KOG1607 Protein transporter of the TRAM (translocating chain-associating membrane) superfamily
XM_014680189.1	YKL008c	47.1	363	185	2	61	1143	55	412	3.6e-93	340.9	[U] KOG1607 Protein transporter of the TRAM (translocating chain-associating membrane) superfamily
XM_014680189.1	SPAC1A6.09c	38.2	304	174	8	232	1131	97	390	1.4e-44	179.5	[U] KOG1607 Protein transporter of the TRAM (translocating chain-associating membrane) superfamily
XM_014680189.1	CE27675	27.2	254	172	7	394	1131	82	330	9.2e-20	97.1	[U] KOG1607 Protein transporter of the TRAM (translocating chain-associating membrane) superfamily
XM_014680190.1	YDL138w	34.5	499	274	13	46	1503	108	566	9.5e-65	246.9	[R] KOG0254 Predicted transporter (major facilitator superfamily)
XM_014680193.1	At1g26150	27.6	381	177	15	64	1164	18	313	1.2e-17	90.9	[T] KOG1187 Serine/threonine protein kinase
XM_014680193.1	At3g19020	26.3	353	198	13	70	1101	513	812	1.4e-15	84	[M] LSE0601 A Pollen extensin-like protein (Pex)
XM_014680193.1	At1g31810	28.2	262	130	11	217	984	590	799	4e-10	65.9	[ZR] LSE0118 A Protein possibly involved in cytoskeleton rearrangements, contains FH domain
XM_014680193.1	Hs19923466	24.4	270	163	8	58	816	2504	2749	8.3e-08	58.2	[A] KOG1869 Splicing coactivator SRm160/300, subunit SRm300
XM_014680193.1	At4g13340	25.4	283	143	8	259	1101	392	608	1.4e-07	57.4	[M] LSE0601 A Pollen extensin-like protein (Pex)
XM_014680194.1	SPAC1565.06c	83	194	33	0	496	1077	2	195	5.1e-91	333.6	[R] KOG1673 Ras GTPases
XM_014680194.1	YML064c	59.5	195	79	0	502	1086	14	208	4.5e-63	240.7	[R] KOG1673 Ras GTPases
XM_014680194.1	At5g54840	47.3	201	104	2	478	1077	87	286	5.3e-48	190.7	[R] KOG1673 Ras GTPases
XM_014680194.1	At3g21700	41.6	245	133	5	352	1071	51	290	2.7e-44	178.3	[R] KOG1673 Ras GTPases
XM_014680194.1	YFL005w	29.8	181	119	3	520	1059	20	193	4.4e-18	91.3	[TU] KOG0078 GTP-binding protein SEC4, small G protein superfamily, and related Ras family GTP-binding proteins
XM_014680195.1	SPBC1711.07	46.1	499	242	13	1	1476	1	479	1.9e-117	421.8	[R] KOG0302 Ribosome Assembly protein
XM_014680195.1	YMR131c	43.2	525	252	12	1	1479	1	511	6.2e-116	416.8	[R] KOG0302 Ribosome Assembly protein
XM_014680195.1	Hs13899346	40.5	439	220	12	217	1479	31	446	1.8e-83	308.9	[R] KOG0302 Ribosome Assembly protein
XM_014680195.1	At2g19540	37.6	482	238	13	151	1479	2	459	1.9e-80	298.9	[R] KOG0302 Ribosome Assembly protein
XM_014680195.1	CE27292	36.1	479	250	14	100	1479	12	453	6.1e-79	293.9	[R] KOG0302 Ribosome Assembly protein
XM_014680196.1	Hs14249488	39.6	101	50	2	178	447	548	648	2e-11	70.9	[R] KOG1721 FOG: Zn-finger
XM_014680196.1	Hs14779715	49	51	26	0	181	333	176	226	4.4e-11	69.7	[R] KOG1721 FOG: Zn-finger
XM_014680196.1	Hs14726886	49	51	26	0	181	333	220	270	2.2e-10	67.4	[R] KOG1721 FOG: Zn-finger
XM_014680196.1	Hs4507979	50	54	26	1	181	342	508	560	2.9e-10	67	[R] KOG1721 FOG: Zn-finger
XM_014680196.1	Hs11036642	36.5	96	51	2	181	468	547	632	4.9e-10	66.2	[R] KOG1721 FOG: Zn-finger
XM_014680198.1	At2g05170	31	961	579	24	193	2982	17	924	3.3e-124	445.3	[U] KOG2114 Vacuolar assembly/sorting protein PEP5/VPS11
XM_014680198.1	Hs17978477	36.9	539	321	12	238	1833	50	576	2.3e-93	342.8	[U] KOG2114 Vacuolar assembly/sorting protein PEP5/VPS11
XM_014680198.1	YMR231w	27.7	1036	626	36	166	2976	9	1020	4.4e-92	338.6	[U] KOG2114 Vacuolar assembly/sorting protein PEP5/VPS11
XM_014680198.1	SPAC823.12	27.5	915	600	19	175	2811	11	898	7.4e-92	337.8	[U] KOG2114 Vacuolar assembly/sorting protein PEP5/VPS11
XM_014680198.1	CE01618	26.2	562	368	16	166	1767	9	551	9.5e-39	161.4	[U] KOG2114 Vacuolar assembly/sorting protein PEP5/VPS11
XM_014680199.1	SPAC3A11.09	48	646	285	11	1	1917	1	602	8.2e-169	593.6	[P] KOG4505 Na+/H+ antiporter
XM_014680199.1	YLR138w	43.2	766	361	16	7	2226	4	721	2.4e-168	592	[P] KOG4505 Na+/H+ antiporter
XM_014680199.1	SPAC977.10	41.4	457	262	3	1	1368	1	452	1.4e-107	390.2	[P] KOG4505 Na+/H+ antiporter
XM_014680199.1	ECU04g1470	30.6	422	254	9	61	1320	14	398	1e-49	198	[P] KOG4505 Na+/H+ antiporter
XM_014680200.1	YMR004w	34.4	395	240	6	1033	2187	122	507	6.1e-59	228	[U] KOG2273 Membrane coat complex Retromer, subunit VPS5/SNX1, Sorting nexins, and related PX domain-containing proteins
XM_014680200.1	Hs20540054	28.6	350	217	10	1057	2064	75	405	1.8e-26	120.2	[U] KOG2273 Membrane coat complex Retromer, subunit VPS5/SNX1, Sorting nexins, and related PX domain-containing proteins
XM_014680200.1	SPAC3A11.06	23	392	278	6	1051	2190	285	664	8.3e-24	111.3	[U] KOG2273 Membrane coat complex Retromer, subunit VPS5/SNX1, Sorting nexins, and related PX domain-containing proteins
XM_014680203.1	SPBC947.11c	25.6	317	197	6	2005	2871	459	764	6.4e-18	92.4	[L] KOG1968 Replication factor C, subunit RFC1 (large subunit)
XM_014680203.1	At1g77620	22.7	348	189	7	1393	2421	311	583	3.3e-14	80.1	[L] KOG1968 Replication factor C, subunit RFC1 (large subunit)
XM_014680203.1	7294177	33.1	148	77	4	1756	2196	669	795	7.3e-14	79	[L] KOG1968 Replication factor C, subunit RFC1 (large subunit)
XM_014680203.1	Hs19923605	30.7	179	76	4	1387	1923	1050	1180	5.2e-12	72.8	[L] KOG1968 Replication factor C, subunit RFC1 (large subunit)
XM_014680203.1	CE22399	25.5	157	91	4	1753	2220	815	946	6.6e-07	55.8	[L] KOG1968 Replication factor C, subunit RFC1 (large subunit)
XM_014680205.1	SPCC1739.11c	35.6	424	253	5	3610	4881	580	983	1.7e-67	257.7	[T] KOG0531 Protein phosphatase 1, regulatory subunit, and related proteins
XM_014680205.1	SPAC4A8.12c	28.2	287	183	7	3622	4464	28	297	8e-17	89.4	[T] KOG0531 Protein phosphatase 1, regulatory subunit, and related proteins
XM_014680205.1	7300250	28.4	243	160	5	3889	4614	44	273	4e-16	87	[T] KOG0531 Protein phosphatase 1, regulatory subunit, and related proteins
XM_014680205.1	Hs4506013	26.6	233	159	5	3628	4308	107	333	4.9e-14	80.1	[T] KOG0531 Protein phosphatase 1, regulatory subunit, and related proteins
XM_014680205.1	ECU09g0460	31.8	195	126	6	3802	4380	18	207	4.9e-14	80.1	[T] KOG0531 Protein phosphatase 1, regulatory subunit, and related proteins
XM_014680206.1	YAL067c	30.5	423	270	7	46	1290	127	533	3.4e-53	208.4	[G] KOG2533 Permease of the major facilitator superfamily
XM_014680206.1	SPBC2G2.01c	28.5	446	299	7	34	1359	17	446	2.7e-50	198.7	[G] KOG2533 Permease of the major facilitator superfamily
XM_014680206.1	YCR028c	25.7	456	319	6	37	1380	22	465	4.1e-46	184.9	[G] KOG2533 Permease of the major facilitator superfamily
XM_014680206.1	YGR065c	25.8	442	306	7	49	1347	118	546	1.5e-40	166.4	[G] KOG2533 Permease of the major facilitator superfamily
XM_014680206.1	SPAC1002.16c	25.7	455	300	14	25	1365	40	464	1e-33	143.7	[G] KOG2533 Permease of the major facilitator superfamily
XM_014680209.1	7297672	29.7	1041	592	25	1	2994	258	1201	3.7e-102	372.1	[R] KOG1824 TATA-binding protein-interacting protein
XM_014680209.1	Hs18555981	28	1009	584	21	40	2988	165	1057	2.5e-90	332.8	[R] KOG1824 TATA-binding protein-interacting protein
XM_014680209.1	HsM8924260	31.9	795	491	19	694	3018	428	1192	6.1e-89	328.2	[R] KOG1824 TATA-binding protein-interacting protein
XM_014680209.1	Hs21361794	31.8	795	492	19	694	3018	428	1192	3e-88	325.9	[R] KOG1824 TATA-binding protein-interacting protein
XM_014680209.1	At2g02560	28.6	863	551	19	562	3066	379	1204	4.1e-77	288.9	[R] KOG1824 TATA-binding protein-interacting protein
XM_014680211.1	Hs7705891	51.6	250	120	1	10	759	1	249	3.1e-71	268.9	[A] KOG2863 RNA lariat debranching enzyme
XM_014680211.1	SPAC17A5.02c	52.3	239	107	1	10	726	16	247	2.2e-69	262.7	[A] KOG2863 RNA lariat debranching enzyme
XM_014680211.1	7295161	46.7	274	137	3	10	810	1	272	6e-67	254.6	[A] KOG2863 RNA lariat debranching enzyme
XM_014680211.1	At4g31770	49.6	238	119	1	10	723	1	237	1.1e-65	250.4	[A] KOG2863 RNA lariat debranching enzyme
XM_014680211.1	CE09019	49.2	246	116	2	10	723	41	285	6.9e-63	241.1	[A] KOG2863 RNA lariat debranching enzyme
XM_014680212.1	YMR185w	21.8	458	320	8	1345	2682	445	876	4.3e-19	96.3	[S] KOG4653 Uncharacterized conserved protein
XM_014680214.1	YGR211w	43.5	446	221	6	106	1377	50	486	4.2e-101	367.5	[R] KOG2703 C4-type Zn-finger protein
XM_014680214.1	SPAC15A10.04c	41.6	442	243	4	76	1389	24	454	1.8e-99	362.1	[R] KOG2703 C4-type Zn-finger protein
XM_014680214.1	7291018	38.4	443	256	6	73	1392	28	456	3.5e-84	311.2	[R] KOG2703 C4-type Zn-finger protein
XM_014680214.1	Hs4508021	37.8	436	248	6	82	1386	39	452	1.9e-82	305.4	[R] KOG2703 C4-type Zn-finger protein
XM_014680214.1	CE21254	36.9	458	262	8	82	1431	16	454	2.3e-75	282	[R] KOG2703 C4-type Zn-finger protein
XM_014680216.1	SPCC737.09c	54.2	502	229	1	799	2301	1	502	2.5e-156	551.6	[P] KOG0056 Heavy metal exporter HMT1, ABC superfamily
XM_014680216.1	7300071	44.8	581	312	5	565	2286	236	814	7.7e-145	513.5	[P] KOG0056 Heavy metal exporter HMT1, ABC superfamily
XM_014680216.1	Hs9955963	44.3	598	326	4	502	2280	230	825	1.2e-137	489.6	[P] KOG0056 Heavy metal exporter HMT1, ABC superfamily
XM_014680216.1	At5g58270	36.4	585	357	2	571	2280	130	714	1.5e-108	392.9	[U] KOG0057 Mitochondrial Fe/S cluster exporter, ABC superfamily
XM_014680216.1	Hs22058461	38	582	349	5	571	2280	128	709	7e-106	384	[U] KOG0057 Mitochondrial Fe/S cluster exporter, ABC superfamily
XM_014680218.1	At1g01940	44.7	208	65	7	1	621	7	165	1.6e-33	141.7	[O] KOG0884 Similar to cyclophilin-type peptidyl-prolyl cis-trans isomerase
XM_014680218.1	Hs19557636	41.3	208	75	7	1	624	1	161	3.2e-29	127.5	[O] KOG0884 Similar to cyclophilin-type peptidyl-prolyl cis-trans isomerase
XM_014680218.1	CE27567	38.6	207	79	6	1	621	1	159	9.6e-26	115.9	[O] KOG0884 Similar to cyclophilin-type peptidyl-prolyl cis-trans isomerase
XM_014680218.1	7303738	38.8	206	79	6	4	621	9	167	5.2e-24	110.2	[O] KOG0884 Similar to cyclophilin-type peptidyl-prolyl cis-trans isomerase
XM_014680218.1	7302948	35	206	86	7	7	624	282	439	2.9e-22	104.4	[O] KOG0883 Cyclophilin type, U box-containing peptidyl-prolyl cis-trans isomerase
XM_014680220.1	SPAC589.05c	43.9	301	164	1	142	1029	2	302	3.4e-70	264.6	[H] KOG2524 Cobyrinic acid a,c-diamide synthase
XM_014680220.1	7291278	37.7	313	175	8	154	1062	10	312	5.8e-54	210.7	[H] KOG2524 Cobyrinic acid a,c-diamide synthase
XM_014680220.1	CE16845_1	33.9	301	191	4	154	1050	11	305	5.8e-46	184.1	[H] KOG2524 Cobyrinic acid a,c-diamide synthase
XM_014680220.1	Hs14150068	48.6	109	56	0	685	1011	1	109	4.8e-24	111.3	[H] KOG2524 Cobyrinic acid a,c-diamide synthase
XM_014680221.1	SPBC16H5.03c	47.9	566	270	9	34	1695	17	569	2.2e-142	505	[O] KOG2013 SMT3/SUMO-activating complex, catalytic component UBA2
XM_014680221.1	YDR390c	39.5	643	314	20	4	1854	3	596	1.4e-104	379.4	[O] KOG2013 SMT3/SUMO-activating complex, catalytic component UBA2
XM_014680221.1	Hs4885649	41.7	532	269	12	13	1521	2	521	1.3e-102	372.9	[O] KOG2013 SMT3/SUMO-activating complex, catalytic component UBA2
XM_014680221.1	7295159_1	36.4	648	344	16	40	1851	13	636	4.1e-101	367.9	[O] KOG2013 SMT3/SUMO-activating complex, catalytic component UBA2
XM_014680221.1	At2g21470	38	537	282	10	49	1554	9	529	2.8e-97	355.1	[O] KOG2013 SMT3/SUMO-activating complex, catalytic component UBA2
XM_014680222.1	CE04339	28.8	278	153	6	7	834	20	254	5.1e-22	104	[I] KOG1200 Mitochondrial/plastidial beta-ketoacyl-ACP reductase
XM_014680222.1	Hs15277342	27.9	283	160	6	1	831	15	259	6.6e-22	103.6	[I] KOG1200 Mitochondrial/plastidial beta-ketoacyl-ACP reductase
XM_014680222.1	CE19130	28.3	279	154	6	1	831	60	294	1.2e-20	99.4	[I] KOG1200 Mitochondrial/plastidial beta-ketoacyl-ACP reductase
XM_014680222.1	SPAC3G9.02	29.4	279	148	7	1	831	5	236	1.6e-20	99	[R] KOG0725 Reductases with broad range of substrate specificities
XM_014680222.1	Hs14249446	31.1	219	105	5	4	660	7	179	1.3e-17	89.4	[I] KOG1200 Mitochondrial/plastidial beta-ketoacyl-ACP reductase
XM_014680223.1	SPBC1861.07	51.2	41	20	0	28	150	55	95	3.9e-08	55.5	[K] KOG3473 RNA polymerase II transcription elongation factor Elongin/SIII, subunit elongin C
XM_014680224.1	7292418	33	91	48	3	2578	2850	253	330	7.8e-06	52	[O] KOG1571 Predicted E3 ubiquitin ligase
XM_014680225.1	YKL029c	48.6	566	269	6	46	1680	92	656	2.8e-149	527.7	[C] KOG1257 NADP+-dependent malic enzyme
XM_014680225.1	SPCC794.12c	48.3	557	270	6	58	1680	11	565	2.8e-144	511.1	[C] KOG1257 NADP+-dependent malic enzyme
XM_014680225.1	CE22127	41.1	552	302	9	67	1680	50	592	1.3e-101	369.4	[C] KOG1257 NADP+-dependent malic enzyme
XM_014680225.1	At1g79750	38.2	545	318	5	70	1671	107	643	2.6e-94	345.1	[C] KOG1257 NADP+-dependent malic enzyme
XM_014680225.1	At5g11670	38.3	519	304	4	70	1593	49	562	2.9e-93	341.7	[C] KOG1257 NADP+-dependent malic enzyme
XM_014680226.1	SPBC3D6.14c	29.7	101	71	0	271	573	66	166	2.6e-07	54.7	[GO] KOG4157 beta-1,6-N-acetylglucosaminyltransferase, contains WSC domain
XM_014680226.1	YNL283c	40.2	102	56	2	250	549	159	257	2.6e-07	54.7	[GO] KOG4157 beta-1,6-N-acetylglucosaminyltransferase, contains WSC domain
XM_014680226.1	YHL028w	38.9	90	53	2	280	549	192	279	1.3e-06	52.4	[GO] KOG4157 beta-1,6-N-acetylglucosaminyltransferase, contains WSC domain
XM_014680226.1	CE25697	22.1	195	140	3	10	579	345	532	2.9e-06	51.2	[PT] KOG3599 Ca2+-modulated nonselective cation channel polycystin
XM_014680226.1	SPAPB1E7.04c	29.7	165	98	4	169	615	899	1061	8.5e-06	49.7	[M] KOG4701 Chitinase
XM_014680232.1	SPCC613.09	39.5	309	159	11	427	1347	97	379	9e-45	180.3	[J] KOG4772 Predicted tRNA-splicing endonuclease subunit
XM_014680233.1	Hs4502169	33.3	565	333	12	22	1680	2	534	5.3e-79	294.3	[O] KOG2016 NEDD8-activating complex, APP-BP1/UBA5 component
XM_014680233.1	7294767	35.8	556	306	15	37	1680	12	524	1.7e-77	289.3	[O] KOG2016 NEDD8-activating complex, APP-BP1/UBA5 component
XM_014680233.1	SPAC323.06c	33.2	551	315	10	31	1680	2	500	1.3e-74	279.6	[O] KOG2016 NEDD8-activating complex, APP-BP1/UBA5 component
XM_014680233.1	At1g05180	31.4	548	341	11	52	1680	23	540	1.9e-73	275.8	[O] KOG2016 NEDD8-activating complex, APP-BP1/UBA5 component
XM_014680233.1	At2g32410	31.9	548	337	13	52	1680	7	523	3.7e-72	271.6	[O] KOG2016 NEDD8-activating complex, APP-BP1/UBA5 component
XM_014680234.1	SPAC144.12	45.2	272	109	8	1	810	10	243	2.8e-49	194.5	[G] KOG3075 Ribose 5-phosphate isomerase
XM_014680234.1	YOR095c	40.9	274	116	10	10	801	18	255	1.2e-36	152.5	[G] KOG3075 Ribose 5-phosphate isomerase
XM_014680234.1	Hs21389337	39.1	271	125	8	1	807	1	233	4.7e-33	140.6	[G] KOG3075 Ribose 5-phosphate isomerase
XM_014680234.1	7291560	36.7	270	132	8	7	804	89	323	5.2e-32	137.1	[G] KOG3075 Ribose 5-phosphate isomerase
XM_014680234.1	CE00733	36.4	239	128	8	1	708	11	228	2.2e-30	131.7	[G] KOG3075 Ribose 5-phosphate isomerase
XM_014680235.1	At1g49910	44.2	351	164	8	22	1071	11	330	5.2e-72	270.4	[D] KOG1036 Mitotic spindle checkpoint protein BUB3, WD repeat superfamily
XM_014680235.1	At3g19590	41.3	366	167	9	22	1071	12	345	1e-67	256.1	[D] KOG1036 Mitotic spindle checkpoint protein BUB3, WD repeat superfamily
XM_014680235.1	Hs4757880	38.3	355	185	7	7	1071	4	324	9e-64	243	[D] KOG1036 Mitotic spindle checkpoint protein BUB3, WD repeat superfamily
XM_014680235.1	7301804	36.9	360	190	10	1	1071	1	326	1.9e-53	208.8	[D] KOG1036 Mitotic spindle checkpoint protein BUB3, WD repeat superfamily
XM_014680235.1	CE19233	33.2	355	211	5	10	1071	14	343	3.3e-50	198	[D] KOG1036 Mitotic spindle checkpoint protein BUB3, WD repeat superfamily
XM_014680236.1	YOR262w	52.6	352	147	6	1	1035	1	339	1.6e-100	365.2	[R] KOG1533 Predicted GTPase
XM_014680237.1	SPCC830.09c	37.4	163	74	3	1	489	1	135	3.3e-20	97.4	[J] KOG4639 RNase P/RNase MRP subunit POP5
XM_014680238.1	SPBC1703.07	77.7	605	135	0	100	1914	10	614	3.9e-283	972.6	[C] KOG1254 ATP-citrate lyase
XM_014680238.1	Hs4501865	62.6	617	231	0	70	1920	484	1100	1.2e-239	828.2	[C] KOG1254 ATP-citrate lyase
XM_014680238.1	7303012	62	611	222	1	88	1920	482	1082	4.5e-231	799.7	[C] KOG1254 ATP-citrate lyase
XM_014680238.1	CE07719	60.4	626	245	2	52	1920	470	1095	6.7e-227	785.8	[C] KOG1254 ATP-citrate lyase
XM_014680238.1	CE06997	57.5	661	260	5	1	1920	439	1099	3.1e-224	776.9	[C] KOG1254 ATP-citrate lyase
XM_014680239.1	SPAC22A12.16	62.5	485	165	4	1	1419	1	480	2.2e-166	584.3	[C] KOG1254 ATP-citrate lyase
XM_014680239.1	7303012	49.2	478	188	9	1	1431	1	424	3.8e-118	424.1	[C] KOG1254 ATP-citrate lyase
XM_014680239.1	Hs22064713	49.2	474	185	7	1	1419	1	419	1.5e-114	412.1	[C] KOG1254 ATP-citrate lyase
XM_014680239.1	Hs4501865	48.4	473	188	7	1	1416	1	418	5.3e-112	403.7	[C] KOG1254 ATP-citrate lyase
XM_014680239.1	CE06997	46.6	476	206	10	1	1419	1	431	4.8e-105	380.6	[C] KOG1254 ATP-citrate lyase
XM_014680242.1	Hs4758220	28	350	200	11	1	1041	35	335	4e-27	121.3	[S] KOG2894 Uncharacterized conserved protein XAP-5
XM_014680242.1	7301642	26.1	356	209	8	7	1041	36	348	3.7e-25	114.8	[S] KOG2894 Uncharacterized conserved protein XAP-5
XM_014680242.1	Hs6912326	25.3	348	198	8	1	1041	35	321	4.2e-21	101.3	[S] KOG2894 Uncharacterized conserved protein XAP-5
XM_014680242.1	At2g21150	27.1	329	168	12	79	1008	64	339	6.3e-17	87.4	[S] KOG2894 Uncharacterized conserved protein XAP-5
XM_014680242.1	CE05440	35.3	116	57	4	700	1035	282	383	1.5e-10	66.2	[S] KOG2894 Uncharacterized conserved protein XAP-5
XM_014680243.1	SPAC22G7.10	34.1	208	85	7	127	699	37	209	5.7e-20	97.4	[A] KOG1049 Polyadenylation factor I complex, subunit FIP1
XM_014680243.1	Hs13569874	26.6	241	142	9	88	756	19	242	1e-13	76.6	[A] KOG1049 Polyadenylation factor I complex, subunit FIP1
XM_014680243.1	YJR093c	24.9	209	148	3	4	630	29	228	3.9e-13	74.7	[A] KOG1049 Polyadenylation factor I complex, subunit FIP1
XM_014680243.1	7296845_1	24.9	269	137	7	28	795	116	332	2.2e-11	68.9	[A] KOG1049 Polyadenylation factor I complex, subunit FIP1
XM_014680243.1	CE09873	36.6	82	47	2	400	645	112	188	5.3e-10	64.3	[A] KOG1049 Polyadenylation factor I complex, subunit FIP1
XM_014680244.1	SPCC550.06c	58	100	42	0	178	477	5	104	1e-27	122.1	[O] KOG1641 Mitochondrial chaperonin
XM_014680244.1	YOR020c	57.4	101	42	1	172	471	3	103	2.5e-26	117.5	[O] KOG1641 Mitochondrial chaperonin
XM_014680244.1	At1g14980	52.6	97	45	1	187	477	1	96	3.8e-22	103.6	[O] KOG1641 Mitochondrial chaperonin
XM_014680244.1	At1g23100	52.1	96	45	1	190	477	3	97	6.4e-22	102.8	[O] KOG1641 Mitochondrial chaperonin
XM_014680244.1	7294514	48.5	99	48	2	187	474	5	103	4.3e-18	90.1	[O] KOG1641 Mitochondrial chaperonin
XM_014680247.1	CE10988_1	37.1	213	102	11	4	600	47	241	2.9e-17	89	[YU] KOG0845 Nuclear pore complex, Nup98 component (sc Nup145/Nup100/Nup116)
XM_014680247.1	YGL172w	25.3	454	248	14	10	1320	92	471	1.4e-16	86.7	[YU] KOG0845 Nuclear pore complex, Nup98 component (sc Nup145/Nup100/Nup116)
XM_014680247.1	SPAC1486.05	35.4	209	110	10	19	621	443	634	1.2e-15	83.6	[YU] KOG0845 Nuclear pore complex, Nup98 component (sc Nup145/Nup100/Nup116)
XM_014680247.1	CE20315	40.5	190	72	13	67	603	2	161	2.5e-13	75.9	[YU] KOG0845 Nuclear pore complex, Nup98 component (sc Nup145/Nup100/Nup116)
XM_014680247.1	CE21470	31.6	225	118	8	19	609	161	377	1.6e-12	73.2	[TV] KOG4297 C-type lectin
XM_014680248.1	At4g21520	23.2	271	135	8	25	816	135	339	5.1e-09	60.8	[R] KOG2919 Guanine nucleotide-binding protein
XM_014680249.1	SPCC1020.07	46.7	212	107	2	34	669	5	210	2.8e-47	188	[R] KOG2914 Predicted haloacid-halidohydrolase and related hydrolases
XM_014680250.1	7300147	29.9	284	149	11	55	843	2	256	3.2e-16	84.7	[R] KOG4234 TPR repeat-containing protein
XM_014680250.1	At4g30480	33.9	127	74	4	475	846	158	277	2.1e-12	72	[R] KOG4234 TPR repeat-containing protein
XM_014680250.1	Hs4507711	39.2	102	55	3	535	840	190	284	1.4e-11	69.3	[R] KOG4234 TPR repeat-containing protein
XM_014680250.1	Hs7662673	29.2	113	75	1	16	354	80	187	3.5e-07	54.7	[U] KOG0547 Translocase of outer mitochondrial membrane complex, subunit TOM70/TOM72
XM_014680250.1	CE16893	36.4	88	49	2	73	336	5	85	1.8e-06	52.4	[R] KOG4234 TPR repeat-containing protein
XM_014680253.1	At4g05160	34.3	568	327	17	10	1680	11	543	6.3e-72	270.8	[I] KOG1176 Acyl-CoA synthetase
XM_014680253.1	At3g21240	34.3	559	326	16	10	1662	22	547	3.1e-71	268.5	[I] KOG1176 Acyl-CoA synthetase
XM_014680253.1	At1g62940	33	567	337	16	10	1689	12	542	5.3e-71	267.7	[I] KOG1176 Acyl-CoA synthetase
XM_014680253.1	At1g65060	33.7	566	322	18	4	1662	32	557	5.9e-70	264.2	[I] KOG1176 Acyl-CoA synthetase
XM_014680253.1	At1g51680	33.2	563	332	17	10	1662	24	554	1e-69	263.5	[I] KOG1176 Acyl-CoA synthetase
XM_014680254.1	SPCC18.02	33.8	429	265	5	55	1338	6	416	4.1e-59	228	[U] KOG3764 Vesicular amine transporter
XM_014680255.1	7291308	35.8	212	105	6	79	684	43	233	5.1e-25	114.8	[R] KOG1516 Carboxylesterase and related proteins
XM_014680255.1	CE07375	27.5	433	232	17	10	1179	38	431	3.1e-22	105.5	[R] KOG1516 Carboxylesterase and related proteins
XM_014680255.1	Hs7710112	36.1	233	111	11	43	684	49	262	4e-22	105.1	[T] KOG4389 Acetylcholinesterase/Butyrylcholinesterase
XM_014680255.1	Hs4557239	36.1	233	111	11	43	684	49	262	4e-22	105.1	[T] KOG4389 Acetylcholinesterase/Butyrylcholinesterase
XM_014680255.1	7301005	32	275	147	11	79	858	72	321	2e-21	102.8	[R] KOG1516 Carboxylesterase and related proteins
XM_014680256.1	At5g54080	50.3	435	208	6	118	1410	12	442	4.3e-117	420.6	[E] KOG1417 Homogentisate 1,2-dioxygenase
XM_014680256.1	CE29602	49.1	438	203	5	109	1377	5	437	8.9e-115	412.9	[E] KOG1417 Homogentisate 1,2-dioxygenase
XM_014680256.1	Hs4504381	47.9	445	219	7	118	1431	5	443	1.3e-113	409.1	[E] KOG1417 Homogentisate 1,2-dioxygenase
XM_014680256.1	7297829	46.7	433	210	6	115	1404	4	418	3.5e-103	374.4	[E] KOG1417 Homogentisate 1,2-dioxygenase
XM_014680257.1	YDR541c	33.9	345	207	10	43	1029	2	341	1.4e-45	182.6	[V] KOG1502 Flavonol reductase/cinnamoyl-CoA reductase
XM_014680257.1	YGL157w	34.8	342	205	9	49	1029	6	344	4.1e-45	181	[V] KOG1502 Flavonol reductase/cinnamoyl-CoA reductase
XM_014680257.1	YOL151w	34.7	340	207	7	49	1029	2	339	4.1e-45	181	[V] KOG1502 Flavonol reductase/cinnamoyl-CoA reductase
XM_014680257.1	SPAC513.07	33.9	330	203	9	40	1005	2	324	3.8e-43	174.5	[V] KOG1502 Flavonol reductase/cinnamoyl-CoA reductase
XM_014680257.1	YGL039w	33.2	340	211	7	52	1029	8	345	6.5e-43	173.7	[V] KOG1502 Flavonol reductase/cinnamoyl-CoA reductase
XM_014680259.1	Hs4758952	84	307	49	0	67	987	3	309	2.3e-159	560.5	[T] KOG0371 Serine/threonine protein phosphatase 2A, catalytic subunit
XM_014680259.1	Hs4506017	85.3	300	44	0	88	987	10	309	3.3e-158	556.6	[T] KOG0371 Serine/threonine protein phosphatase 2A, catalytic subunit
XM_014680259.1	CE10074	79.8	307	62	0	67	987	12	318	3.8e-154	543.1	[T] KOG0371 Serine/threonine protein phosphatase 2A, catalytic subunit
XM_014680259.1	7297306	81.4	312	52	2	67	987	3	313	8.5e-154	542	[T] KOG0371 Serine/threonine protein phosphatase 2A, catalytic subunit
XM_014680259.1	SPAC823.15	80.7	306	59	0	70	987	4	309	1.2e-152	538.1	[T] KOG0371 Serine/threonine protein phosphatase 2A, catalytic subunit
XM_014680260.1	Hs4885183	35.6	135	55	6	1052	687	599	714	9e-08	57	[TZ] KOG1924 RhoA GTPase effector DIA/Diaphanous
XM_014680260.1	7295751	41.4	87	34	4	1058	798	499	568	1.7e-06	52.8	[TZ] KOG1922 Rho GTPase effector BNI1 and related formins
XM_014680260.1	Hs17437061	34.1	123	57	6	1061	741	632	746	2.9e-06	52	[T] KOG3751 Growth factor receptor-bound proteins (GRB7, GRB10, GRB14)
XM_014680260.1	CE03136	35.4	127	59	6	1061	690	156	262	2.9e-06	52	[W] KOG3544 Collagens (type IV and type XIII), and related proteins
XM_014680261.1	CE01217	32.3	260	157	6	229	969	167	420	1.4e-24	112.8	[I] KOG0137 Very-long-chain acyl-CoA dehydrogenase
XM_014680261.1	Hs4557235	30.4	260	163	5	229	969	198	452	1.3e-22	106.3	[I] KOG0137 Very-long-chain acyl-CoA dehydrogenase
XM_014680261.1	7302495	30.3	264	164	6	220	969	196	453	1.7e-22	105.9	[I] KOG0137 Very-long-chain acyl-CoA dehydrogenase
XM_014680261.1	Hs4504799	28	250	165	6	85	804	100	344	5.4e-21	100.9	[EI] KOG0141 Isovaleryl-CoA dehydrogenase
XM_014680261.1	Hs21361497	29.1	251	163	3	229	948	162	408	3.5e-20	98.2	[I] KOG0137 Very-long-chain acyl-CoA dehydrogenase
XM_014680262.1	SPCC16A11.10c	32.4	111	68	1	1	312	1	111	5.2e-12	69.7	[C] KOG0537 Cytochrome b5
XM_014680262.1	YML054c_1	36.9	111	67	2	1	330	86	194	2.6e-11	67.4	[C] KOG0537 Cytochrome b5
XM_014680262.1	7304197	38.1	84	51	1	7	255	6	89	9.7e-11	65.5	[C] KOG0537 Cytochrome b5
XM_014680262.1	At1g26340	37.5	88	52	2	1	255	1	88	1.3e-10	65.1	[C] KOG0537 Cytochrome b5
XM_014680262.1	At5g53560	38.6	70	43	0	28	237	12	81	4.8e-10	63.2	[C] KOG0537 Cytochrome b5
XM_014680268.1	At3g22120	27.3	165	109	4	563	1042	83	241	2.7e-08	58.9	[R] LSE0121 A AAI domain
XM_014680268.1	At3g24400	34.9	149	76	8	599	1030	63	195	3.5e-08	58.5	[T] KOG1187 Serine/threonine protein kinase
XM_014680268.1	At1g62763	31.6	136	86	4	719	1111	14	147	1.7e-07	56.2	[R] LSE0026 A Ripening-related protein
XM_014680268.1	At5g07750	27.3	220	129	6	509	1120	560	764	2.3e-07	55.8	[ZR] LSE0118 A Protein possibly involved in cytoskeleton rearrangements, contains FH domain
XM_014680272.1	At4g05420	28.4	1160	731	29	7	3420	6	1088	1e-121	437.2	[L] KOG1897 Damage-specific DNA binding complex, subunit DDB1
XM_014680272.1	At4g21100	28.2	1162	731	30	7	3420	6	1088	6.9e-118	424.5	[L] KOG1897 Damage-specific DNA binding complex, subunit DDB1
XM_014680272.1	Hs13435359	25.7	1216	745	34	7	3420	5	1140	1.9e-96	353.2	[L] KOG1897 Damage-specific DNA binding complex, subunit DDB1
XM_014680272.1	7299719	25.4	1209	758	35	7	3420	5	1140	3.3e-96	352.4	[L] KOG1897 Damage-specific DNA binding complex, subunit DDB1
XM_014680272.1	SPAC17H9.10c	26	1171	736	33	1	3420	1	1071	5e-92	338.6	[L] KOG1897 Damage-specific DNA binding complex, subunit DDB1
XM_014680273.1	SPBC365.17	45.8	694	357	6	13	2085	1	678	1.3e-175	615.5	[C] KOG1158 NADP/FAD dependent oxidoreductase
XM_014680273.1	YHR042w	40.6	712	377	15	13	2085	5	691	9.3e-150	529.6	[C] KOG1158 NADP/FAD dependent oxidoreductase
XM_014680273.1	7297099	37.2	696	383	17	31	2088	28	679	2.1e-117	422.2	[C] KOG1158 NADP/FAD dependent oxidoreductase
XM_014680273.1	Hs22049499	36.5	696	386	15	31	2088	4	653	4.3e-115	414.5	[C] KOG1158 NADP/FAD dependent oxidoreductase
XM_014680273.1	CE02018	34.2	710	401	16	1	2088	5	662	4.5e-104	377.9	[C] KOG1158 NADP/FAD dependent oxidoreductase
XM_014680275.1	At3g16460	32.7	98	64	2	797	504	129	224	1.5e-08	59.3	[R] TWOG0094 Lectins containing Jacalin domain
XM_014680275.1	CE25697	48.2	83	30	4	731	507	1099	1176	3.3e-08	58.2	[PT] KOG3599 Ca2+-modulated nonselective cation channel polycystin
XM_014680275.1	At5g56330	41.8	79	39	4	493	717	44	119	9.6e-08	56.6	[R] KOG0382 Carbonic anhydrase
XM_014680275.1	At2g28670	40	85	51	0	761	507	32	116	1.4e-06	52.8	[S] LSE0373 A Uncharacterized
XM_014680275.1	CE16664	34.5	87	43	2	490	714	491	575	1.8e-06	52.4	[S] TWOG0195 Uncharacterized protein
XM_014680276.1	YOR061w	32.7	113	70	4	451	777	82	192	2.6e-06	52.4	[TDK] KOG0668 Casein kinase II, alpha subunit
XM_014680276.1	At5g07070	30.1	163	91	10	355	801	13	166	9.7e-06	50.4	[T] KOG0583 Serine/threonine protein kinase
XM_014680277.1	YIL129c	30.8	1704	1027	32	2011	6885	734	2363	6.3e-217	754.6	[R] KOG1825 Fry-like conserved proteins
XM_014680277.1	SPBP19A11.04c	29.6	1506	973	31	2431	6843	603	2056	4e-179	629	[R] KOG1825 Fry-like conserved proteins
XM_014680277.1	Hs12957488	19.7	1656	1089	44	124	4857	21	1514	1.7e-49	198.4	[R] KOG1825 Fry-like conserved proteins
XM_014680277.1	7294898	25.5	494	323	13	322	1788	285	738	6.2e-39	163.3	[R] KOG1825 Fry-like conserved proteins
XM_014680277.1	At5g15680	23.3	511	338	9	4918	6321	1556	2055	3.4e-29	131	[R] KOG1825 Fry-like conserved proteins
XM_014680278.1	CE18481	40.4	317	164	6	133	1077	5	298	2.3e-59	228.4	[R] KOG0409 Predicted dehydrogenase
XM_014680279.1	SPBC29A10.02	38	255	152	4	712	1473	260	509	3.8e-43	175.3	[R] KOG4733 FOG: RRM domain
XM_014680279.1	Hs7657506	29.5	292	177	8	745	1563	25	306	1.3e-22	107.1	[R] KOG4733 FOG: RRM domain
XM_014680279.1	Hs8400718	29.9	311	181	10	697	1584	17	305	4.9e-22	105.1	[R] KOG4733 FOG: RRM domain
XM_014680279.1	Hs4506447	32.5	265	148	9	697	1428	17	271	1.4e-21	103.6	[R] KOG4733 FOG: RRM domain
XM_014680279.1	Hs8400720	32.5	265	148	9	697	1428	17	271	1.4e-21	103.6	[R] KOG4733 FOG: RRM domain
XM_014680280.1	SPCC1235.04c	36.3	267	138	5	214	1014	4	238	2.4e-42	171.8	[EH] KOG2644 3'-phosphoadenosine 5'-phosphosulfate sulfotransferase (PAPS reductase)/FAD synthetase and related enzymes
XM_014680280.1	7292816	30.5	259	132	5	277	1011	66	290	6.1e-30	130.6	[EH] KOG2644 3'-phosphoadenosine 5'-phosphosulfate sulfotransferase (PAPS reductase)/FAD synthetase and related enzymes
XM_014680280.1	CE02303	30.9	236	126	5	316	1014	316	517	8e-30	130.2	[EH] KOG2644 3'-phosphoadenosine 5'-phosphosulfate sulfotransferase (PAPS reductase)/FAD synthetase and related enzymes
XM_014680280.1	YDL045c	33.2	196	117	2	352	936	55	237	6.3e-27	120.6	[EH] KOG2644 3'-phosphoadenosine 5'-phosphosulfate sulfotransferase (PAPS reductase)/FAD synthetase and related enzymes
XM_014680280.1	7298064	36.6	161	95	2	538	1014	87	242	1.4e-26	119.4	[EH] KOG2644 3'-phosphoadenosine 5'-phosphosulfate sulfotransferase (PAPS reductase)/FAD synthetase and related enzymes
XM_014680281.1	CE10688	26.7	273	185	6	136	951	459	717	1.2e-20	99.8	[R] KOG1075 FOG: Reverse transcriptase
XM_014680281.1	CE03254	25.4	272	189	5	136	951	137	394	4.7e-20	97.8	[R] KOG1075 FOG: Reverse transcriptase
XM_014680281.1	CE08834	25.4	272	189	5	136	951	137	394	4.7e-20	97.8	[R] KOG1075 FOG: Reverse transcriptase
XM_014680281.1	CE01382	25.2	310	217	6	25	951	97	392	1.8e-19	95.9	[R] KOG1075 FOG: Reverse transcriptase
XM_014680281.1	CE19447	25.4	272	189	8	136	951	35	292	6.8e-19	94	[R] KOG1075 FOG: Reverse transcriptase
XM_014680283.1	7301719	28.5	165	107	3	442	924	328	485	9.2e-09	60.1	[T] KOG0671 LAMMER dual specificity kinases
XM_014680283.1	CE28918	29.2	171	98	5	415	918	237	387	7.8e-08	57	[R] KOG0594 Protein kinase PCTAIRE and related kinases
XM_014680283.1	CE18608	29.2	171	98	5	415	918	173	323	7.8e-08	57	[R] KOG0594 Protein kinase PCTAIRE and related kinases
XM_014680283.1	YLR248w	28	161	73	5	445	924	361	479	1e-07	56.6	[T] KOG0032 Ca2+/calmodulin-dependent protein kinase, EF-Hand protein superfamily
XM_014680283.1	At4g32660	28.1	167	108	4	445	921	234	396	1.1e-06	53.1	[T] KOG0671 LAMMER dual specificity kinases
XM_014680286.1	SPBC1734.05c	41	212	115	4	19	639	3	209	2.9e-38	157.5	[O] KOG1150 Predicted molecular chaperone (DnaJ superfamily)
XM_014680287.1	SPAC1093.05	50.2	806	327	9	7	2424	2	733	6.2e-214	743	[A] KOG0343 RNA Helicase
XM_014680287.1	YJL033w	49.1	808	346	11	46	2421	10	768	4.2e-202	703.7	[A] KOG0343 RNA Helicase
XM_014680287.1	Hs13514831	42.1	791	409	14	79	2361	51	822	2.5e-162	571.6	[A] KOG0343 RNA Helicase
XM_014680287.1	At5g54910	42.2	689	356	11	127	2130	68	735	1.8e-141	502.3	[A] KOG0343 RNA Helicase
XM_014680287.1	7293369	35.7	838	441	17	22	2424	28	804	5.4e-133	474.2	[A] KOG0343 RNA Helicase
XM_014680288.1	SPCPB1C11.02	48	498	238	5	64	1506	2	495	7.9e-133	473	[E] KOG1286 Amino acid transporters
XM_014680288.1	SPBC19F8.06c	38.7	475	281	5	100	1497	58	531	2.6e-91	335.1	[E] KOG1286 Amino acid transporters
XM_014680288.1	YNL268w	37.3	482	285	7	106	1509	108	586	2.7e-88	325.1	[E] KOG1286 Amino acid transporters
XM_014680288.1	SPAP7G5.06	40.1	494	270	11	100	1530	80	564	2.7e-88	325.1	[E] KOG1286 Amino acid transporters
XM_014680288.1	YEL063c	34.6	514	314	7	34	1515	56	567	2.9e-87	321.6	[E] KOG1286 Amino acid transporters
XM_014680291.1	Hs4557681	28	118	67	2	1	300	905	1022	3.1e-06	50.8	[T] KOG0197 Tyrosine kinases
XM_014680292.1	7297537	29.8	521	301	18	28	1482	59	550	5.4e-44	177.9	[R] KOG1516 Carboxylesterase and related proteins
XM_014680292.1	Hs20554181	27.9	584	336	19	22	1620	46	595	7.2e-41	167.5	[R] KOG1516 Carboxylesterase and related proteins
XM_014680292.1	Hs4557239	31.4	439	257	13	28	1272	41	459	1e-39	163.7	[T] KOG4389 Acetylcholinesterase/Butyrylcholinesterase
XM_014680292.1	Hs7710112	31.4	439	257	13	28	1272	41	459	1e-39	163.7	[T] KOG4389 Acetylcholinesterase/Butyrylcholinesterase
XM_014680292.1	Hs9506787	28.5	548	294	20	1	1437	33	551	4e-39	161.8	[R] KOG1516 Carboxylesterase and related proteins
XM_014680295.1	SPAC31A2.07c	49.7	866	370	18	154	2733	41	846	1.7e-220	765	[A] KOG0337 ATP-dependent RNA helicase
XM_014680295.1	YDL031w	42.1	975	475	19	16	2736	41	993	3e-193	674.5	[A] KOG0337 ATP-dependent RNA helicase
XM_014680295.1	CE27553	39.3	768	388	14	226	2436	16	736	4.8e-138	491.1	[A] KOG0337 ATP-dependent RNA helicase
XM_014680295.1	Hs19923595	34.5	863	474	17	208	2730	82	875	1.6e-125	449.5	[A] KOG0337 ATP-dependent RNA helicase
XM_014680295.1	7291960_2	32.7	906	504	21	127	2736	47	882	1e-111	403.7	[A] KOG0337 ATP-dependent RNA helicase
XM_014680296.1	SPCC1753.01c	34	253	144	5	70	810	2	237	5.4e-32	137.1	[L] KOG3108 Single-stranded DNA-binding replication protein A (RPA), medium (30 kD) subunit
XM_014680296.1	YNL312w	28.5	277	183	5	13	828	7	273	2.6e-26	118.2	[L] KOG3108 Single-stranded DNA-binding replication protein A (RPA), medium (30 kD) subunit
XM_014680296.1	At3g02920	29.9	284	166	8	22	810	2	273	9.8e-26	116.3	[L] KOG3108 Single-stranded DNA-binding replication protein A (RPA), medium (30 kD) subunit
XM_014680296.1	At2g24490	27.3	264	159	7	25	810	10	242	2.6e-18	91.7	[L] KOG3108 Single-stranded DNA-binding replication protein A (RPA), medium (30 kD) subunit
XM_014680296.1	7298736	23.1	195	133	5	229	807	8	187	6.4e-09	60.5	[L] KOG3108 Single-stranded DNA-binding replication protein A (RPA), medium (30 kD) subunit
XM_014680297.1	YDR338c	44.1	467	255	4	574	1959	205	670	2.7e-106	385.2	[R] KOG1347 Uncharacterized membrane protein, predicted efflux pump
XM_014680299.1	SPBC106.15	64.4	205	73	0	136	750	6	210	9.1e-77	285.8	[Q] KOG0142 Isopentenyl pyrophosphate:dimethylallyl pyrophosphate isomerase
XM_014680299.1	YPL117c	52.3	266	116	5	40	810	24	287	1.4e-72	271.9	[Q] KOG0142 Isopentenyl pyrophosphate:dimethylallyl pyrophosphate isomerase
XM_014680299.1	Hs4758584	52.5	223	98	3	151	810	11	228	1.5e-63	241.9	[Q] KOG0142 Isopentenyl pyrophosphate:dimethylallyl pyrophosphate isomerase
XM_014680299.1	At3g02780	54.7	212	86	4	145	759	59	267	1.9e-58	224.9	[Q] KOG0142 Isopentenyl pyrophosphate:dimethylallyl pyrophosphate isomerase
XM_014680299.1	At5g16440	50.2	229	104	4	145	810	66	291	4.2e-58	223.8	[Q] KOG0142 Isopentenyl pyrophosphate:dimethylallyl pyrophosphate isomerase
XM_014680300.1	SPBP16F5.08c	32.5	212	119	7	523	1149	215	405	3.5e-22	105.1	[Q] KOG1399 Flavin-containing monooxygenase
XM_014680300.1	CE08784	23.8	421	217	14	16	1155	4	361	1.6e-19	96.3	[Q] KOG1399 Flavin-containing monooxygenase
XM_014680300.1	At1g62570	25.4	421	223	14	10	1134	10	385	1.1e-18	93.6	[Q] KOG1399 Flavin-containing monooxygenase
XM_014680300.1	At1g63340	27	359	194	14	10	1017	11	324	3.4e-17	88.6	[Q] KOG1399 Flavin-containing monooxygenase
XM_014680300.1	At1g62600	26.7	386	219	14	10	1056	10	368	5.9e-17	87.8	[Q] KOG1399 Flavin-containing monooxygenase
XM_014680301.1	YCR028c	42.7	103	54	1	49	357	8	105	2.9e-18	90.5	[G] KOG2533 Permease of the major facilitator superfamily
XM_014680301.1	SPBC2G2.01c	45.9	85	46	0	118	372	21	105	1.9e-17	87.8	[G] KOG2533 Permease of the major facilitator superfamily
XM_014680301.1	YAL067c	41	100	57	1	73	372	115	212	1.9e-17	87.8	[G] KOG2533 Permease of the major facilitator superfamily
XM_014680301.1	YGR065c	36.4	110	67	2	52	372	93	202	6.8e-12	69.3	[G] KOG2533 Permease of the major facilitator superfamily
XM_014680301.1	SPBC1683.12	35.1	94	57	1	97	366	22	115	3.2e-09	60.5	[G] KOG2533 Permease of the major facilitator superfamily
XM_014680302.1	SPBC2G2.01c	46	63	32	2	40	222	172	234	8.6e-12	68.2	[G] KOG2533 Permease of the major facilitator superfamily
XM_014680302.1	YCR028c	50	48	23	1	40	180	177	224	8.9e-09	58.2	[G] KOG2533 Permease of the major facilitator superfamily
XM_014680302.1	SPAC1002.16c	45.5	55	28	1	43	207	200	252	1.2e-08	57.8	[G] KOG2533 Permease of the major facilitator superfamily
XM_014680302.1	YOL163w	37.5	56	34	1	31	195	66	121	3.8e-07	52.8	[G] KOG2533 Permease of the major facilitator superfamily
XM_014680302.1	YGR065c	44.1	59	31	2	40	210	269	327	8.4e-07	51.6	[G] KOG2533 Permease of the major facilitator superfamily
XM_014680303.1	YAL067c	35.1	74	48	0	211	432	485	558	1.2e-08	58.9	[G] KOG2533 Permease of the major facilitator superfamily
XM_014680303.1	SPBC2G2.01c	30.7	88	60	1	211	474	375	461	7.6e-08	56.2	[G] KOG2533 Permease of the major facilitator superfamily
XM_014680307.1	YBR097w	33.4	959	555	19	1	2685	1	939	3.8e-146	518.8	[T] KOG1240 Protein kinase containing WD40 repeats
XM_014680307.1	Hs14728229	35.8	910	475	24	61	2685	22	857	1.3e-135	483.8	[T] KOG1240 Protein kinase containing WD40 repeats
XM_014680307.1	7299144	34.3	764	424	16	67	2274	26	739	4.6e-120	432.2	[T] KOG1240 Protein kinase containing WD40 repeats
XM_014680307.1	At4g29380	51.9	295	126	7	52	906	20	308	5.7e-78	292.4	[T] KOG1240 Protein kinase containing WD40 repeats
XM_014680307.1	SPBC119.07	48.5	295	147	5	61	936	20	312	4.7e-72	272.7	[T] KOG1240 Protein kinase containing WD40 repeats
XM_014680310.1	At3g51680	35.5	273	156	7	127	909	31	295	1.6e-29	129	[R] KOG0725 Reductases with broad range of substrate specificities
XM_014680310.1	At2g47130	35.9	273	152	8	118	921	2	256	4.8e-29	127.5	[R] KOG0725 Reductases with broad range of substrate specificities
XM_014680310.1	At3g26770	33.1	281	155	10	127	924	14	276	1.4e-28	125.9	[R] KOG0725 Reductases with broad range of substrate specificities
XM_014680310.1	At3g29250	34.1	270	154	9	118	909	2	253	3.8e-26	117.9	[R] KOG0725 Reductases with broad range of substrate specificities
XM_014680310.1	At3g29260	34.1	270	153	10	118	909	2	252	1.1e-25	116.3	[R] KOG0725 Reductases with broad range of substrate specificities
XM_014680311.1	SPAC4G8.04	48.4	217	109	2	2131	2778	477	691	1.1e-58	227.6	[U] KOG2058 Ypt/Rab GTPase activating protein
XM_014680311.1	Hs22056446	36.9	203	118	4	2188	2775	528	727	1.4e-32	141	[U] KOG2058 Ypt/Rab GTPase activating protein
XM_014680311.1	CE18397	37.2	196	116	5	2188	2769	504	694	3.1e-32	139.8	[R] KOG4347 GTPase-activating protein VRP
XM_014680311.1	CE19171	37.2	196	116	5	2188	2769	504	694	3.1e-32	139.8	[R] KOG4347 GTPase-activating protein VRP
XM_014680311.1	Hs8922167	38.5	200	117	3	2188	2775	157	354	6.9e-32	138.7	[U] KOG2058 Ypt/Rab GTPase activating protein
XM_014680318.1	YGR034w	66.7	114	38	0	19	360	10	123	2e-40	164.1	[J] KOG3401 60S ribosomal protein L26
XM_014680318.1	YLR344w	65.8	114	39	0	19	360	8	121	4.4e-40	162.9	[J] KOG3401 60S ribosomal protein L26
XM_014680318.1	At3g49910	59.8	127	51	0	1	381	1	127	1.4e-38	157.9	[J] KOG3401 60S ribosomal protein L26
XM_014680318.1	SPBC29B5.03c	61.7	120	46	0	1	360	1	120	3.1e-38	156.8	[J] KOG3401 60S ribosomal protein L26
XM_014680318.1	Hs7705813	56.8	132	56	1	1	393	1	132	1.6e-37	154.5	[J] KOG3401 60S ribosomal protein L26
XM_014680319.1	At2g25340	31.4	242	141	5	25	747	2	219	1.6e-30	132.1	[U] KOG0859 Synaptobrevin/VAMP-like protein
XM_014680319.1	At5g22360	32.3	235	133	6	25	723	2	212	2e-30	131.7	[U] KOG0859 Synaptobrevin/VAMP-like protein
XM_014680319.1	At4g32150	29.5	241	147	4	25	747	2	219	1.1e-28	125.9	[U] KOG0859 Synaptobrevin/VAMP-like protein
XM_014680319.1	At5g11150	30.6	242	142	6	25	744	2	219	9.4e-28	122.9	[U] KOG0859 Synaptobrevin/VAMP-like protein
XM_014680319.1	7303846	29	241	145	5	28	747	3	218	3.4e-25	114.4	[U] KOG0859 Synaptobrevin/VAMP-like protein
XM_014680321.1	SPAC22G7.06c	66.7	2202	706	13	148	6735	57	2237	0	2924.4	[R] KOG0370 Multifunctional pyrimidine synthesis protein CAD (includes carbamoyl-phophate synthetase, aspartate transcarbamylase, and glutamine amidotransferase)
XM_014680321.1	YJL130c	65.2	2229	726	22	115	6735	9	2210	0	2872	[R] KOG0370 Multifunctional pyrimidine synthesis protein CAD (includes carbamoyl-phophate synthetase, aspartate transcarbamylase, and glutamine amidotransferase)
XM_014680321.1	Hs18105007	50.4	2269	1005	33	151	6735	1	2222	0	2109	[R] KOG0370 Multifunctional pyrimidine synthesis protein CAD (includes carbamoyl-phophate synthetase, aspartate transcarbamylase, and glutamine amidotransferase)
XM_014680321.1	7293258	49	2249	1017	30	160	6735	8	2182	0	2023.8	[R] KOG0370 Multifunctional pyrimidine synthesis protein CAD (includes carbamoyl-phophate synthetase, aspartate transcarbamylase, and glutamine amidotransferase)
XM_014680321.1	CE03105	47.1	2257	1066	32	154	6735	3	2193	0	1920.2	[R] KOG0370 Multifunctional pyrimidine synthesis protein CAD (includes carbamoyl-phophate synthetase, aspartate transcarbamylase, and glutamine amidotransferase)
XM_014680322.1	At3g16170	35.9	529	287	14	16	1536	1	499	2e-72	272.3	[I] KOG1176 Acyl-CoA synthetase
XM_014680322.1	CE08917	32.5	526	297	14	34	1560	28	512	4.5e-56	218	[I] KOG1176 Acyl-CoA synthetase
XM_014680322.1	CE02731	28.6	531	316	14	34	1560	71	560	5e-47	188	[I] KOG1176 Acyl-CoA synthetase
XM_014680322.1	At3g48990	32	362	226	10	487	1560	165	510	1.9e-38	159.5	[I] KOG1176 Acyl-CoA synthetase
XM_014680322.1	YBR222c	31.5	375	236	9	445	1560	177	533	4.4e-35	148.3	[I] KOG1176 Acyl-CoA synthetase
XM_014680323.1	YBR102c	29.4	211	115	5	229	846	287	468	2.2e-16	86.3	[U] KOG2215 Exocyst complex subunit
XM_014680324.1	SPAC6F12.07	42.4	144	81	2	10	438	2	144	1.2e-26	118.6	[U] KOG4056 Translocase of outer mitochondrial membrane complex, subunit TOM20
XM_014680324.1	YGR082w	36.7	147	87	2	10	441	9	152	1.1e-21	102.1	[U] KOG4056 Translocase of outer mitochondrial membrane complex, subunit TOM20
XM_014680324.1	Hs7657257	29.3	164	97	4	1	492	1	145	4.3e-13	73.6	[U] KOG4056 Translocase of outer mitochondrial membrane complex, subunit TOM20
XM_014680324.1	Hs20483217	27.7	137	80	3	10	420	91	208	3.2e-08	57.4	[U] KOG4056 Translocase of outer mitochondrial membrane complex, subunit TOM20
XM_014680324.1	7293711	28.6	133	71	4	25	423	12	120	8.7e-06	49.3	[U] KOG4056 Translocase of outer mitochondrial membrane complex, subunit TOM20
XM_014680325.1	SPBC3D6.14c	38.7	93	55	1	1156	1434	52	142	8.2e-07	54.3	[GO] KOG4157 beta-1,6-N-acetylglucosaminyltransferase, contains WSC domain
XM_014680326.1	SPBC1703.06	21.7	309	190	10	2215	3108	394	661	7.5e-08	58.9	[R] KOG0274 Cdc4 and related F-box and WD-40 proteins
XM_014680327.1	SPAC13C5.07	55.5	501	209	7	25	1524	17	504	2.1e-158	558.5	[L] KOG2310 DNA repair exonuclease MRE11
XM_014680327.1	YMR224c	40.5	719	360	14	16	2103	5	678	2.3e-141	501.9	[L] KOG2310 DNA repair exonuclease MRE11
XM_014680327.1	Hs5031921	35.8	671	374	14	13	1980	8	636	1.6e-113	409.5	[L] KOG2310 DNA repair exonuclease MRE11
XM_014680327.1	Hs5031923	36.3	647	355	15	13	1905	8	613	1.6e-110	399.4	[L] KOG2310 DNA repair exonuclease MRE11
XM_014680327.1	At5g54260	35.3	717	387	18	19	2100	7	669	2.8e-110	398.7	[L] KOG2310 DNA repair exonuclease MRE11
XM_014680332.1	CE24887	29.3	208	137	5	817	1437	369	567	1.4e-11	70.9	[R] KOG1075 FOG: Reverse transcriptase
XM_014680332.1	CE19545	27.9	294	183	11	631	1452	232	516	1.4e-11	70.9	[R] KOG1075 FOG: Reverse transcriptase
XM_014680332.1	CE24479	28.5	207	140	4	817	1437	250	448	2.4e-11	70.1	[R] KOG1075 FOG: Reverse transcriptase
XM_014680332.1	CE12094	23.3	425	293	15	148	1395	52	452	1.5e-10	67.4	[R] KOG1075 FOG: Reverse transcriptase
XM_014680332.1	CE04575	27.3	187	128	4	835	1395	22	200	2.6e-10	66.6	[R] KOG1075 FOG: Reverse transcriptase
XM_014680336.1	SPBC530.14c	38.1	168	95	4	43	528	56	220	8.3e-27	120.2	[T] KOG1290 Serine/threonine protein kinase
XM_014680336.1	YMR216c	38.8	170	94	4	43	528	133	300	1.1e-26	119.8	[T] KOG1290 Serine/threonine protein kinase
XM_014680336.1	At2g17530	27.3	330	206	8	46	945	14	339	4.5e-25	114.4	[T] KOG1290 Serine/threonine protein kinase
XM_014680336.1	At5g22840	34.1	220	129	8	46	681	21	232	6.5e-24	110.5	[T] KOG1290 Serine/threonine protein kinase
XM_014680336.1	7296535	36.1	180	104	5	4	528	198	371	3.2e-23	108.2	[T] KOG1290 Serine/threonine protein kinase
XM_014680337.1	At5g21100	28.6	535	304	16	301	1707	37	559	8.4e-51	200.7	[Q] KOG1263 Multicopper oxidases
XM_014680337.1	YMR058w	29.2	479	290	13	313	1662	42	500	2.6e-44	179.1	[Q] KOG1263 Multicopper oxidases
XM_014680337.1	At5g03260	28.6	514	300	16	313	1686	41	543	4.4e-44	178.3	[Q] KOG1263 Multicopper oxidases
XM_014680337.1	SPAC1F7.08	29.7	502	298	20	301	1716	39	515	9.9e-44	177.2	[Q] KOG1263 Multicopper oxidases
XM_014680337.1	At4g39830	32.8	311	178	10	253	1113	33	336	3.8e-35	148.7	[Q] KOG1263 Multicopper oxidases
XM_014680339.1	7299136_1	47.7	258	122	4	1534	2277	119	373	9.2e-64	245	[B] KOG1633 F-box protein JEMMA and related proteins with JmjC, PHD, F-box and LRR domains
XM_014680339.1	Hs16306580_1	46.9	262	125	4	1528	2277	82	341	2.1e-63	243.8	[B] KOG1633 F-box protein JEMMA and related proteins with JmjC, PHD, F-box and LRR domains
XM_014680339.1	Hs22055516	44.7	253	134	4	1525	2280	166	413	9.3e-56	218.4	[B] KOG1633 F-box protein JEMMA and related proteins with JmjC, PHD, F-box and LRR domains
XM_014680339.1	SPCC622.16c	34.5	394	219	11	1552	2679	184	556	5.6e-53	209.1	[B] KOG1633 F-box protein JEMMA and related proteins with JmjC, PHD, F-box and LRR domains
XM_014680339.1	YER051w	44	243	121	4	1558	2250	186	425	6.2e-52	205.7	[B] KOG1633 F-box protein JEMMA and related proteins with JmjC, PHD, F-box and LRR domains
XM_014680340.1	Hs7706326	50.5	109	45	2	10	312	12	119	9.2e-25	111.7	[R] KOG0114 Predicted RNA-binding protein (RRM superfamily)
XM_014680342.1	YJL069c	35.7	624	316	19	115	1842	5	591	1.4e-88	326.2	[R] KOG2055 WD40 repeat protein
XM_014680342.1	SPBC29A3.06	36.2	574	299	17	142	1842	2	515	1.2e-84	313.2	[R] KOG2055 WD40 repeat protein
XM_014680342.1	7302935	26.1	494	285	14	397	1845	77	501	1.4e-32	140.2	[R] KOG2055 WD40 repeat protein
XM_014680342.1	Hs4505285	26.7	285	178	7	326	1144	1473	1738	4.2e-13	75.5	[WV] KOG1216 von Willebrand factor and related coagulation proteins
XM_014680342.1	SPBC3D6.14c	34.6	153	91	2	542	84	58	201	1.2e-07	57.4	[GO] KOG4157 beta-1,6-N-acetylglucosaminyltransferase, contains WSC domain
XM_014680345.1	SPCC132.04c	50.3	1066	490	16	145	3267	53	1103	2.2e-278	957.6	[E] KOG2250 Glutamate/leucine/phenylalanine/valine dehydrogenases
XM_014680345.1	YDL215c	42.2	1058	541	23	265	3246	30	1081	7.8e-220	763.1	[E] KOG2250 Glutamate/leucine/phenylalanine/valine dehydrogenases
XM_014680345.1	SPAPB1E7.04c	25.2	729	460	22	1124	3244	402	1067	1e-17	91.7	[M] KOG4701 Chitinase
XM_014680345.1	Hs19923466	24.3	575	323	22	1313	2941	2234	2728	4.5e-10	66.2	[A] KOG1869 Splicing coactivator SRm160/300, subunit SRm300
XM_014680345.1	YHL028w	27.9	240	131	7	2213	2911	119	323	1e-06	55.1	[GO] KOG4157 beta-1,6-N-acetylglucosaminyltransferase, contains WSC domain
XM_014680347.1	YNR064c	28	107	73	2	19	330	19	124	7.4e-07	53.5	[I] KOG4178 Soluble epoxide hydrolase
XM_014680348.1	SPAC7D4.12c	45.4	557	284	6	490	2148	218	758	6.6e-135	480.3	[S] TWOG0128 Uncharacterized protein
XM_014680348.1	YJL108c	44.6	392	207	5	979	2151	1	383	5.9e-91	334.3	[S] TWOG0128 Uncharacterized protein
XM_014680348.1	SPAC16A10.01	35.5	442	279	2	802	2118	381	819	3.2e-89	328.6	[S] TWOG0128 Uncharacterized protein
XM_014680348.1	YJL107c	37.6	133	71	1	598	960	249	381	1.4e-15	84	[S] TWOG0128 Uncharacterized protein
XM_014680352.1	7302992	32.6	215	90	8	412	1008	99	274	1.7e-14	79.3	[R] KOG1516 Carboxylesterase and related proteins
XM_014680352.1	Hs7710112	29.6	240	101	7	136	825	63	244	3.7e-14	78.2	[T] KOG4389 Acetylcholinesterase/Butyrylcholinesterase
XM_014680352.1	Hs4557239	29.6	240	101	7	136	825	63	244	3.7e-14	78.2	[T] KOG4389 Acetylcholinesterase/Butyrylcholinesterase
XM_014680352.1	7297536	29.7	286	118	14	10	831	7	221	1.1e-13	76.6	[R] KOG1516 Carboxylesterase and related proteins
XM_014680352.1	CE09211	30.7	231	105	8	136	819	39	217	9.2e-13	73.6	[R] KOG1516 Carboxylesterase and related proteins
XM_014680353.1	SPBC16A3.17c	26.6	496	329	13	145	1584	97	573	8.1e-37	154.1	[R] KOG0254 Predicted transporter (major facilitator superfamily)
XM_014680354.1	SPCC13B11.01	33.1	136	73	5	10	396	2	126	2.6e-10	64.3	[Q] KOG0023 Alcohol dehydrogenase, class V
XM_014680354.1	YMR083w	30.6	134	83	2	16	411	31	156	3.4e-10	63.9	[Q] KOG0023 Alcohol dehydrogenase, class V
XM_014680354.1	CE12214	31	129	79	3	16	396	7	127	2.8e-09	60.8	[Q] KOG0023 Alcohol dehydrogenase, class V
XM_014680354.1	YOL086c	30.2	129	80	2	16	396	4	124	6.3e-09	59.7	[Q] KOG0023 Alcohol dehydrogenase, class V
XM_014680354.1	CE12212	33.1	130	75	4	16	396	6	126	6.3e-09	59.7	[Q] KOG0023 Alcohol dehydrogenase, class V
XM_014680358.1	SPAC9G1.05	40.3	606	340	10	556	2361	6	593	7.1e-130	463.8	[Z] KOG0318 WD40 repeat stress protein/actin interacting protein
XM_014680358.1	Hs9257257	37.3	611	362	13	556	2361	6	604	4.3e-111	401.4	[Z] KOG0318 WD40 repeat stress protein/actin interacting protein
XM_014680358.1	7294479	35.2	613	373	14	556	2370	12	608	5.6e-111	401	[Z] KOG0318 WD40 repeat stress protein/actin interacting protein
XM_014680358.1	CE11944	33.8	618	377	17	541	2361	2	598	1.9e-98	359.4	[Z] KOG0318 WD40 repeat stress protein/actin interacting protein
XM_014680358.1	Hs4827056	38.7	527	304	11	556	2112	6	521	1.2e-97	356.7	[Z] KOG0318 WD40 repeat stress protein/actin interacting protein
XM_014680359.1	YGL140c	20.5	342	238	8	1897	2880	631	952	5.4e-06	53.1	[R] KOG4711 Predicted membrane protein
XM_014680360.1	SPBC6B1.07	49.6	940	436	10	1	2808	1	906	3.4e-264	910.2	[A] KOG0495 HAT repeat protein
XM_014680360.1	Hs6912732	46.1	957	475	12	1	2808	1	937	1.1e-238	825.5	[A] KOG0495 HAT repeat protein
XM_014680360.1	At4g03430	44.5	949	492	10	13	2811	94	1023	4.9e-231	800	[A] KOG0495 HAT repeat protein
XM_014680360.1	7293846	41.9	942	493	12	13	2811	14	910	2.8e-210	731.1	[A] KOG0495 HAT repeat protein
XM_014680360.1	CE28858	41.2	974	508	15	13	2808	14	964	5.9e-200	696.8	[A] KOG0495 HAT repeat protein
XM_014680361.1	SPBC336.02	63	273	82	2	52	870	9	262	2.4e-97	354.8	[A] KOG0820 Ribosomal RNA adenine dimethylase
XM_014680361.1	YPL266w	59.3	290	96	3	1	870	1	268	2.5e-94	344.7	[A] KOG0820 Ribosomal RNA adenine dimethylase
XM_014680361.1	Hs7657198	53.1	290	114	4	1	870	1	268	9.7e-83	306.2	[A] KOG0820 Ribosomal RNA adenine dimethylase
XM_014680361.1	7301735	48.3	327	130	5	1	969	1	292	1.4e-81	302.4	[A] KOG0820 Ribosomal RNA adenine dimethylase
XM_014680361.1	At2g47420	44.8	366	156	7	112	1209	33	352	4.5e-80	297.4	[A] KOG0820 Ribosomal RNA adenine dimethylase
XM_014680362.1	SPBC530.01	60	340	118	5	433	1443	189	513	9.3e-112	402.9	[U] KOG1092 Ypt/Rab-specific GTPase-activating protein GYP1
XM_014680362.1	Hs18594431	49.9	337	152	4	436	1443	196	516	3.1e-91	334.7	[U] KOG1092 Ypt/Rab-specific GTPase-activating protein GYP1
XM_014680362.1	7300700	43.2	405	215	4	229	1440	151	541	2.5e-88	325.1	[U] KOG1092 Ypt/Rab-specific GTPase-activating protein GYP1
XM_014680362.1	At2g30710	49.1	324	152	3	469	1440	31	341	7.2e-88	323.6	[U] KOG1092 Ypt/Rab-specific GTPase-activating protein GYP1
XM_014680362.1	CE09863	43.3	420	207	7	229	1461	98	495	2.1e-87	322	[U] KOG1092 Ypt/Rab-specific GTPase-activating protein GYP1
XM_014680365.1	SPBC660.15	51.3	302	107	9	31	909	177	447	1.1e-71	269.6	[A] KOG4205 RNA-binding protein musashi/mRNA cleavage and polyadenylation factor I complex, subunit HRP1
XM_014680365.1	YOL123w	35.2	378	188	11	31	1116	173	509	1.4e-53	209.5	[A] KOG4205 RNA-binding protein musashi/mRNA cleavage and polyadenylation factor I complex, subunit HRP1
XM_014680365.1	Hs20373175	54	163	65	4	4	474	30	188	2.8e-38	158.7	[A] KOG4205 RNA-binding protein musashi/mRNA cleavage and polyadenylation factor I complex, subunit HRP1
XM_014680365.1	Hs4505255	53.6	168	72	3	31	516	34	201	2.8e-38	158.7	[A] KOG4205 RNA-binding protein musashi/mRNA cleavage and polyadenylation factor I complex, subunit HRP1
XM_014680365.1	CE29337	55.2	154	63	3	31	474	59	212	3.6e-38	158.3	[A] KOG4205 RNA-binding protein musashi/mRNA cleavage and polyadenylation factor I complex, subunit HRP1
XM_014680368.1	7290331	42.4	347	179	6	346	1368	27	358	6e-77	287.3	[R] KOG0266 WD40 repeat-containing protein
XM_014680368.1	Hs16554627	42.9	326	169	5	397	1368	21	331	1.5e-75	282.7	[R] KOG0266 WD40 repeat-containing protein
XM_014680368.1	Hs9506645	40.8	311	174	2	433	1365	26	326	7.3e-67	253.8	[R] KOG0266 WD40 repeat-containing protein
XM_014680368.1	At3g49660	40.1	327	177	5	409	1371	1	314	1.4e-65	249.6	[R] KOG0266 WD40 repeat-containing protein
XM_014680368.1	At4g02730	34.8	328	205	1	388	1371	13	331	4.9e-63	241.1	[R] KOG0266 WD40 repeat-containing protein
XM_014680369.1	SPBC685.10c	36.7	412	202	8	187	1422	1	353	3.7e-60	231.5	[T] KOG3873 Sphingomyelinase family protein
XM_014680369.1	YER019w	32.9	489	248	16	19	1413	34	466	2.4e-59	228.8	[T] KOG3873 Sphingomyelinase family protein
XM_014680369.1	Hs4507095	34.3	201	126	3	37	639	9	203	8.1e-31	134	[T] KOG3873 Sphingomyelinase family protein
XM_014680369.1	CE16515	26.8	471	275	18	25	1410	35	444	9e-30	130.6	[T] KOG3873 Sphingomyelinase family protein
XM_014680369.1	7292334	33.2	199	127	3	34	630	5	197	4.9e-28	124.8	[T] KOG3873 Sphingomyelinase family protein
XM_014680370.1	SPBC26H8.01	68.7	278	83	2	145	975	47	321	1.7e-106	384.8	[R] KOG2960 Protein involved in thiamine biosynthesis and DNA damage tolerance
XM_014680370.1	YGR144w	57.8	327	106	6	70	963	1	324	1.3e-96	352.1	[R] KOG2960 Protein involved in thiamine biosynthesis and DNA damage tolerance
XM_014680370.1	At5g54770	54.1	316	131	4	10	957	15	316	5.3e-87	320.1	[R] KOG2960 Protein involved in thiamine biosynthesis and DNA damage tolerance
XM_014680374.1	YPR103w	60.3	262	81	3	49	813	40	285	2e-84	311.2	[O] KOG0175 20S proteasome, regulatory subunit beta type PSMB5/PSMB8/PRE2
XM_014680374.1	SPAC4A8.13c	54.9	257	96	3	58	813	29	270	2e-71	268.1	[O] KOG0175 20S proteasome, regulatory subunit beta type PSMB5/PSMB8/PRE2
XM_014680374.1	7303698	47	251	110	6	10	744	26	259	3.4e-55	214.2	[O] KOG0175 20S proteasome, regulatory subunit beta type PSMB5/PSMB8/PRE2
XM_014680374.1	Hs4506201	54	213	78	4	139	762	54	251	4.5e-55	213.8	[O] KOG0175 20S proteasome, regulatory subunit beta type PSMB5/PSMB8/PRE2
XM_014680374.1	ECU08g1870	51.4	214	84	3	139	765	26	224	5.4e-53	206.8	[O] KOG0175 20S proteasome, regulatory subunit beta type PSMB5/PSMB8/PRE2
XM_014680377.1	YPR010c	55.8	1266	474	19	31	3801	13	1201	0	1347.8	[K] KOG0216 RNA polymerase I, second largest subunit
XM_014680377.1	SPBP23A10.07	56.4	1163	434	13	34	3483	54	1156	0	1301.6	[K] KOG0216 RNA polymerase I, second largest subunit
XM_014680377.1	7296211	44	1071	527	15	271	3465	66	1069	1.1e-252	872.5	[K] KOG0216 RNA polymerase I, second largest subunit
XM_014680377.1	CE05629	41.6	1098	565	15	241	3492	26	1061	3.7e-237	820.8	[K] KOG0216 RNA polymerase I, second largest subunit
XM_014680377.1	At1g29940	42.3	1065	523	18	379	3474	39	1044	4.1e-228	790.8	[K] KOG0216 RNA polymerase I, second largest subunit
XM_014680378.1	CE14950	55.6	178	79	0	1	534	1	178	2.9e-58	223.8	[R] KOG0075 GTP-binding ADP-ribosylation factor-like protein
XM_014680378.1	Hs8922601	54.5	178	81	0	1	534	1	178	1.4e-57	221.5	[R] KOG0075 GTP-binding ADP-ribosylation factor-like protein
XM_014680378.1	Hs20270343	54.5	178	81	0	1	534	1	178	2.4e-57	220.7	[R] KOG0075 GTP-binding ADP-ribosylation factor-like protein
XM_014680378.1	7298991	54.5	178	81	0	1	534	1	178	2.3e-55	214.2	[R] KOG0075 GTP-binding ADP-ribosylation factor-like protein
XM_014680378.1	At5g37680	57	158	68	0	61	534	1	158	1.5e-51	201.4	[R] KOG0075 GTP-binding ADP-ribosylation factor-like protein
XM_014680379.1	Hs7705294	36.4	473	234	10	34	1410	6	425	3e-75	281.6	[Z] KOG0679 Actin-related protein - Arp4p/Act3p
XM_014680379.1	Hs4757718	36.8	478	228	13	34	1410	6	428	3e-75	281.6	[Z] KOG0679 Actin-related protein - Arp4p/Act3p
XM_014680379.1	SPBP23A10.08	36.5	488	228	14	25	1413	3	433	1.2e-73	276.2	[Z] KOG0679 Actin-related protein - Arp4p/Act3p
XM_014680379.1	7302793	34.2	480	232	10	34	1410	8	424	2.2e-70	265.4	[Z] KOG0679 Actin-related protein - Arp4p/Act3p
XM_014680379.1	CE26349	34	486	242	12	28	1410	21	452	2.1e-68	258.8	[Z] KOG0679 Actin-related protein - Arp4p/Act3p
XM_014680381.1	YDR536w	34.1	499	310	8	67	1539	39	526	5.9e-77	287.3	[R] KOG0254 Predicted transporter (major facilitator superfamily)
XM_014680385.1	SPAC1B3.16c	39	100	57	1	151	438	123	222	3.9e-13	73.6	[G] KOG2533 Permease of the major facilitator superfamily
XM_014680385.1	SPCC417.10	33	115	72	2	91	435	80	189	1.6e-11	68.2	[G] KOG2533 Permease of the major facilitator superfamily
XM_014680385.1	SPBC1683.12	33	97	65	0	148	438	74	170	2.3e-10	64.3	[G] KOG2533 Permease of the major facilitator superfamily
XM_014680385.1	SPCPB1C11.03	31.5	92	63	0	154	429	134	225	1.5e-09	61.6	[G] KOG2533 Permease of the major facilitator superfamily
XM_014680385.1	SPBPB10D8.01	31.2	93	64	0	154	432	121	213	2e-09	61.2	[G] KOG2533 Permease of the major facilitator superfamily
XM_014680392.1	At5g11330	26.1	403	246	16	1	1137	1	375	1.2e-12	73.6	[CR] KOG2614 Kynurenine 3-monooxygenase and related flavoprotein monooxygenases
XM_014680392.1	At2g35660	30.5	164	83	6	19	507	40	173	2.1e-06	52.8	[CR] KOG2614 Kynurenine 3-monooxygenase and related flavoprotein monooxygenases
XM_014680394.1	YLL028w	25.1	454	327	7	184	1536	140	583	4.9e-42	171.4	[R] KOG0255 Synaptic vesicle transporter SVOP and related transporters (major facilitator superfamily)
XM_014680394.1	SPCC965.13	28.2	478	311	12	184	1590	83	537	1.3e-37	156.8	[R] KOG0255 Synaptic vesicle transporter SVOP and related transporters (major facilitator superfamily)
XM_014680394.1	YPR156c	25.8	450	319	8	184	1524	173	610	8.1e-37	154.1	[R] KOG0255 Synaptic vesicle transporter SVOP and related transporters (major facilitator superfamily)
XM_014680394.1	YGR138c	24.5	510	353	10	4	1524	121	601	8.1e-37	154.1	[R] KOG0255 Synaptic vesicle transporter SVOP and related transporters (major facilitator superfamily)
XM_014680394.1	YOR273c	25.4	558	365	14	7	1572	22	564	9e-36	150.6	[R] KOG0255 Synaptic vesicle transporter SVOP and related transporters (major facilitator superfamily)
XM_014680397.1	SPAC27E2.09	26.1	379	212	13	157	1272	1673	1990	2.3e-22	106.3	[T] KOG0519 Sensory transduction histidine kinase
XM_014680397.1	At5g10720	24.5	375	225	8	280	1290	300	654	6e-18	91.7	[T] KOG0519 Sensory transduction histidine kinase
XM_014680397.1	At2g01830	26.7	285	173	7	388	1242	12	260	2.3e-17	89.7	[T] KOG0519 Sensory transduction histidine kinase
XM_014680397.1	At2g17820	24.8	318	211	8	373	1293	459	759	2.3e-17	89.7	[T] KOG0519 Sensory transduction histidine kinase
XM_014680397.1	At1g27320	25.1	295	192	6	400	1242	470	749	6.6e-17	88.2	[T] KOG0519 Sensory transduction histidine kinase
XM_014680398.1	YML116w	27	463	321	9	220	1572	65	522	2.2e-45	182.6	[R] KOG0254 Predicted transporter (major facilitator superfamily)
XM_014680400.1	YDR536w	32.8	503	327	6	16	1506	21	518	1.8e-73	275.8	[R] KOG0254 Predicted transporter (major facilitator superfamily)
XM_014680401.1	At3g14660	24	384	240	12	16	1137	144	485	5.4e-20	97.8	[QI] KOG0157 Cytochrome P450 CYP4/CYP19/CYP26 subfamilies
XM_014680401.1	At1g67110	25.3	249	175	5	394	1137	245	483	7.1e-20	97.4	[QI] KOG0157 Cytochrome P450 CYP4/CYP19/CYP26 subfamilies
XM_014680401.1	CE15822	24.8	387	238	14	34	1125	126	482	4.6e-19	94.7	[Q] KOG0158 Cytochrome P450 CYP3/CYP5/CYP6/CYP9 subfamilies
XM_014680401.1	At5g58860	28.4	222	144	4	493	1125	260	477	7.8e-19	94	[QI] KOG0157 Cytochrome P450 CYP4/CYP19/CYP26 subfamilies
XM_014680401.1	Hs4503243	28.8	264	165	7	352	1137	238	480	1e-18	93.6	[Q] KOG0684 Cytochrome P450
XM_014680403.1	Hs4505285	26.5	272	159	10	38	793	1478	1728	4.9e-11	67.4	[WV] KOG1216 von Willebrand factor and related coagulation proteins
XM_014680403.1	At1g68690	27.8	209	121	5	38	655	67	248	2.8e-06	51.6	[T] KOG1187 Serine/threonine protein kinase
XM_014680403.1	Hs5730067	28.2	227	131	10	5	655	1169	1373	3.7e-06	51.2	[R] KOG0391 SNF2 family DNA-dependent ATPase
XM_014680404.1	YDL120w	41.5	118	51	2	265	612	71	172	7.2e-21	99.8	[P] KOG3413 Mitochondrial matrix protein frataxin, involved in Fe/S protein biosynthesis
XM_014680404.1	At4g03240	38.3	115	49	3	265	594	35	132	2.3e-14	78.2	[P] KOG3413 Mitochondrial matrix protein frataxin, involved in Fe/S protein biosynthesis
XM_014680404.1	Hs4503785	37.1	124	58	3	247	606	87	194	2.9e-14	77.8	[P] KOG3413 Mitochondrial matrix protein frataxin, involved in Fe/S protein biosynthesis
XM_014680404.1	7291011	36.5	126	64	3	229	594	59	172	5e-14	77	[P] KOG3413 Mitochondrial matrix protein frataxin, involved in Fe/S protein biosynthesis
XM_014680404.1	CE19476	37.5	120	56	3	268	615	24	128	6.6e-14	76.6	[P] KOG3413 Mitochondrial matrix protein frataxin, involved in Fe/S protein biosynthesis
XM_014680405.1	YBL071w-a	68.3	63	20	0	16	204	1	63	4.4e-22	102.4	[S] KOG2923 Uncharacterized conserved protein
XM_014680405.1	SPAC8F11.02c	50	78	39	0	16	249	1	78	4.1e-20	95.9	[S] KOG2923 Uncharacterized conserved protein
XM_014680405.1	CE03453	59.4	69	28	0	25	231	5	73	2.3e-18	90.1	[S] KOG2923 Uncharacterized conserved protein
XM_014680405.1	At2g15910_1	64.4	59	21	0	25	201	3	61	2.5e-17	86.7	[S] KOG2923 Uncharacterized conserved protein
XM_014680405.1	7299427	50	74	36	1	25	246	5	77	1.2e-16	84.3	[S] KOG2923 Uncharacterized conserved protein
XM_014680407.1	YLR399c	33.7	624	337	17	667	2421	101	686	6.8e-88	324.3	[K] KOG1474 Transcription initiation factor TFIID, subunit BDF1 and related bromodomain proteins
XM_014680407.1	SPAC631.02	31.6	551	312	11	784	2418	228	719	9.6e-66	250.8	[K] KOG1474 Transcription initiation factor TFIID, subunit BDF1 and related bromodomain proteins
XM_014680407.1	YDL070w	28.6	556	324	12	802	2415	138	638	1.3e-59	230.3	[K] KOG1474 Transcription initiation factor TFIID, subunit BDF1 and related bromodomain proteins
XM_014680407.1	Hs19718731	26.9	476	274	16	1114	2421	279	720	2.6e-39	162.9	[K] KOG1474 Transcription initiation factor TFIID, subunit BDF1 and related bromodomain proteins
XM_014680407.1	Hs7657218	26.8	474	273	16	1114	2415	279	718	7.7e-39	161.4	[K] KOG1474 Transcription initiation factor TFIID, subunit BDF1 and related bromodomain proteins
XM_014680408.1	SPBC3D6.14c	46	137	70	1	2417	2007	73	205	6.1e-15	82	[GO] KOG4157 beta-1,6-N-acetylglucosaminyltransferase, contains WSC domain
XM_014680408.1	YKR092c	57.5	80	33	1	2417	2178	25	103	1e-09	64.7	[Y] KOG2992 Nucleolar GTPase/ATPase p130
XM_014680408.1	SPAPB1E7.04c	42.1	145	78	3	2417	1992	520	661	1e-09	64.7	[M] KOG4701 Chitinase
XM_014680408.1	SPBC1711.05	41.7	120	70	0	2417	2058	194	313	5.5e-08	58.9	[Y] KOG2992 Nucleolar GTPase/ATPase p130
XM_014680408.1	YNL283c	38.9	126	70	2	2414	2058	136	261	7.2e-08	58.5	[GO] KOG4157 beta-1,6-N-acetylglucosaminyltransferase, contains WSC domain
XM_014680410.1	SPAC13G6.08	38.2	207	99	6	706	1323	179	357	1.7e-27	123.6	[DO] KOG0305 Anaphase promoting complex, Cdc20, Cdh1, and Ama1 subunits
XM_014680410.1	SPCC1620.04c	36	203	94	7	706	1305	149	318	1.6e-22	107.1	[DO] KOG0305 Anaphase promoting complex, Cdc20, Cdh1, and Ama1 subunits
XM_014680410.1	YGR225w	49.5	93	47	0	1576	1854	427	519	3.8e-19	95.9	[DO] KOG0305 Anaphase promoting complex, Cdc20, Cdh1, and Ama1 subunits
XM_014680410.1	CE01695	30.2	225	119	7	667	1332	371	560	1.4e-18	94	[DO] KOG0305 Anaphase promoting complex, Cdc20, Cdh1, and Ama1 subunits
XM_014680410.1	Hs4557437	29.8	198	104	6	694	1284	168	331	4.6e-17	89	[DO] KOG0305 Anaphase promoting complex, Cdc20, Cdh1, and Ama1 subunits
XM_014680411.1	SPCC1620.05	32.8	360	211	10	10	1062	2	339	1.9e-50	198.7	[O] KOG0529 Protein geranylgeranyltransferase type II, alpha subunit
XM_014680411.1	YJL031c	32.2	314	172	10	124	1044	4	283	4.1e-37	154.5	[O] KOG0529 Protein geranylgeranyltransferase type II, alpha subunit
XM_014680411.1	Hs4759016	35.8	271	146	7	10	810	2	248	1.1e-34	146.4	[O] KOG0529 Protein geranylgeranyltransferase type II, alpha subunit
XM_014680411.1	At4g24490	34.2	257	131	8	10	762	2	226	1.1e-29	129.8	[O] KOG0529 Protein geranylgeranyltransferase type II, alpha subunit
XM_014680411.1	CE19541	29.4	269	161	6	10	780	2	253	6.2e-25	114	[O] KOG0529 Protein geranylgeranyltransferase type II, alpha subunit
XM_014680412.1	YPL249c	34	420	249	11	1465	2673	449	857	1.9e-57	223.4	[R] KOG1102 Rab6 GTPase activator GAPCenA and related TBC domain proteins
XM_014680412.1	SPAC26F1.09	28.8	399	251	5	1588	2745	646	1024	3.7e-45	182.6	[R] KOG1102 Rab6 GTPase activator GAPCenA and related TBC domain proteins
XM_014680412.1	Hs12232373	27.8	410	233	11	1588	2751	531	899	8.2e-37	154.8	[R] KOG1102 Rab6 GTPase activator GAPCenA and related TBC domain proteins
XM_014680412.1	CE27153	29	396	239	10	1588	2757	497	856	1.4e-31	137.5	[R] KOG1102 Rab6 GTPase activator GAPCenA and related TBC domain proteins
XM_014680414.1	Hs22059584	50	94	38	1	7	288	219	303	1.1e-19	95.1	[E] KOG0638 4-hydroxyphenylpyruvate dioxygenase
XM_014680414.1	Hs4504477	50	94	38	1	7	288	219	303	1.1e-19	95.1	[E] KOG0638 4-hydroxyphenylpyruvate dioxygenase
XM_014680414.1	7296311	45.3	106	49	1	7	324	218	314	9e-19	92	[E] KOG0638 4-hydroxyphenylpyruvate dioxygenase
XM_014680414.1	CE02347	43.4	113	53	2	7	339	218	321	4.5e-18	89.7	[E] KOG0638 4-hydroxyphenylpyruvate dioxygenase
XM_014680414.1	CE04132	39.6	96	48	2	7	291	200	286	6.9e-11	65.9	[E] KOG0638 4-hydroxyphenylpyruvate dioxygenase
XM_014680416.1	YHR191c	29.2	130	79	4	64	450	15	132	3e-08	57.4	[S] KOG4487 Uncharacterized conserved protein
XM_014680418.1	SPAC23H4.12	34.5	333	167	8	19	903	5	324	5.5e-46	183.7	[BK] KOG3001 Dosage compensation regulatory complex/histone acetyltransferase complex, subunit MSL-3/MRG15/EAF3, and related CHROMO domain-containing proteins
XM_014680418.1	Hs5803102	33.2	316	180	7	7	900	7	309	7.7e-40	163.3	[BK] KOG3001 Dosage compensation regulatory complex/histone acetyltransferase complex, subunit MSL-3/MRG15/EAF3, and related CHROMO domain-containing proteins
XM_014680418.1	At4g37280	32.3	248	152	6	160	900	35	267	3.6e-29	127.9	[BK] KOG3001 Dosage compensation regulatory complex/histone acetyltransferase complex, subunit MSL-3/MRG15/EAF3, and related CHROMO domain-containing proteins
XM_014680418.1	YPR023c	35.6	239	141	7	193	891	143	374	2e-27	122.1	[BK] KOG3001 Dosage compensation regulatory complex/histone acetyltransferase complex, subunit MSL-3/MRG15/EAF3, and related CHROMO domain-containing proteins
XM_014680418.1	At1g02740	28.6	311	167	10	4	915	47	309	2.3e-23	108.6	[BK] KOG3001 Dosage compensation regulatory complex/histone acetyltransferase complex, subunit MSL-3/MRG15/EAF3, and related CHROMO domain-containing proteins
XM_014680419.1	SPBC20F10.02c	26.2	535	357	11	49	1644	11	510	8e-45	181	[S] KOG4654 Uncharacterized conserved protein
XM_014680419.1	Hs13375701	25.6	254	153	5	1270	2019	17	238	1.2e-19	97.4	[S] KOG4654 Uncharacterized conserved protein
XM_014680420.1	YLL027w	48.5	202	88	3	130	708	56	250	8.8e-44	176	[P] KOG1120 Fe-S cluster biosynthesis protein ISA1 (contains a HesB-like domain)
XM_014680420.1	SPCC645.03c	50	130	56	3	319	702	64	186	1.9e-30	131.7	[P] KOG1120 Fe-S cluster biosynthesis protein ISA1 (contains a HesB-like domain)
XM_014680420.1	Hs13569911	46.5	129	68	1	325	708	2	130	1.2e-27	122.5	[P] KOG1120 Fe-S cluster biosynthesis protein ISA1 (contains a HesB-like domain)
XM_014680420.1	CE21678	51.8	112	53	1	376	708	18	129	4.4e-27	120.6	[P] KOG1120 Fe-S cluster biosynthesis protein ISA1 (contains a HesB-like domain)
XM_014680420.1	At2g16710	49.5	107	54	0	385	705	19	125	5.8e-27	120.2	[P] KOG1120 Fe-S cluster biosynthesis protein ISA1 (contains a HesB-like domain)
XM_014680422.1	SPBC3B9.10	40.7	189	99	5	46	588	3	186	1.3e-27	122.1	[U] KOG1666 V-SNARE
XM_014680422.1	YMR197c	38.7	194	105	6	31	588	2	189	1.8e-21	101.7	[U] KOG1666 V-SNARE
XM_014680422.1	Hs21624648	34	191	116	4	31	588	2	187	1.8e-21	101.7	[U] KOG1666 V-SNARE
XM_014680422.1	CE28871	32.6	190	122	4	34	588	9	197	7.4e-20	96.3	[U] KOG1666 V-SNARE
XM_014680422.1	At3g29100	29.8	191	129	2	31	588	2	192	1.2e-17	89	[U] KOG1666 V-SNARE
XM_014680423.1	SPAPB8E5.09	72.8	453	122	1	1	1359	1	452	1.5e-193	674.5	[L] KOG1942 DNA helicase, TBP-interacting protein
XM_014680423.1	Hs4506753	70.9	454	130	2	4	1362	1	453	9.6e-188	655.2	[L] KOG1942 DNA helicase, TBP-interacting protein
XM_014680423.1	YDR190c	71.4	465	123	3	1	1371	1	463	2.4e-186	650.6	[L] KOG1942 DNA helicase, TBP-interacting protein
XM_014680423.1	7299320	68.3	457	144	1	4	1374	1	456	6.3e-179	625.9	[L] KOG1942 DNA helicase, TBP-interacting protein
XM_014680423.1	At5g22330	67.5	456	146	2	4	1371	4	457	1.6e-174	611.3	[L] KOG1942 DNA helicase, TBP-interacting protein
XM_014680424.1	YMR193w	44.3	115	62	1	121	465	48	160	3.2e-24	110.9	[J] KOG3278 Mitochondrial/chloroplast ribosomal protein L28
XM_014680424.1	SPBC14C8.10	39.8	123	66	4	97	462	3	118	3.1e-11	67.8	[J] KOG3278 Mitochondrial/chloroplast ribosomal protein L28
XM_014680424.1	At4g31460	45.8	72	38	1	181	396	42	112	1.2e-10	65.9	[J] KOG3278 Mitochondrial/chloroplast ribosomal protein L28
XM_014680427.1	CE01106	37.7	337	163	8	19	1023	4	295	3e-56	218	[E] KOG0805 Carbon-nitrogen hydrolase
XM_014680427.1	At5g22300	36.8	334	167	6	13	1005	36	328	2.5e-50	198.4	[E] KOG0805 Carbon-nitrogen hydrolase
XM_014680427.1	At3g44320	37.9	351	171	9	13	1050	25	333	6.1e-49	193.7	[E] KOG0805 Carbon-nitrogen hydrolase
XM_014680427.1	At3g44300	35.6	351	179	9	13	1050	18	326	3e-48	191.4	[E] KOG0805 Carbon-nitrogen hydrolase
XM_014680427.1	At3g44310	36	344	169	9	16	1023	24	324	5.7e-47	187.2	[E] KOG0805 Carbon-nitrogen hydrolase
XM_014680430.1	SPBC8D2.17	32.1	268	170	3	88	870	50	312	1.7e-36	152.1	[GM] KOG4748 Subunit of Golgi mannosyltransferase complex
XM_014680430.1	SPBC1289.13c	32.4	241	153	3	181	891	123	357	2.1e-34	145.2	[GM] KOG4748 Subunit of Golgi mannosyltransferase complex
XM_014680430.1	SPCC736.04c	31.4	242	154	5	181	891	123	357	5.4e-30	130.6	[GM] KOG4748 Subunit of Golgi mannosyltransferase complex
XM_014680430.1	YJL183w	32.1	265	159	8	136	876	160	421	3.8e-28	124.4	[GM] KOG4748 Subunit of Golgi mannosyltransferase complex
XM_014680430.1	SPAC22E12.06c	32.1	212	129	3	196	813	112	314	1.4e-25	115.9	[GM] KOG4748 Subunit of Golgi mannosyltransferase complex
XM_014680431.1	SPBC646.07c	38.7	326	165	7	16	990	1	292	9.8e-57	219.5	[I] KOG1639 Steroid reductase required for elongation of the very long chain fatty acids
XM_014680431.1	7292402	38.3	269	129	8	202	990	62	299	1.1e-39	162.9	[I] KOG1639 Steroid reductase required for elongation of the very long chain fatty acids
XM_014680431.1	CE20509	36.9	279	135	9	184	990	58	305	6.6e-37	153.7	[I] KOG1639 Steroid reductase required for elongation of the very long chain fatty acids
XM_014680431.1	At3g55360	33.5	337	182	13	13	990	2	307	6e-30	130.6	[I] KOG1639 Steroid reductase required for elongation of the very long chain fatty acids
XM_014680431.1	YDL015c	29.5	339	189	10	22	990	3	307	4.3e-28	124.4	[I] KOG1639 Steroid reductase required for elongation of the very long chain fatty acids
XM_014680433.1	Hs18104967	24	405	208	13	478	1587	170	509	1.9e-16	87.4	[R] KOG2408 Peroxidase/oxygenase
XM_014680433.1	At3g01420	23.4	551	310	18	343	1764	81	596	4.3e-13	76.3	[R] KOG2408 Peroxidase/oxygenase
XM_014680433.1	Hs4506265	24.9	245	124	8	478	1113	157	374	2e-10	67.4	[R] KOG2408 Peroxidase/oxygenase
XM_014680433.1	Hs18104969	25.7	245	122	8	478	1113	170	387	4.9e-09	62.8	[R] KOG2408 Peroxidase/oxygenase
XM_014680433.1	7300214	22.9	407	217	17	604	1695	224	576	5.1e-06	52.8	[R] KOG2408 Peroxidase/oxygenase
XM_014680434.1	SPAC19D5.04	57.8	649	256	7	10216	12159	2595	3226	8.8e-214	745	[OK] KOG0939 E3 ubiquitin-protein ligase/Putative upstream regulatory element binding protein
XM_014680436.1	SPAPB1E7.12	72.4	239	64	1	1	711	1	239	2.1e-93	340.9	[J] KOG1646 40S ribosomal protein S6
XM_014680436.1	SPAC13G6.07c	72	239	65	1	1	711	1	239	2.7e-93	340.5	[J] KOG1646 40S ribosomal protein S6
XM_014680436.1	YPL090c	72.9	236	63	1	1	708	1	235	3.9e-92	336.7	[J] KOG1646 40S ribosomal protein S6
XM_014680436.1	YBR181c	72.9	236	63	1	1	708	1	235	3.9e-92	336.7	[J] KOG1646 40S ribosomal protein S6
XM_014680436.1	Hs17158044	64.7	238	82	1	1	708	1	238	1.8e-84	311.2	[J] KOG1646 40S ribosomal protein S6
XM_014680437.1	Hs5902106	32.3	161	97	4	16	495	71	220	1.5e-14	80.1	[K] KOG0527 HMG-box transcription factor
XM_014680437.1	Hs4557853	24.6	272	154	8	19	747	128	377	8.6e-10	64.3	[K] KOG0527 HMG-box transcription factor
XM_014680437.1	Hs5902104	29.7	148	95	3	19	447	127	270	3.3e-09	62.4	[K] KOG0527 HMG-box transcription factor
XM_014680437.1	7294410	29.8	141	95	3	16	432	143	281	3.3e-09	62.4	[K] KOG0527 HMG-box transcription factor
XM_014680437.1	7294407	28.2	220	122	10	4	603	160	363	4.3e-09	62	[K] KOG0527 HMG-box transcription factor
XM_014680438.1	At5g43530	34.1	135	87	1	1783	2187	1112	1244	3.3e-14	79.7	[KL] KOG1001 Helicase-like transcription factor HLTF/DNA helicase RAD5, DEAD-box superfamily
XM_014680438.1	SPBC23E6.02	32.6	144	90	2	1759	2190	865	1001	5.6e-14	79	[KL] KOG1001 Helicase-like transcription factor HLTF/DNA helicase RAD5, DEAD-box superfamily
XM_014680438.1	SPAC17A2.12	27.9	172	117	3	1741	2241	709	878	2.8e-13	76.6	[KL] KOG1001 Helicase-like transcription factor HLTF/DNA helicase RAD5, DEAD-box superfamily
XM_014680438.1	At1g61140	35.8	120	75	1	1831	2190	1131	1248	3.1e-12	73.2	[KL] KOG1001 Helicase-like transcription factor HLTF/DNA helicase RAD5, DEAD-box superfamily
XM_014680438.1	7295362	31.7	164	97	4	1747	2226	1093	1245	4e-12	72.8	[L] KOG0298 DEAD box-containing helicase-like transcription factor/DNA repair protein
XM_014680439.1	SPBP22H7.06	27.9	136	80	4	349	753	53	171	6.6e-09	60.8	[F] KOG3308 Uncharacterized protein of the uridine kinase family
XM_014680444.1	SPAC17G8.13c	53.1	335	150	2	1219	2217	45	374	8.9e-99	360.9	[B] KOG2747 Histone acetyltransferase (MYST family)
XM_014680444.1	Hs5901962	49.8	325	138	6	1258	2211	301	607	4.7e-84	312	[B] KOG2747 Histone acetyltransferase (MYST family)
XM_014680444.1	Hs5803098	48.5	334	151	6	1333	2310	480	800	4.3e-77	288.9	[B] KOG2747 Histone acetyltransferase (MYST family)
XM_014680444.1	YBL052c	47.1	310	132	4	1396	2229	270	579	4.7e-76	285.4	[B] KOG2747 Histone acetyltransferase (MYST family)
XM_014680444.1	At5g09740	48.9	309	151	4	1300	2214	136	441	1.1e-75	284.3	[B] KOG2747 Histone acetyltransferase (MYST family)
XM_014680446.1	At2g33150	53.3	411	184	4	31	1248	29	436	1.2e-112	405.6	[I] KOG1389 3-oxoacyl CoA thiolase
XM_014680446.1	Hs4501853	52.6	422	185	7	16	1248	2	419	8.1e-109	392.9	[I] KOG1389 3-oxoacyl CoA thiolase
XM_014680446.1	At1g04710	49.9	429	201	5	1	1248	1	428	3.1e-108	391	[I] KOG1389 3-oxoacyl CoA thiolase
XM_014680446.1	At5g48880	53.5	389	177	3	94	1248	49	437	1.7e-106	385.2	[I] KOG1389 3-oxoacyl CoA thiolase
XM_014680446.1	YIL160c	47.9	428	196	8	16	1257	3	417	1.1e-102	372.5	[I] KOG1389 3-oxoacyl CoA thiolase
XM_014680450.1	SPAC27F1.08	54	461	206	2	337	1719	64	518	6.7e-138	490	[P] KOG1291 Mn2+ and Fe2+ transporters of the NRAMP family
XM_014680450.1	YOL122c	50.3	495	205	8	355	1716	75	569	8.8e-130	463	[P] KOG1291 Mn2+ and Fe2+ transporters of the NRAMP family
XM_014680450.1	YHR050w	48.3	495	218	5	346	1722	53	545	6.1e-123	440.3	[P] KOG1291 Mn2+ and Fe2+ transporters of the NRAMP family
XM_014680450.1	YLR034c	49	473	213	5	349	1719	8	468	1.8e-119	428.7	[P] KOG1291 Mn2+ and Fe2+ transporters of the NRAMP family
XM_014680450.1	At1g80830	37.1	404	213	7	358	1545	46	416	1.3e-61	236.5	[P] KOG1291 Mn2+ and Fe2+ transporters of the NRAMP family
XM_014680451.1	Hs20127558	46.9	211	104	3	1	630	1	204	2.7e-47	187.6	[U] KOG1655 Protein involved in vacuolar protein sorting
XM_014680451.1	CE10260	43.2	213	112	4	1	639	1	204	2.4e-43	174.5	[U] KOG1655 Protein involved in vacuolar protein sorting
XM_014680451.1	SPCC162.06c	45.8	203	106	3	1	603	1	201	4.4e-42	170.2	[U] KOG1655 Protein involved in vacuolar protein sorting
XM_014680451.1	YDR486c	39	231	119	6	1	636	34	261	2.5e-37	154.5	[U] KOG1655 Protein involved in vacuolar protein sorting
XM_014680451.1	At3g10640	38.3	193	116	2	1	576	1	191	5.3e-35	146.7	[U] KOG1655 Protein involved in vacuolar protein sorting
XM_014680453.1	YJL098w	39.9	489	232	10	58	1410	77	541	7.8e-82	304.7	[D] KOG2073 SAP family cell cycle dependent phosphatase-associated protein
XM_014680453.1	YKR028w	38.5	519	275	11	28	1527	90	583	3.9e-81	302.4	[D] KOG2073 SAP family cell cycle dependent phosphatase-associated protein
XM_014680453.1	YFR040w	36.5	441	244	11	43	1320	76	495	2.4e-62	240	[D] KOG2073 SAP family cell cycle dependent phosphatase-associated protein
XM_014680453.1	YGL229c	35.3	337	197	8	358	1320	148	479	1.3e-44	181	[D] KOG2073 SAP family cell cycle dependent phosphatase-associated protein
XM_014680453.1	SPCC663.01c	34.5	330	196	8	1948	2895	7	330	5.1e-41	169.1	[D] KOG2073 SAP family cell cycle dependent phosphatase-associated protein
XM_014680454.1	SPBC1709.13c	27.7	433	257	16	52	1317	4	391	2.5e-30	132.9	[R] KOG1337 N-methyltransferase
XM_014680454.1	YPL208w	35.6	104	61	2	559	870	198	295	1.8e-09	63.5	[R] KOG1337 N-methyltransferase
XM_014680454.1	YHL039w	26.4	208	114	6	355	873	100	303	3.1e-09	62.8	[R] KOG1337 N-methyltransferase
XM_014680455.1	At5g08530	70.7	461	125	3	52	1413	24	481	1.1e-194	678.3	[C] KOG2658 NADH:ubiquinone oxidoreductase, NDUFV1/51kDa subunit
XM_014680455.1	Hs20149568	71.2	458	126	2	46	1410	2	456	1.4e-192	671.4	[C] KOG2658 NADH:ubiquinone oxidoreductase, NDUFV1/51kDa subunit
XM_014680455.1	7297065	72.5	429	115	1	127	1413	47	472	2.2e-190	664.1	[C] KOG2658 NADH:ubiquinone oxidoreductase, NDUFV1/51kDa subunit
XM_014680455.1	CE02132	72.5	429	115	2	127	1413	43	468	8.5e-190	662.1	[C] KOG2658 NADH:ubiquinone oxidoreductase, NDUFV1/51kDa subunit
XM_014680455.1	7302747	64.5	428	117	2	127	1410	96	488	4.6e-159	560.1	[C] KOG2658 NADH:ubiquinone oxidoreductase, NDUFV1/51kDa subunit
XM_014680457.1	YIL120w	35.6	340	205	4	172	1185	23	350	3.6e-50	198	[R] KOG0255 Synaptic vesicle transporter SVOP and related transporters (major facilitator superfamily)
XM_014680457.1	YIL121w	35	303	185	2	283	1185	50	342	1.1e-49	196.4	[R] KOG0255 Synaptic vesicle transporter SVOP and related transporters (major facilitator superfamily)
XM_014680457.1	YNL065w	31.7	240	164	0	199	918	61	300	1.2e-37	156.4	[R] KOG0255 Synaptic vesicle transporter SVOP and related transporters (major facilitator superfamily)
XM_014680457.1	YBR180w	31.4	255	160	4	124	879	57	299	1.6e-29	129.4	[R] KOG0255 Synaptic vesicle transporter SVOP and related transporters (major facilitator superfamily)
XM_014680457.1	YBR043c	30.2	225	155	1	313	987	106	328	7.4e-27	120.6	[R] KOG0255 Synaptic vesicle transporter SVOP and related transporters (major facilitator superfamily)
XM_014680458.1	SPAC1486.05	29.2	1232	685	50	22	3630	2	1075	1.1e-89	331.6	[YU] KOG0845 Nuclear pore complex, Nup98 component (sc Nup145/Nup100/Nup116)
XM_014680458.1	7301054	28.7	1177	583	56	13	3234	18	1041	5.1e-60	233	[YU] KOG0845 Nuclear pore complex, Nup98 component (sc Nup145/Nup100/Nup116)
XM_014680458.1	Hs21264371	27.7	1048	544	50	313	3291	7	895	2.2e-55	217.6	[YU] KOG0845 Nuclear pore complex, Nup98 component (sc Nup145/Nup100/Nup116)
XM_014680458.1	Hs21264369	27.7	1048	544	50	313	3291	7	895	2.2e-55	217.6	[YU] KOG0845 Nuclear pore complex, Nup98 component (sc Nup145/Nup100/Nup116)
XM_014680458.1	Hs21264365	27.7	1048	544	50	313	3291	7	895	2.2e-55	217.6	[YU] KOG0845 Nuclear pore complex, Nup98 component (sc Nup145/Nup100/Nup116)
XM_014680459.1	YLR153c	61.7	666	240	4	37	1989	8	673	3.3e-245	846.7	[I] KOG1175 Acyl-CoA synthetase
XM_014680459.1	YAL054c	62.8	647	220	7	112	1995	69	713	9e-235	812	[I] KOG1175 Acyl-CoA synthetase
XM_014680459.1	7296408	48.2	660	312	12	79	1977	5	661	5.2e-174	610.1	[I] KOG1175 Acyl-CoA synthetase
XM_014680459.1	Hs8923896	47.1	660	304	11	112	1977	40	692	7.5e-173	606.3	[I] KOG1175 Acyl-CoA synthetase
XM_014680459.1	At5g36880	50	632	299	9	130	1980	59	688	4.8e-172	603.6	[I] KOG1175 Acyl-CoA synthetase
XM_014680467.1	CE00772	22.8	263	188	5	148	894	22	283	3.2e-10	65.5	[E] KOG1303 Amino acid transporters
XM_014680467.1	At5g16740	22.6	399	270	12	181	1326	42	418	2.7e-09	62.4	[E] KOG1303 Amino acid transporters
XM_014680467.1	At2g38120	20.5	375	274	8	91	1170	25	390	3.6e-09	62	[E] KOG1303 Amino acid transporters
XM_014680467.1	At1g71680	23.2	384	256	12	157	1224	40	412	3e-08	58.9	[E] KOG1303 Amino acid transporters
XM_014680467.1	At5g01240	21	353	250	11	160	1170	57	396	2.6e-07	55.8	[E] KOG1303 Amino acid transporters
XM_014680471.1	At2g45510	31	281	161	9	82	879	170	432	1.4e-22	105.9	[QI] KOG0157 Cytochrome P450 CYP4/CYP19/CYP26 subfamilies
XM_014680471.1	At1g13150	29.3	283	167	11	82	879	176	442	2.4e-22	105.1	[QI] KOG0157 Cytochrome P450 CYP4/CYP19/CYP26 subfamilies
XM_014680471.1	At1g34540	26.9	290	178	9	46	879	153	420	7.1e-22	103.6	[QI] KOG0157 Cytochrome P450 CYP4/CYP19/CYP26 subfamilies
XM_014680471.1	At2g23180	28.7	286	163	10	85	879	171	436	1.6e-21	102.4	[QI] KOG0157 Cytochrome P450 CYP4/CYP19/CYP26 subfamilies
XM_014680471.1	At3g56630	28.3	290	174	10	46	879	153	420	1.6e-21	102.4	[QI] KOG0157 Cytochrome P450 CYP4/CYP19/CYP26 subfamilies
XM_014680475.1	CE00772	23.5	370	255	10	151	1212	26	383	4.8e-14	78.2	[E] KOG1303 Amino acid transporters
XM_014680476.1	7293095	26.5	495	260	16	553	2001	65	467	5.6e-27	121.7	[P] KOG4126 Alkaline phosphatase
XM_014680476.1	7295449	28.7	363	203	12	550	1548	72	408	5.8e-24	111.7	[P] KOG4126 Alkaline phosphatase
XM_014680476.1	7291391	28.7	380	234	10	475	1548	65	429	5.8e-24	111.7	[P] KOG4126 Alkaline phosphatase
XM_014680476.1	Hs13787193	28.5	362	202	10	559	1548	51	387	2.9e-23	109.4	[P] KOG4126 Alkaline phosphatase
XM_014680476.1	Hs14110399	28.9	360	200	12	559	1548	52	385	3.8e-23	109	[P] KOG4126 Alkaline phosphatase
XM_014680479.1	SPCP31B10.06	36.5	1163	689	17	277	3699	50	1185	1.6e-213	742.3	[R] KOG1012 Ca2+-dependent lipid-binding protein CLB1/vesicle protein vp115/Granuphilin A, contains C2 domain
XM_014680479.1	SPCC962.01	20.7	421	279	13	808	2052	268	639	5.1e-10	66.2	[R] KOG1012 Ca2+-dependent lipid-binding protein CLB1/vesicle protein vp115/Granuphilin A, contains C2 domain
XM_014680479.1	At1g20080	24.6	313	188	13	1216	2136	159	429	3.3e-09	63.5	[R] KOG1012 Ca2+-dependent lipid-binding protein CLB1/vesicle protein vp115/Granuphilin A, contains C2 domain
XM_014680479.1	Hs14149680	27	204	132	8	1240	1836	234	425	5.7e-09	62.8	[R] KOG1012 Ca2+-dependent lipid-binding protein CLB1/vesicle protein vp115/Granuphilin A, contains C2 domain
XM_014680479.1	At3g61050	24	217	141	10	1198	1830	154	352	2.4e-07	57.4	[R] KOG1012 Ca2+-dependent lipid-binding protein CLB1/vesicle protein vp115/Granuphilin A, contains C2 domain
XM_014680481.1	SPAC17A5.04c	36.2	453	234	14	2374	3660	69	490	1.6e-65	250.8	[O] KOG3607 Meltrins, fertilins and related Zn-dependent metalloproteinases of the ADAMs family
XM_014680481.1	Hs6005848	33	461	233	14	25	1401	27	413	7.1e-50	198.7	[L] KOG2095 DNA polymerase iota/DNA damage inducible protein
XM_014680481.1	7298996	37.5	269	132	7	28	831	15	248	5.3e-37	156	[L] KOG2095 DNA polymerase iota/DNA damage inducible protein
XM_014680481.1	CE07906	31	384	205	18	2434	3555	197	530	6.3e-30	132.5	[O] KOG3607 Meltrins, fertilins and related Zn-dependent metalloproteinases of the ADAMs family
XM_014680481.1	Hs7656863	33.3	306	156	14	2602	3489	268	535	1.1e-29	131.7	[O] KOG3607 Meltrins, fertilins and related Zn-dependent metalloproteinases of the ADAMs family
XM_014680482.1	Hs4757976	35.4	178	79	4	241	774	21	162	4.9e-19	94	[ZD] KOG0028 Ca2+-binding protein (centrin/caltractin), EF-Hand superfamily protein
XM_014680482.1	YOR257w	57.6	85	35	1	523	777	75	158	8.3e-19	93.2	[ZD] KOG0028 Ca2+-binding protein (centrin/caltractin), EF-Hand superfamily protein
XM_014680482.1	Hs4757902	32.1	193	95	4	196	774	9	165	1.5e-15	82.4	[ZD] KOG0028 Ca2+-binding protein (centrin/caltractin), EF-Hand superfamily protein
XM_014680482.1	Hs4757974	32.1	193	95	4	196	774	9	165	4.3e-15	80.9	[ZD] KOG0028 Ca2+-binding protein (centrin/caltractin), EF-Hand superfamily protein
XM_014680482.1	SPCC1682.04	49.4	83	41	1	526	774	90	171	1.2e-14	79.3	[ZD] KOG0028 Ca2+-binding protein (centrin/caltractin), EF-Hand superfamily protein
XM_014680484.1	SPAC26H5.02c	53.5	417	188	5	292	1524	58	474	1.2e-120	432.6	[L] KOG2028 ATPase related to the helicase subunit of the Holliday junction resolvase
XM_014680484.1	YNL218w	39.1	585	299	13	1	1611	11	586	2e-104	378.6	[L] KOG2028 ATPase related to the helicase subunit of the Holliday junction resolvase
XM_014680484.1	At1g24290	45.8	426	210	9	331	1557	88	509	1.5e-94	345.9	[L] KOG2028 ATPase related to the helicase subunit of the Holliday junction resolvase
XM_014680484.1	Hs18426902	44.6	453	209	8	322	1557	210	661	3.3e-94	344.7	[L] KOG2028 ATPase related to the helicase subunit of the Holliday junction resolvase
XM_014680484.1	Hs18426904	40.6	453	202	9	322	1557	210	636	1.3e-79	296.2	[L] KOG2028 ATPase related to the helicase subunit of the Holliday junction resolvase
XM_014680485.1	SPAC6B12.04c	55.9	415	182	1	34	1278	7	420	1.4e-143	508.4	[E] KOG0257 Kynurenine aminotransferase, glutamine transaminase K
XM_014680485.1	YJL060w	50.7	432	204	4	10	1281	14	444	7.5e-126	449.5	[E] KOG0257 Kynurenine aminotransferase, glutamine transaminase K
XM_014680485.1	7299520	38	421	243	8	25	1260	2	413	2.7e-75	281.6	[E] KOG0257 Kynurenine aminotransferase, glutamine transaminase K
XM_014680485.1	At1g77670	35.7	417	234	8	16	1263	50	433	2.3e-66	251.9	[E] KOG0257 Kynurenine aminotransferase, glutamine transaminase K
XM_014680485.1	Hs4757928	34	418	264	6	40	1272	7	419	4.8e-64	244.2	[E] KOG0257 Kynurenine aminotransferase, glutamine transaminase K
XM_014680488.1	Hs4507933	46.9	1328	630	17	85	3900	4	1312	0	1139.4	[F] KOG0430 Xanthine dehydrogenase
XM_014680488.1	At4g34900	41.3	1345	703	24	100	3900	12	1347	5.8e-278	956.4	[F] KOG0430 Xanthine dehydrogenase
XM_014680488.1	CE16116	42	1348	699	25	97	3939	18	1349	1.7e-277	954.9	[F] KOG0430 Xanthine dehydrogenase
XM_014680488.1	Hs6598320	39.8	1328	732	18	97	3918	9	1323	7.9e-267	919.5	[F] KOG0430 Xanthine dehydrogenase
XM_014680488.1	Hs20536882	48	933	427	11	1249	3900	5	928	2.7e-243	841.3	[F] KOG0430 Xanthine dehydrogenase
XM_014680490.1	SPAP7G5.04c	53.3	1438	594	23	31	4221	14	1415	0	1460.7	[Q] KOG1178 Non-ribosomal peptide synthetase/alpha-aminoadipate reductase and related enzymes
XM_014680490.1	YBR115c	49.5	1416	665	20	37	4227	5	1389	0	1300.8	[Q] KOG1178 Non-ribosomal peptide synthetase/alpha-aminoadipate reductase and related enzymes
XM_014680490.1	At5g35930_1	22.4	653	400	16	862	2775	80	640	9.6e-29	128.6	[Q] KOG1178 Non-ribosomal peptide synthetase/alpha-aminoadipate reductase and related enzymes
XM_014680490.1	7300724	24.6	698	407	20	751	2748	21	631	1.3e-28	128.3	[Q] KOG1178 Non-ribosomal peptide synthetase/alpha-aminoadipate reductase and related enzymes
XM_014680490.1	SPAC23G3.02c	24.2	487	293	16	1303	2724	2877	3300	6.1e-15	82.8	[Q] KOG1178 Non-ribosomal peptide synthetase/alpha-aminoadipate reductase and related enzymes
XM_014680491.1	SPBP8B7.05c	49.2	189	95	1	289	852	45	233	2e-45	181.8	[P] KOG1578 Predicted carbonic anhydrase involved in protection against oxidative damage
XM_014680494.1	At4g05510	33.7	95	59	1	1	273	161	255	2.7e-11	67	[L] KOG1121 Tam3-transposase (Ac family)
XM_014680494.1	At3g23085	35.6	87	55	1	25	282	198	284	1.9e-09	60.8	[L] KOG1121 Tam3-transposase (Ac family)
XM_014680494.1	At3g62520	34.9	83	52	2	25	273	183	263	5.6e-09	59.3	[L] KOG1121 Tam3-transposase (Ac family)
XM_014680494.1	At1g42705	39.5	86	49	3	25	279	203	286	2.1e-08	57.4	[L] KOG1121 Tam3-transposase (Ac family)
XM_014680494.1	At1g42110	31.4	86	58	1	25	279	170	255	1.5e-06	51.2	[L] KOG1121 Tam3-transposase (Ac family)
XM_014680499.1	At1g76680	35.3	385	200	8	64	1173	19	369	3.9e-52	204.5	[CR] KOG0134 NADH:flavin oxidoreductase/12-oxophytodienoate reductase
XM_014680499.1	At1g76690	33.5	388	203	8	64	1173	21	371	1.1e-51	203	[CR] KOG0134 NADH:flavin oxidoreductase/12-oxophytodienoate reductase
XM_014680499.1	At2g06050	35.5	400	198	11	64	1176	19	387	8e-50	196.8	[CR] KOG0134 NADH:flavin oxidoreductase/12-oxophytodienoate reductase
XM_014680499.1	YPL171c	35.4	410	206	15	25	1173	13	390	5.4e-46	184.1	[CR] KOG0134 NADH:flavin oxidoreductase/12-oxophytodienoate reductase
XM_014680499.1	At1g17990	34.2	395	184	14	64	1173	16	359	2e-45	182.2	[CR] KOG0134 NADH:flavin oxidoreductase/12-oxophytodienoate reductase
XM_014680502.1	At4g32540	22.5	360	234	9	46	1110	22	341	3.6e-12	72	[Q] KOG1399 Flavin-containing monooxygenase
XM_014680502.1	CE20989	25.4	224	143	8	40	660	6	222	1.3e-09	63.5	[Q] KOG1399 Flavin-containing monooxygenase
XM_014680502.1	CE06138	23.8	223	151	6	40	666	5	222	1.1e-08	60.5	[Q] KOG1399 Flavin-containing monooxygenase
XM_014680502.1	CE10962	19.9	381	227	14	37	1077	1	337	7.1e-08	57.8	[Q] KOG1399 Flavin-containing monooxygenase
XM_014680503.1	SPAC977.14c	57.5	341	131	7	22	1017	9	344	2.1e-102	371.3	[C] KOG1575 Voltage-gated shaker-like K+ channel, subunit beta/KCNAB
XM_014680503.1	YPL088w	50.4	337	163	4	16	1020	4	338	3.7e-91	334	[C] KOG1575 Voltage-gated shaker-like K+ channel, subunit beta/KCNAB
XM_014680503.1	SPCC965.06	35	337	184	10	31	1005	18	331	9.3e-42	169.9	[C] KOG1575 Voltage-gated shaker-like K+ channel, subunit beta/KCNAB
XM_014680503.1	At1g04690	31	329	188	9	16	969	1	301	2.6e-36	151.8	[C] KOG1575 Voltage-gated shaker-like K+ channel, subunit beta/KCNAB
XM_014680503.1	Hs22044279	31.1	331	195	7	4	969	74	380	1.3e-35	149.4	[C] KOG1575 Voltage-gated shaker-like K+ channel, subunit beta/KCNAB
XM_014680505.1	SPAC18B11.05	29.6	379	226	9	226	1350	85	426	2.4e-37	155.6	[R] KOG2647 Predicted Dolichyl-phosphate-mannose-protein mannosyltransferase
XM_014680506.1	Hs14724070	26.4	823	466	31	403	2748	5	728	5.2e-49	196.4	[S] KOG1851 Uncharacterized conserved protein
XM_014680506.1	YFL007w	23.7	721	444	25	694	2715	371	1032	3.2e-30	134	[S] KOG1851 Uncharacterized conserved protein
XM_014680506.1	At3g13330	23.5	596	379	16	916	2595	170	724	1.5e-27	125.2	[S] KOG1851 Uncharacterized conserved protein
XM_014680506.1	CE05284	22.7	529	346	15	157	1683	81	566	1.3e-23	112.1	[S] KOG1851 Uncharacterized conserved protein
XM_014680506.1	YFL006w	37.2	196	99	4	5305	5889	82	254	8.4e-23	109.4	[S] KOG1851 Uncharacterized conserved protein
XM_014680508.1	YLL040c	34.4	3242	1940	60	1	9474	1	3138	0	1911.7	[U] KOG1809 Vacuolar protein sorting-associated protein
XM_014680508.1	SPBC16C6.02c	27.5	3126	2029	71	1	9264	1	2927	0	1147.5	[U] KOG1809 Vacuolar protein sorting-associated protein
XM_014680508.1	SPBC21C3.01c	27	2662	1723	65	1	7803	1	2503	5.7e-271	934.5	[U] KOG1809 Vacuolar protein sorting-associated protein
XM_014680508.1	SPBC31F10.18c	47.2	576	295	7	7771	9483	22	593	2.5e-154	547	[U] KOG1809 Vacuolar protein sorting-associated protein
XM_014680508.1	Hs15619010	24.6	1559	993	44	1	4422	2	1462	6.3e-113	409.5	[U] KOG1809 Vacuolar protein sorting-associated protein
XM_014680510.1	Hs4504007	49.6	514	248	8	211	1737	13	520	6.6e-133	473.4	[G] KOG2517 Ribulose kinase and related carbohydrate kinases
XM_014680510.1	Hs18596319	49.2	514	250	8	211	1737	13	520	9.6e-132	469.5	[G] KOG2517 Ribulose kinase and related carbohydrate kinases
XM_014680510.1	Hs15082263	48.6	514	253	8	211	1737	13	520	4e-130	464.2	[G] KOG2517 Ribulose kinase and related carbohydrate kinases
XM_014680510.1	Hs20475768	47.5	512	262	6	211	1737	13	520	1.9e-124	445.3	[G] KOG2517 Ribulose kinase and related carbohydrate kinases
XM_014680510.1	At1g80460	46.7	516	257	9	193	1701	2	512	8.1e-123	439.9	[G] KOG2517 Ribulose kinase and related carbohydrate kinases
XM_014680511.1	YPR024w	50.9	678	321	4	253	2271	58	728	3.1e-178	624.4	[O] KOG0734 AAA+-type ATPase containing the peptidase M41 domain
XM_014680511.1	SPCC965.04c	53.9	508	228	3	712	2220	195	701	3.6e-150	531.2	[O] KOG0734 AAA+-type ATPase containing the peptidase M41 domain
XM_014680511.1	At2g26140	49.6	559	247	9	703	2316	65	609	2.2e-139	495.4	[O] KOG0734 AAA+-type ATPase containing the peptidase M41 domain
XM_014680511.1	Hs21327685	51.4	479	223	4	793	2223	300	770	7e-130	463.8	[O] KOG0734 AAA+-type ATPase containing the peptidase M41 domain
XM_014680511.1	Hs7657689	51.4	479	223	4	793	2223	243	713	7e-130	463.8	[O] KOG0734 AAA+-type ATPase containing the peptidase M41 domain
XM_014680513.1	SPCC1906.01	75.8	364	86	1	1	1092	1	362	1.2e-164	578.2	[M] KOG1322 GDP-mannose pyrophosphorylase/mannose-1-phosphate guanylyltransferase
XM_014680513.1	YDL055c	72	364	99	1	1	1092	1	361	7.2e-154	542.3	[M] KOG1322 GDP-mannose pyrophosphorylase/mannose-1-phosphate guanylyltransferase
XM_014680513.1	Hs11761621	59.9	364	142	2	1	1092	1	360	2.8e-129	460.7	[M] KOG1322 GDP-mannose pyrophosphorylase/mannose-1-phosphate guanylyltransferase
XM_014680513.1	7296813	60.7	364	136	4	4	1092	12	369	2.9e-126	450.7	[M] KOG1322 GDP-mannose pyrophosphorylase/mannose-1-phosphate guanylyltransferase
XM_014680513.1	Hs11761619	55.8	391	142	3	1	1092	1	387	7e-125	446	[M] KOG1322 GDP-mannose pyrophosphorylase/mannose-1-phosphate guanylyltransferase
XM_014680514.1	SPBC1709.07	30.5	364	191	10	40	1119	6	311	5.3e-34	144.4	[I] KOG1478 3-keto sterol reductase
XM_014680514.1	YLR100w	28.3	367	209	8	46	1140	7	321	7.1e-31	134	[I] KOG1478 3-keto sterol reductase
XM_014680514.1	Hs7705421	29.6	230	135	7	43	729	5	208	1e-16	87	[I] KOG1478 3-keto sterol reductase
XM_014680514.1	Hs22052524	28.7	230	137	7	43	729	5	208	8.5e-16	84	[I] KOG1478 3-keto sterol reductase
XM_014680514.1	At3g61220	29.2	113	64	2	25	363	3	99	3.2e-07	55.5	[Q] KOG1208 Dehydrogenases with different specificities (related to short-chain alcohol dehydrogenases)
XM_014680517.1	At1g52030	68.3	41	13	0	158	36	294	334	1.6e-09	60.5	[R] TWOG0094 Lectins containing Jacalin domain
XM_014680517.1	Hs4557441	75.7	37	9	0	158	48	179	215	2.6e-09	59.7	[T] KOG4743 Cyclin-dependent kinase inhibitor
XM_014680517.1	Hs11426183	59.1	44	17	1	164	33	18	60	9.4e-07	51.2	[BK] KOG1472 Histone acetyltransferase SAGA/ADA, catalytic subunit PCAF/GCN5 and related proteins
XM_014680517.1	Hs10835101	59.1	44	17	1	164	33	18	60	9.4e-07	51.2	[BK] KOG1472 Histone acetyltransferase SAGA/ADA, catalytic subunit PCAF/GCN5 and related proteins
XM_014680519.1	CE10298	26.6	199	128	8	334	915	112	297	3.4e-10	65.5	[E] KOG0259 Tyrosine aminotransferase
XM_014680519.1	7292974	28.8	198	126	8	334	915	147	333	2.7e-07	55.8	[E] KOG0259 Tyrosine aminotransferase
XM_014680519.1	7299520	22.3	336	212	14	241	1164	32	346	1.8e-06	53.1	[E] KOG0257 Kynurenine aminotransferase, glutamine transaminase K
XM_014680521.1	SPAC16E8.09	26.7	596	389	12	31	1731	51	627	2.4e-60	233	[T] KOG3519 Invasion-inducing protein TIAM1/CDC24 and related RhoGEF GTPases
XM_014680521.1	YAL041w	27	385	266	5	163	1290	156	534	2.3e-39	163.3	[T] KOG3519 Invasion-inducing protein TIAM1/CDC24 and related RhoGEF GTPases
XM_014680521.1	Hs4504335	26.4	261	164	7	511	1275	1281	1519	5.7e-14	79	[T] KOG4240 Multidomain protein, contains SPEC repeats, PH, SH3, and separate rac-specific and rho-specific guanine nucleotide exchange factor domains
XM_014680521.1	Hs6005922_1	25.5	263	168	7	511	1281	1233	1473	2.8e-13	76.6	[T] KOG4240 Multidomain protein, contains SPEC repeats, PH, SH3, and separate rac-specific and rho-specific guanine nucleotide exchange factor domains
XM_014680521.1	Hs20548486	25.5	259	174	10	502	1245	237	487	1.1e-12	74.7	[T] KOG3519 Invasion-inducing protein TIAM1/CDC24 and related RhoGEF GTPases
XM_014680522.1	Hs4502477	31.2	321	187	11	835	1746	223	526	4.3e-37	155.6	[S] KOG0281 Beta-TrCP (transducin repeats containing)/Slimb proteins
XM_014680522.1	Hs16117783	31.2	321	187	11	835	1746	259	562	4.3e-37	155.6	[S] KOG0281 Beta-TrCP (transducin repeats containing)/Slimb proteins
XM_014680522.1	Hs16306494	29.8	322	194	10	826	1746	195	499	6.8e-35	148.3	[S] KOG0281 Beta-TrCP (transducin repeats containing)/Slimb proteins
XM_014680522.1	Hs16306496	29.8	322	194	10	826	1746	182	486	6.8e-35	148.3	[S] KOG0281 Beta-TrCP (transducin repeats containing)/Slimb proteins
XM_014680522.1	Hs16306498	29.8	322	194	10	826	1746	161	465	6.8e-35	148.3	[S] KOG0281 Beta-TrCP (transducin repeats containing)/Slimb proteins
XM_014680526.1	7303885	22.1	597	402	15	1207	2889	468	1037	5.5e-21	102.4	[U] KOG4809 Rab6 GTPase-interacting protein involved in endosome-to-TGN transport
XM_014680526.1	7291892	21.3	638	427	21	1291	3078	1109	1713	1.2e-20	101.3	[Z] KOG0161 Myosin class II heavy chain
XM_014680526.1	7298379	21.5	567	371	17	1252	2889	833	1346	7.9e-20	98.6	[ZR] KOG4568 Cytoskeleton-associated protein and related proteins
XM_014680526.1	Hs4505993	23.3	511	325	16	1339	2769	1187	1664	1.1e-18	94.7	[Z] KOG0516 Dystonin, GAS (Growth-arrest-specific protein), and related proteins
XM_014680526.1	At5g41790	19.5	910	600	25	454	3057	253	1071	7.4e-18	92	[Z] LSE0280 A Cytoskeleton-associated protein
XM_014680527.1	CE05224	25.6	391	279	7	52	1200	10	396	1.9e-29	129.4	[R] KOG2563 Permease of the major facilitator superfamily
XM_014680527.1	Hs8923350	25.1	398	274	8	49	1188	77	468	4.7e-28	124.8	[R] KOG2563 Permease of the major facilitator superfamily
XM_014680527.1	7304188	24.3	391	271	8	52	1164	50	435	1.8e-27	122.9	[R] KOG2563 Permease of the major facilitator superfamily
XM_014680527.1	CE16914	24.3	379	263	8	70	1176	84	448	1.6e-23	109.8	[R] KOG2563 Permease of the major facilitator superfamily
XM_014680527.1	Hs14249552	26.6	376	241	7	55	1095	46	415	5.2e-19	94.7	[R] KOG2563 Permease of the major facilitator superfamily
XM_014680528.1	SPBC3D6.14c	41.3	121	57	2	365	3	63	169	9.3e-10	62.4	[GO] KOG4157 beta-1,6-N-acetylglucosaminyltransferase, contains WSC domain
XM_014680528.1	YKR092c	46.7	92	47	1	278	9	32	123	1.6e-09	61.6	[Y] KOG2992 Nucleolar GTPase/ATPase p130
XM_014680528.1	7290719	57.1	56	24	0	272	105	203	258	4.3e-07	53.5	[S] KOG2985 Uncharacterized conserved protein
XM_014680528.1	Hs4505923	60	50	20	0	254	105	605	654	7.3e-07	52.8	[Z] KOG3756 Pinin (desmosome-associated protein)
XM_014680528.1	Hs17454269	57.6	59	24	1	278	105	570	628	7.3e-07	52.8	[Z] KOG3756 Pinin (desmosome-associated protein)
XM_014680529.1	SPAC29B12.11c	31.2	125	70	4	25	399	57	165	9.8e-11	65.9	[T] KOG3294 WW domain binding protein WBP-2, contains GRAM domain
XM_014680531.1	SPAC4D7.04c	52.2	180	86	0	16	555	1	180	6.1e-53	207.2	[I] KOG1602 Cis-prenyltransferase
XM_014680531.1	YBR002c	45.3	170	87	1	115	624	31	194	1.3e-39	162.9	[I] KOG1602 Cis-prenyltransferase
XM_014680531.1	YMR101c	42.9	182	102	2	22	561	35	216	3e-36	151.8	[I] KOG1602 Cis-prenyltransferase
XM_014680531.1	Hs13376337	47	149	79	0	100	546	20	168	9.8e-35	146.7	[I] KOG1602 Cis-prenyltransferase
XM_014680531.1	7290854	46	163	87	1	55	540	5	167	1.7e-34	146	[I] KOG1602 Cis-prenyltransferase
XM_014680532.1	YNR050c	63.1	445	161	3	19	1347	2	445	2.3e-157	554.3	[E] KOG0172 Lysine-ketoglutarate reductase/saccharopine dehydrogenase
XM_014680532.1	SPBC3B8.03	60.1	444	171	4	31	1347	5	447	1.7e-152	538.1	[E] KOG0172 Lysine-ketoglutarate reductase/saccharopine dehydrogenase
XM_014680532.1	Hs13027640	38	439	258	8	25	1317	482	914	3.7e-83	307.8	[E] KOG0172 Lysine-ketoglutarate reductase/saccharopine dehydrogenase
XM_014680532.1	7297296	39.4	439	251	7	25	1317	529	960	1.2e-81	302.8	[E] KOG0172 Lysine-ketoglutarate reductase/saccharopine dehydrogenase
XM_014680532.1	CE18095	36.6	445	260	9	25	1326	492	925	1.3e-75	282.7	[E] KOG0172 Lysine-ketoglutarate reductase/saccharopine dehydrogenase
XM_014680533.1	SPBC1711.08	39.8	329	183	6	13	966	7	331	1e-66	252.7	[S] KOG2936 Uncharacterized conserved protein
XM_014680533.1	YDR214w	37.6	348	188	8	1	966	1	345	3.1e-58	224.6	[S] KOG2936 Uncharacterized conserved protein
XM_014680533.1	Hs6912280	32.1	318	210	5	13	966	21	332	3.1e-42	171.4	[S] KOG2936 Uncharacterized conserved protein
XM_014680533.1	CE07817	26.9	324	232	4	13	978	21	341	1.4e-34	146	[S] KOG2936 Uncharacterized conserved protein
XM_014680533.1	Hs4505285	32.1	140	84	3	236	631	1505	1641	9e-10	63.5	[WV] KOG1216 von Willebrand factor and related coagulation proteins
XM_014680534.1	YLR337c	23.6	437	266	14	244	1476	304	698	6.8e-09	62.4	[Z] KOG4462 WASP-interacting protein VRP1/WIP, contains WH2 domain
XM_014680536.1	YAL067c	36.6	454	280	5	82	1425	110	561	5e-86	317.4	[G] KOG2533 Permease of the major facilitator superfamily
XM_014680536.1	YGR065c	31.4	455	299	5	94	1422	101	554	5e-70	264.2	[G] KOG2533 Permease of the major facilitator superfamily
XM_014680536.1	SPBC2G2.01c	31.9	404	270	3	136	1338	21	422	3.9e-67	254.6	[G] KOG2533 Permease of the major facilitator superfamily
XM_014680536.1	YCR028c	34.1	413	250	8	136	1329	26	431	1.4e-59	229.6	[G] KOG2533 Permease of the major facilitator superfamily
XM_014680536.1	SPAC1039.04	27.7	448	291	15	124	1419	46	476	9.8e-34	143.7	[G] KOG2533 Permease of the major facilitator superfamily
XM_014680538.1	YLR377c	55.6	340	142	4	28	1041	14	346	7.8e-105	379.4	[G] KOG1458 Fructose-1,6-bisphosphatase
XM_014680538.1	SPBC1198.14c	54.9	348	134	5	28	1029	3	341	3.7e-99	360.5	[G] KOG1458 Fructose-1,6-bisphosphatase
XM_014680538.1	At1g43670	49.4	342	166	4	25	1050	5	339	4.4e-92	337	[G] KOG1458 Fructose-1,6-bisphosphatase
XM_014680538.1	CE21023	46.3	337	174	4	34	1044	10	339	8.4e-83	306.2	[G] KOG1458 Fructose-1,6-bisphosphatase
XM_014680538.1	7298626	43.2	333	175	5	37	1026	9	330	1.1e-77	289.3	[G] KOG1458 Fructose-1,6-bisphosphatase
XM_014680539.1	YOR270c	48.5	856	389	10	13	2538	6	823	4.7e-228	790	[C] KOG2189 Vacuolar H+-ATPase V0 sector, subunit a
XM_014680539.1	SPAC16E8.07c	45.2	832	419	9	85	2550	1	805	4.4e-210	730.3	[C] KOG2189 Vacuolar H+-ATPase V0 sector, subunit a
XM_014680539.1	YMR054w	43.3	902	447	15	1	2550	1	890	8.6e-198	689.5	[C] KOG2189 Vacuolar H+-ATPase V0 sector, subunit a
XM_014680539.1	Hs19913418	42.6	859	440	12	22	2550	5	826	3.7e-185	647.5	[C] KOG2189 Vacuolar H+-ATPase V0 sector, subunit a
XM_014680539.1	CE00438	40.3	926	468	13	7	2556	12	928	8.4e-177	619.8	[C] KOG2189 Vacuolar H+-ATPase V0 sector, subunit a
XM_014680541.1	SPAPB1E7.04c	28.1	292	185	6	1679	813	877	1146	1.1e-12	73.9	[M] KOG4701 Chitinase
XM_014680541.1	CE21470	24.7	299	196	5	1715	840	26	302	5.3e-10	65.1	[TV] KOG4297 C-type lectin
XM_014680541.1	SPAC17C9.03	25.3	229	164	4	715	1401	539	760	5e-08	58.5	[J] KOG0401 Translation initiation factor 4F, ribosome/mRNA-bridging subunit (eIF-4G)
XM_014680541.1	At3g28840	25.5	274	173	8	1622	831	98	350	5.5e-07	55.1	[S] LSE0099 A Uncharacterized protein
XM_014680541.1	7300342	25.9	309	187	8	1364	444	149	417	7.2e-07	54.7	[T] KOG2085 Serine/threonine protein phosphatase 2A, regulatory subunit
XM_014680542.1	YEL009c	28.2	220	117	7	763	1314	61	275	5.4e-10	64.7	[K] KOG0837 Transcriptional activator of the JUN family
XM_014680544.1	SPBC4F6.11c	40.4	364	195	8	1	1080	199	544	2e-63	241.9	[E] KOG0573 Asparagine synthase
XM_014680544.1	Hs9506697	35.5	400	196	9	13	1074	239	622	7.6e-55	213.4	[E] KOG0573 Asparagine synthase
XM_014680544.1	7289856	35.5	313	153	6	163	1080	294	564	3.3e-42	171.4	[E] KOG0573 Asparagine synthase
XM_014680544.1	YML096w	35.1	339	164	10	88	1080	228	518	6.5e-38	157.1	[E] KOG0573 Asparagine synthase
XM_014680544.1	CE06195	31.2	327	175	10	73	1047	174	452	4.7e-28	124.4	[E] KOG0573 Asparagine synthase
XM_014680545.1	Hs9506697	30.7	202	115	7	1	588	1	183	1.7e-13	75.5	[E] KOG0573 Asparagine synthase
XM_014680546.1	SPBC4F6.10	42.5	398	194	8	583	1776	84	446	8.7e-79	293.9	[U] KOG2319 Vacuolar assembly/sorting protein VPS9
XM_014680546.1	YML097c	39.4	340	180	7	610	1611	32	351	1.2e-59	230.3	[U] KOG2319 Vacuolar assembly/sorting protein VPS9
XM_014680546.1	At5g09320_1	32.9	292	156	5	703	1563	11	267	1.6e-35	150.2	[U] KOG2319 Vacuolar assembly/sorting protein VPS9
XM_014680546.1	At3g19770	40.2	184	102	4	1063	1599	52	232	3e-31	136	[U] KOG2319 Vacuolar assembly/sorting protein VPS9
XM_014680546.1	Hs7657496_3	32.4	287	145	8	709	1536	30	278	1.8e-28	126.7	[U] KOG2319 Vacuolar assembly/sorting protein VPS9
XM_014680548.1	Hs19923527	44.3	61	34	0	388	570	179	239	5.7e-11	67	[I] KOG2329 Alkaline ceramidase
XM_014680549.1	7294764_2	29.6	125	83	2	1450	1812	7	130	4e-08	58.9	[R] KOG1075 FOG: Reverse transcriptase
XM_014680549.1	At4g09710	24.5	200	139	4	1186	1776	316	506	8.4e-06	51.2	[R] KOG1075 FOG: Reverse transcriptase
XM_014680552.1	YNL268w	47.6	540	269	5	52	1659	81	610	7.9e-144	509.6	[E] KOG1286 Amino acid transporters
XM_014680552.1	YEL063c	46.7	518	271	3	118	1659	73	589	1.3e-138	492.3	[E] KOG1286 Amino acid transporters
XM_014680552.1	YNL270c	45.6	548	280	6	34	1650	31	569	3.8e-138	490.7	[E] KOG1286 Amino acid transporters
XM_014680552.1	YPL265w	39	549	312	7	1	1614	38	574	1.6e-107	389	[E] KOG1286 Amino acid transporters
XM_014680552.1	SPCC777.04	39.6	490	290	4	124	1581	31	518	1.9e-105	382.1	[E] KOG1286 Amino acid transporters
XM_014680553.1	Hs18699730	25	436	269	15	109	1323	64	472	4.5e-25	114.8	[G] KOG2504 Monocarboxylate transporter
XM_014680553.1	7299667	25.4	346	235	9	109	1089	32	373	1.3e-24	113.2	[G] KOG2504 Monocarboxylate transporter
XM_014680553.1	Hs20559959	26.4	326	221	10	109	1059	7	322	6.1e-22	104.4	[G] KOG2504 Monocarboxylate transporter
XM_014680553.1	YKL221w	24.3	338	235	10	115	1095	37	364	3.1e-18	92	[G] KOG2504 Monocarboxylate transporter
XM_014680553.1	YOL119c	23.5	345	246	7	73	1062	78	419	1.7e-16	86.3	[G] KOG2504 Monocarboxylate transporter
XM_014680557.1	Hs4826838	28.5	1235	778	26	841	4365	340	1529	1.7e-124	446.8	[Q] KOG0054 Multidrug resistance-associated protein/mitoxantrone resistance protein, ABC superfamily
XM_014680557.1	Hs9955958	28.5	1235	778	26	841	4365	298	1487	1.7e-124	446.8	[Q] KOG0054 Multidrug resistance-associated protein/mitoxantrone resistance protein, ABC superfamily
XM_014680557.1	At3g59140	28.2	1293	835	28	580	4359	146	1377	1.2e-122	440.7	[Q] KOG0054 Multidrug resistance-associated protein/mitoxantrone resistance protein, ABC superfamily
XM_014680557.1	YDR135c	26.3	1485	942	37	202	4353	72	1505	2.7e-119	429.5	[Q] KOG0054 Multidrug resistance-associated protein/mitoxantrone resistance protein, ABC superfamily
XM_014680557.1	At1g30400	27.2	1310	845	32	568	4362	227	1472	1.7e-116	420.2	[Q] KOG0054 Multidrug resistance-associated protein/mitoxantrone resistance protein, ABC superfamily
XM_014680558.1	Hs4503199	39.2	153	91	2	1	456	333	484	6.7e-27	119.8	[Q] KOG0156 Cytochrome P450 CYP2 subfamily
XM_014680558.1	Hs4503201	40.9	149	85	2	13	453	337	484	1.1e-26	119	[Q] KOG0156 Cytochrome P450 CYP2 subfamily
XM_014680558.1	At2g23220	41.5	142	77	1	13	438	335	470	9.7e-26	115.9	[Q] KOG0156 Cytochrome P450 CYP2 subfamily
XM_014680558.1	At2g45550	41.4	152	86	2	13	468	331	479	1.8e-24	111.7	[Q] KOG0156 Cytochrome P450 CYP2 subfamily
XM_014680558.1	At3g28740	40.1	142	79	1	13	438	328	463	2.4e-24	111.3	[Q] KOG0156 Cytochrome P450 CYP2 subfamily
XM_014680559.1	CE24469	29.8	205	124	5	901	1497	171	361	1.7e-19	96.7	[L] KOG2248 3'-5' exonuclease
XM_014680559.1	CE25823	31.2	176	107	4	901	1428	134	295	8.3e-19	94.4	[L] KOG2248 3'-5' exonuclease
XM_014680559.1	Hs13569960	26.1	337	201	13	532	1458	30	346	4.5e-17	88.6	[L] KOG2249 3'-5' exonuclease
XM_014680559.1	Hs22050764	33.3	168	96	5	940	1443	335	486	7.2e-15	81.3	[L] KOG2248 3'-5' exonuclease
XM_014680559.1	SPAC637.09	34.5	168	93	7	928	1428	267	418	9.5e-15	80.9	[L] KOG2248 3'-5' exonuclease
XM_014680561.1	YOR063w	74.7	388	97	1	2626	3789	1	387	4e-175	614.8	[J] KOG0746 60S ribosomal protein L3 and related proteins
XM_014680561.1	SPAC17A5.03	75.8	388	93	1	2626	3789	1	387	1.8e-172	605.9	[J] KOG0746 60S ribosomal protein L3 and related proteins
XM_014680561.1	SPAPB8E5.06c	75.5	388	94	1	2626	3789	1	387	2.4e-172	605.5	[J] KOG0746 60S ribosomal protein L3 and related proteins
XM_014680561.1	SPBC23E6.09	42.2	844	434	17	19	2499	292	1098	4.4e-166	584.7	[R] KOG1124 FOG: TPR repeat
XM_014680561.1	Hs4506649	66.5	397	125	2	2626	3792	1	397	8.9e-159	560.5	[J] KOG0746 60S ribosomal protein L3 and related proteins
XM_014680563.1	YPR159w	44.4	594	300	9	202	1926	113	695	2.8e-140	498	[MG] TWOG0133 Beta-glucan synthesis-associated protein
XM_014680563.1	SPAC23H3.11c	47.9	495	225	8	496	1926	132	611	2.7e-135	481.5	[MG] TWOG0133 Beta-glucan synthesis-associated protein
XM_014680563.1	YGR143w	44.8	576	272	14	313	1953	196	754	1.4e-128	459.1	[MG] TWOG0133 Beta-glucan synthesis-associated protein
XM_014680563.1	SPAC17G6.11c	47.8	494	232	10	487	1926	139	620	8.2e-124	443.4	[MG] TWOG0133 Beta-glucan synthesis-associated protein
XM_014680565.1	SPAC644.11c	49.4	443	187	8	22	1314	8	425	3.6e-107	387.5	[T] KOG0787 Dehydrogenase kinase
XM_014680565.1	At3g06483	45.5	286	135	5	502	1311	99	379	4.3e-60	231.1	[T] KOG0787 Dehydrogenase kinase
XM_014680565.1	7303893	46.4	278	130	6	511	1311	106	375	8.1e-59	226.9	[T] KOG0787 Dehydrogenase kinase
XM_014680565.1	Hs4885545	46.9	273	133	5	502	1302	99	365	1.2e-57	223	[T] KOG0787 Dehydrogenase kinase
XM_014680565.1	Hs19923736	43.8	276	141	6	493	1302	100	367	1.9e-55	215.7	[T] KOG0787 Dehydrogenase kinase
XM_014680567.1	Hs4557269	65.6	471	160	1	7	1419	8	476	3.5e-172	603.6	[F] KOG2700 Adenylosuccinate lyase
XM_014680567.1	YLR359w	66	465	157	1	16	1407	5	469	5.6e-170	596.3	[F] KOG2700 Adenylosuccinate lyase
XM_014680567.1	SPBC14F5.09c	62.9	469	173	1	22	1425	7	475	1.7e-166	584.7	[F] KOG2700 Adenylosuccinate lyase
XM_014680567.1	7300210	58.1	473	196	1	1	1419	1	471	2.1e-156	551.2	[F] KOG2700 Adenylosuccinate lyase
XM_014680567.1	CE06248	45.6	469	247	5	10	1407	3	466	2.3e-107	388.3	[F] KOG2700 Adenylosuccinate lyase
XM_014680568.1	YJL085w	22.6	651	430	17	34	1875	8	621	9.2e-40	164.1	[U] KOG2344 Exocyst component protein and related proteins
XM_014680568.1	SPBC106.20	20.9	531	383	14	292	1854	100	603	1.3e-22	107.1	[U] KOG2344 Exocyst component protein and related proteins
XM_014680568.1	At5g13990	21.9	301	195	10	994	1875	411	678	1e-06	54.3	[U] KOG2344 Exocyst component protein and related proteins
XM_014680569.1	Hs4826914_3	28.3	470	235	18	439	1707	2	416	1.6e-25	117.1	[I] KOG1325 Lysophospholipase
XM_014680569.1	Hs14730527_2	32.1	293	149	11	457	1320	7	254	1.8e-24	113.6	[I] KOG1325 Lysophospholipase
XM_014680569.1	Hs4505851	28.7	296	153	10	433	1317	4	242	1.1e-16	87.8	[I] KOG1325 Lysophospholipase
XM_014680569.1	Hs16163041	28.7	296	153	10	433	1317	4	242	1.4e-16	87.4	[I] KOG1325 Lysophospholipase
XM_014680569.1	Hs22057367	44.7	103	55	2	430	735	35	136	2.9e-14	79.7	[I] KOG1325 Lysophospholipase
XM_014680570.1	Hs4506249	33.3	186	102	6	25	576	29	194	2.4e-17	89.4	[TR] KOG2283 Clathrin coat dissociation kinase GAK/PTEN/Auxilin and related tyrosine phosphatases
XM_014680570.1	7297635	34.1	167	91	6	31	525	39	188	4.6e-16	85.1	[TR] KOG2283 Clathrin coat dissociation kinase GAK/PTEN/Auxilin and related tyrosine phosphatases
XM_014680570.1	SPBC609.02	34.1	164	92	3	31	522	36	183	1e-15	84	[TR] KOG2283 Clathrin coat dissociation kinase GAK/PTEN/Auxilin and related tyrosine phosphatases
XM_014680570.1	Hs18640756	32.5	166	93	5	31	516	151	301	1.3e-15	83.6	[TR] KOG2283 Clathrin coat dissociation kinase GAK/PTEN/Auxilin and related tyrosine phosphatases
XM_014680570.1	At3g19420	30.3	155	93	3	61	525	180	319	5e-15	81.6	[TR] KOG2283 Clathrin coat dissociation kinase GAK/PTEN/Auxilin and related tyrosine phosphatases
XM_014680572.1	At1g12770_2	21.6	398	256	8	136	1257	63	428	3.3e-06	52.4	[R] KOG4197 FOG: PPR repeat
XM_014680573.1	Hs6912486	60.5	119	47	0	1	357	1	119	2e-36	150.6	[A] KOG3293 Small nuclear ribonucleoprotein (snRNP)
XM_014680573.1	SPBC30D10.06	63.3	120	42	2	1	357	1	119	6e-36	149.1	[A] KOG3293 Small nuclear ribonucleoprotein (snRNP)
XM_014680573.1	At5g27720	59.7	129	41	2	1	354	1	129	1e-35	148.3	[A] KOG3293 Small nuclear ribonucleoprotein (snRNP)
XM_014680573.1	CE01277	56.8	125	43	2	1	351	2	123	2.5e-34	143.7	[A] KOG3293 Small nuclear ribonucleoprotein (snRNP)
XM_014680573.1	7297687	56.2	128	45	4	4	357	1	127	4.7e-33	139.4	[A] KOG3293 Small nuclear ribonucleoprotein (snRNP)
XM_014680574.1	YPL001w	32.6	390	204	13	19	1182	11	343	2.5e-40	165.6	[B] KOG2696 Histone acetyltransferase type b catalytic subunit
XM_014680574.1	Hs4504341	25.5	459	260	14	13	1338	23	416	1.2e-29	130.2	[B] KOG2696 Histone acetyltransferase type b catalytic subunit
XM_014680574.1	CE03495	30.9	311	168	11	73	978	159	431	2.2e-28	125.9	[B] KOG2696 Histone acetyltransferase type b catalytic subunit
XM_014680574.1	7296673	24.5	424	229	12	94	1320	35	382	1.4e-27	123.2	[B] KOG2696 Histone acetyltransferase type b catalytic subunit
XM_014680574.1	At5g56740	22.9	376	237	12	7	1089	24	361	1.7e-15	83.2	[B] KOG2696 Histone acetyltransferase type b catalytic subunit
XM_014680578.1	CE12962	34	424	202	11	820	1986	1	381	1.5e-48	193.4	[U] KOG3907 ZIP-like zinc transporter proteins
XM_014680578.1	Hs8922968	36.7	283	132	9	1153	1986	67	307	1.6e-34	146.7	[U] KOG3907 ZIP-like zinc transporter proteins
XM_014680578.1	7304319	36.6	194	105	5	1450	1986	93	283	1.5e-24	113.6	[U] KOG3907 ZIP-like zinc transporter proteins
XM_014680578.1	YOR079c	33.9	109	65	3	1498	1821	164	266	6.1e-10	65.1	[U] KOG3907 ZIP-like zinc transporter proteins
XM_014680579.1	Hs16117781	36.1	352	207	8	754	1758	333	683	3.8e-60	231.9	[R] KOG0274 Cdc4 and related F-box and WD-40 proteins
XM_014680579.1	Hs16117779	36.1	352	207	8	754	1758	253	603	3.8e-60	231.9	[R] KOG0274 Cdc4 and related F-box and WD-40 proteins
XM_014680579.1	CE25007	31.2	491	286	15	298	1710	84	542	1.1e-59	230.3	[R] KOG0274 Cdc4 and related F-box and WD-40 proteins
XM_014680579.1	CE27762	31.2	491	286	15	298	1710	82	540	1.1e-59	230.3	[R] KOG0274 Cdc4 and related F-box and WD-40 proteins
XM_014680579.1	7292465	35.6	337	197	7	796	1758	965	1297	1.2e-58	226.9	[R] KOG0274 Cdc4 and related F-box and WD-40 proteins
XM_014680591.1	CE22824	38.8	80	46	1	34	264	19	98	9.9e-09	60.1	[O] KOG0429 Ubiquitin-conjugating enzyme-related protein Ft1, involved in programmed cell death
XM_014680591.1	YGL058w	35.1	74	47	1	40	258	6	79	2.4e-07	55.5	[O] KOG0419 Ubiquitin-protein ligase
XM_014680593.1	7293009	31.3	578	361	16	25	1716	60	615	8.8e-61	233.8	[R] KOG1238 Glucose dehydrogenase/choline dehydrogenase/mandelonitrile lyase (GMC oxidoreductase family)
XM_014680593.1	7298830	30.3	588	344	18	25	1722	65	608	5.3e-58	224.6	[R] KOG1238 Glucose dehydrogenase/choline dehydrogenase/mandelonitrile lyase (GMC oxidoreductase family)
XM_014680593.1	Hs18556423	30.5	587	335	17	16	1713	38	572	2.9e-56	218.8	[R] KOG1238 Glucose dehydrogenase/choline dehydrogenase/mandelonitrile lyase (GMC oxidoreductase family)
XM_014680593.1	7301449	27.9	588	378	16	25	1728	48	609	4.7e-54	211.5	[R] KOG1238 Glucose dehydrogenase/choline dehydrogenase/mandelonitrile lyase (GMC oxidoreductase family)
XM_014680593.1	CE03052	28	586	354	18	31	1713	40	582	2.6e-52	205.7	[R] KOG1238 Glucose dehydrogenase/choline dehydrogenase/mandelonitrile lyase (GMC oxidoreductase family)
XM_014680594.1	At2g22260	28.4	141	82	4	781	1182	196	324	2.5e-08	59.3	[L] TWOG0626 Predicted alkylated DNA repair protein
XM_014680596.1	YDR142c	43.1	392	156	6	1	1035	1	372	1.2e-84	312.4	[U] KOG0277 Peroxisomal targeting signal type 2 receptor
XM_014680596.1	At1g29260	40.8	341	157	9	25	1032	8	308	1.6e-65	248.8	[U] KOG0277 Peroxisomal targeting signal type 2 receptor
XM_014680596.1	Hs4505731	33.5	343	186	7	13	1035	13	315	8.8e-48	189.9	[U] KOG0277 Peroxisomal targeting signal type 2 receptor
XM_014680596.1	SPAP17D4.01	31.9	335	185	5	37	1035	2	295	9.7e-47	186.4	[U] KOG0277 Peroxisomal targeting signal type 2 receptor
XM_014680596.1	7295052	30.2	364	188	13	10	1026	6	328	2.7e-33	141.7	[U] KOG0277 Peroxisomal targeting signal type 2 receptor
XM_014680597.1	SPBC29A10.12	46.5	213	102	7	28	660	3	205	8.6e-41	166	[S] KOG3223 Uncharacterized conserved protein
XM_014680597.1	Hs19923969	36.2	229	108	7	10	606	3	223	1.7e-25	115.2	[S] KOG3223 Uncharacterized conserved protein
XM_014680597.1	7300472	35.8	212	110	5	13	579	3	211	7.3e-24	109.8	[S] KOG3223 Uncharacterized conserved protein
XM_014680597.1	CE27033	34.6	228	111	7	10	600	3	223	1.5e-21	102.1	[S] KOG3223 Uncharacterized conserved protein
XM_014680597.1	At1g16210	31.3	198	126	5	10	591	35	226	4.6e-18	90.5	[S] KOG3223 Uncharacterized conserved protein
XM_014680598.1	YDR331w	70.5	281	78	2	49	891	28	303	1.1e-110	399.1	[O] KOG1349 Gpi-anchor transamidase
XM_014680598.1	SPCC11E10.02c	61.7	300	97	4	28	903	7	296	5.9e-101	366.7	[O] KOG1349 Gpi-anchor transamidase
XM_014680598.1	Hs14724559	56	307	125	4	70	990	42	338	3e-92	337.8	[O] KOG1349 Gpi-anchor transamidase
XM_014680598.1	7290241	53.1	322	127	4	7	915	1	317	1.2e-90	332.4	[O] KOG1349 Gpi-anchor transamidase
XM_014680598.1	At1g08750	55.2	308	127	4	31	936	6	308	3.1e-89	327.8	[O] KOG1349 Gpi-anchor transamidase
XM_014680599.1	SPBC3D6.14c	32.4	173	103	3	578	60	49	207	8.2e-06	51.6	[GO] KOG4157 beta-1,6-N-acetylglucosaminyltransferase, contains WSC domain
XM_014680600.1	At1g18270_1	47.2	481	244	7	19	1446	629	1104	4.2e-117	420.6	[R] KOG0409 Predicted dehydrogenase
XM_014680601.1	At3g20810	40.3	144	51	3	1180	1611	301	409	7.2e-25	114.4	[BT] KOG2132 Uncharacterized conserved protein, contains JmjC domain
XM_014680601.1	7292005	35	137	72	4	583	993	156	275	3.5e-19	95.5	[BT] KOG2132 Uncharacterized conserved protein, contains JmjC domain
XM_014680601.1	Hs20562348	26.3	297	157	8	94	984	61	295	1e-18	94	[BT] KOG2132 Uncharacterized conserved protein, contains JmjC domain
XM_014680601.1	Hs13376123	26.3	297	157	8	94	984	61	295	2.9e-18	92.4	[BT] KOG2132 Uncharacterized conserved protein, contains JmjC domain
XM_014680601.1	CE05235	30.9	149	67	3	1165	1611	465	577	5.2e-15	81.6	[BT] KOG2132 Uncharacterized conserved protein, contains JmjC domain
XM_014680602.1	YHR168w	47.8	178	82	1	820	1353	285	451	5.3e-42	171.4	[R] KOG1489 Predicted GTP-binding protein (ODN superfamily)
XM_014680605.1	At5g22840	28	507	263	15	85	1440	21	480	4.5e-34	144.8	[T] KOG1290 Serine/threonine protein kinase
XM_014680605.1	At2g17530	27.8	478	267	15	85	1452	14	435	2.7e-31	135.6	[T] KOG1290 Serine/threonine protein kinase
XM_014680605.1	At4g35500	28.2	482	250	16	85	1446	14	427	7.9e-31	134	[T] KOG1290 Serine/threonine protein kinase
XM_014680605.1	SPBC530.14c	36.1	238	109	9	37	732	41	241	7.2e-24	110.9	[T] KOG1290 Serine/threonine protein kinase
XM_014680605.1	Hs4507221	32.2	261	126	10	13	777	41	256	2.1e-23	109.4	[T] KOG1290 Serine/threonine protein kinase
XM_014680606.1	At4g05510	23.8	677	390	22	55	2025	28	598	1.2e-33	144.1	[L] KOG1121 Tam3-transposase (Ac family)
XM_014680606.1	At3g14800	22.2	582	378	17	343	2007	124	657	7.6e-25	114.8	[L] KOG1121 Tam3-transposase (Ac family)
XM_014680606.1	At1g08105	22.4	492	299	11	94	1536	147	566	1.5e-20	100.5	[L] KOG1121 Tam3-transposase (Ac family)
XM_014680606.1	At5g39060	25.9	320	181	6	610	1536	74	348	4e-18	92.4	[L] KOG1121 Tam3-transposase (Ac family)
XM_014680606.1	At4g13120	22.5	608	361	23	349	2043	159	699	1.5e-17	90.5	[L] KOG1121 Tam3-transposase (Ac family)
XM_014680608.1	At4g10580	39.5	380	220	2	7	1146	535	904	1.3e-81	302.4	[R] KOG0017 FOG: Transposon-encoded proteins with TYA, reverse transcriptase, integrase domains in various combinations
XM_014680608.1	At2g14650	39.5	380	220	2	7	1146	510	879	1.5e-80	298.9	[R] KOG0017 FOG: Transposon-encoded proteins with TYA, reverse transcriptase, integrase domains in various combinations
XM_014680608.1	At2g04670	38.7	380	223	2	7	1146	561	930	3.1e-78	291.2	[R] KOG0017 FOG: Transposon-encoded proteins with TYA, reverse transcriptase, integrase domains in various combinations
XM_014680608.1	At2g10780	40.3	367	209	2	7	1107	703	1059	4.4e-77	287.3	[R] KOG0017 FOG: Transposon-encoded proteins with TYA, reverse transcriptase, integrase domains in various combinations
XM_014680608.1	At2g06890	37.8	384	229	2	1	1152	461	834	1.1e-75	282.7	[R] KOG0017 FOG: Transposon-encoded proteins with TYA, reverse transcriptase, integrase domains in various combinations
XM_014680609.1	YPL268w	32.6	861	452	26	706	3222	109	863	3.7e-103	375.6	[T] KOG0169 Phosphoinositide-specific phospholipase C
XM_014680609.1	SPAC22F8.11	39.6	482	245	13	682	2100	157	601	6.1e-82	305.1	[T] KOG0169 Phosphoinositide-specific phospholipase C
XM_014680609.1	Hs4505867	28.6	744	453	21	1282	3453	53	738	1.2e-64	247.7	[I] KOG1265 Phospholipase C
XM_014680609.1	Hs11386139	25.9	990	593	32	688	3456	16	931	3.9e-60	232.6	[I] KOG1265 Phospholipase C
XM_014680609.1	Hs4758938	29.1	694	365	23	1291	3270	208	808	2.4e-57	223.4	[I] KOG1265 Phospholipase C
XM_014680610.1	SPAC1399.03	54.1	499	226	3	19	1512	22	518	3.9e-167	587	[FH] KOG2466 Uridine permease/thiamine transporter/allantoin transport
XM_014680610.1	SPAC29B12.14c	53.2	491	227	3	37	1506	26	514	8.5e-162	569.3	[FH] KOG2466 Uridine permease/thiamine transporter/allantoin transport
XM_014680610.1	YIR028w	47.7	514	248	9	19	1524	83	587	1.1e-140	499.2	[FH] KOG2466 Uridine permease/thiamine transporter/allantoin transport
XM_014680610.1	YBR021w	47.5	509	246	9	19	1509	81	580	4.2e-137	487.3	[FH] KOG2466 Uridine permease/thiamine transporter/allantoin transport
XM_014680610.1	YBL042c	48.1	484	241	5	76	1506	112	592	1e-135	482.6	[FH] KOG2466 Uridine permease/thiamine transporter/allantoin transport
XM_014680612.1	SPAPJ691.03	44.8	67	37	0	37	237	2	68	1.2e-12	71.2	[S] KOG4604 Uncharacterized conserved protein
XM_014680612.1	Hs17439908_1	39.7	63	38	0	49	237	1	63	6.1e-09	58.9	[S] KOG4604 Uncharacterized conserved protein
XM_014680612.1	7292950	45.3	53	29	0	55	213	6	58	7.5e-07	52	[S] KOG4604 Uncharacterized conserved protein
XM_014680613.1	Hs4505285	24.2	194	131	4	3605	4147	1437	1627	2.9e-07	57.4	[WV] KOG1216 von Willebrand factor and related coagulation proteins
XM_014680613.1	At5g38560	27.1	203	108	5	3605	4189	11	181	7.1e-06	52.8	[T] KOG1187 Serine/threonine protein kinase
XM_014680616.1	SPAC589.04	27.3	260	171	7	82	858	14	256	2.3e-17	88.6	[U] KOG3028 Translocase of outer mitochondrial membrane complex, subunit TOM37/Metaxin 1
XM_014680619.1	7295252	49	286	146	0	175	1032	12	297	1.3e-81	302.4	[H] KOG0777 Geranylgeranyl pyrophosphate synthase/Polyprenyl synthetase
XM_014680619.1	Hs4758430	51.6	275	133	0	205	1029	10	284	6.3e-81	300.1	[H] KOG0777 Geranylgeranyl pyrophosphate synthase/Polyprenyl synthetase
XM_014680619.1	YPL069c	42.2	294	153	6	148	978	2	295	5.1e-62	237.3	[H] KOG0777 Geranylgeranyl pyrophosphate synthase/Polyprenyl synthetase
XM_014680619.1	At1g78510	22.8	347	242	8	34	1026	37	373	2.3e-14	79	[H] KOG0776 Geranylgeranyl pyrophosphate synthase/Polyprenyl synthetase
XM_014680619.1	At1g17050	23.8	240	166	5	328	1026	88	317	6.7e-14	77.4	[H] KOG0776 Geranylgeranyl pyrophosphate synthase/Polyprenyl synthetase
XM_014680620.1	SPAC11H11.03c	34.9	235	119	6	70	765	3	206	3.1e-34	144.4	[L] KOG2401 Predicted MutS-related protein involved in mismatch repair
XM_014680621.1	Hs5729850	55	353	158	1	1	1056	1	353	4.8e-110	396.7	[DT] KOG0082 G-protein alpha subunit (small G protein superfamily)
XM_014680621.1	HsM20149537	54.7	353	159	1	1	1056	1	353	1.1e-109	395.6	[DT] KOG0082 G-protein alpha subunit (small G protein superfamily)
XM_014680621.1	Hs4504041	54.8	354	158	2	1	1056	1	354	6.9e-109	392.9	[DT] KOG0082 G-protein alpha subunit (small G protein superfamily)
XM_014680621.1	Hs21314787	54.1	353	161	1	1	1056	1	353	2.6e-108	391	[DT] KOG0082 G-protein alpha subunit (small G protein superfamily)
XM_014680621.1	CE05311	54.7	353	159	1	1	1056	1	353	2.6e-108	391	[DT] KOG0082 G-protein alpha subunit (small G protein superfamily)
XM_014680623.1	SPAP27G11.10c	22.1	1200	791	36	1729	5187	442	1544	1.8e-51	204.5	[YU] TWOG0387 Nucleoporin
XM_014680623.1	YML103c	21.1	1192	791	37	1789	5178	460	1564	3.8e-46	186.8	[YU] TWOG0387 Nucleoporin
XM_014680624.1	SPBC1539.09c_2	56.9	283	120	1	682	1530	7	287	4.9e-80	298.1	[E] KOG4201 Anthranilate synthase component II
XM_014680624.1	YKL211c_2	56.3	268	114	1	715	1509	9	276	1.2e-73	276.9	[E] KOG4201 Anthranilate synthase component II
XM_014680624.1	YKL211c_1	61	200	72	1	67	666	13	206	2.4e-71	269.2	[E] KOG0026 Anthranilate synthase, beta chain
XM_014680624.1	SPBC1539.09c_1	56.1	212	85	2	43	672	19	224	1.6e-67	256.5	[E] KOG0026 Anthranilate synthase, beta chain
XM_014680624.1	SPBC1539.09c_3	41.8	239	123	4	1549	2253	2	228	1.3e-40	167.2	[E] KOG4202 Phosphoribosylanthranilate isomerase
XM_014680626.1	YNL075w	56.3	295	122	6	1	879	1	290	1e-86	318.9	[A] KOG2781 U3 small nucleolar ribonucleoprotein (snoRNP) component
XM_014680626.1	SPAC19A8.07c	51.7	286	132	5	1	855	1	281	6.4e-76	283.1	[A] KOG2781 U3 small nucleolar ribonucleoprotein (snoRNP) component
XM_014680626.1	Hs15529982	43.7	295	157	6	1	879	1	288	1.7e-65	248.4	[A] KOG2781 U3 small nucleolar ribonucleoprotein (snoRNP) component
XM_014680626.1	At1g63780	41.9	298	162	8	1	879	1	292	4.1e-59	227.3	[A] KOG2781 U3 small nucleolar ribonucleoprotein (snoRNP) component
XM_014680626.1	CE18464	39.8	294	165	5	1	879	1	283	1.3e-57	222.2	[A] KOG2781 U3 small nucleolar ribonucleoprotein (snoRNP) component
XM_014680627.1	Hs18375673	60.8	967	355	10	193	3042	117	1076	0	1159.1	[A] KOG1802 RNA helicase nonsense mRNA reducing factor (pNORF1)
XM_014680627.1	At5g47010	64.2	874	292	10	205	2811	138	995	0	1107	[A] KOG1802 RNA helicase nonsense mRNA reducing factor (pNORF1)
XM_014680627.1	SPAC16C9.06c	59.9	863	330	5	115	2667	8	866	9.8e-308	1055	[A] KOG1802 RNA helicase nonsense mRNA reducing factor (pNORF1)
XM_014680627.1	YMR080c	56.9	870	352	7	4	2610	6	853	2.7e-289	993.8	[A] KOG1802 RNA helicase nonsense mRNA reducing factor (pNORF1)
XM_014680627.1	CE28367	52.5	868	383	9	112	2673	71	923	5.1e-256	883.2	[A] KOG1802 RNA helicase nonsense mRNA reducing factor (pNORF1)
XM_014680631.1	SPAC1782.06c	72.8	272	73	1	1	813	1	272	7.8e-108	389	[O] KOG3083 Prohibitin
XM_014680631.1	YGR132c	68	281	85	1	4	831	5	285	6.9e-104	375.9	[O] KOG3083 Prohibitin
XM_014680631.1	At3g27280	60.2	259	103	0	13	789	11	269	4.5e-87	320.1	[O] KOG3083 Prohibitin
XM_014680631.1	At5g40770	61	259	101	0	13	789	11	269	7.6e-87	319.3	[O] KOG3083 Prohibitin
XM_014680631.1	7298546	56.9	262	113	0	4	789	3	264	1.6e-84	311.6	[O] KOG3083 Prohibitin
XM_014680632.1	SPAC1782.07	52.7	91	41	1	1	273	1	89	5e-17	85.9	[C] KOG4116 Ubiquinol cytochrome c reductase, subunit QCR8
XM_014680632.1	YJL166w	43.4	83	47	0	19	267	4	86	6.3e-12	68.9	[C] KOG4116 Ubiquinol cytochrome c reductase, subunit QCR8
XM_014680632.1	7293979	42.2	64	32	1	25	216	8	66	3.9e-06	49.7	[C] KOG4116 Ubiquinol cytochrome c reductase, subunit QCR8
XM_014680633.1	YPR069c	72.1	290	79	2	7	873	4	292	2.9e-121	433.7	[E] KOG1562 Spermidine synthase
XM_014680633.1	SPBC12C2.07c	69.4	288	87	1	1	864	3	289	2.8e-116	417.2	[E] KOG1562 Spermidine synthase
XM_014680633.1	Hs4507209	62.2	286	106	2	25	879	16	300	2.9e-105	380.6	[E] KOG1562 Spermidine synthase
XM_014680633.1	CE21997	61.8	233	88	1	46	744	38	269	2.2e-84	311.2	[E] KOG1562 Spermidine synthase
XM_014680633.1	At1g70310	52.2	289	130	6	22	867	46	333	5.4e-83	306.6	[E] KOG1562 Spermidine synthase
XM_014680634.1	SPAPB1A11.03	64.8	395	139	0	58	1242	13	407	1.5e-155	548.1	[C] KOG0538 Glycolate oxidase
XM_014680634.1	Hs11068137	37.5	371	211	7	133	1236	10	362	6.5e-58	223.8	[C] KOG0538 Glycolate oxidase
XM_014680634.1	Hs7705393	36.2	370	208	5	127	1233	5	347	1.9e-57	222.2	[C] KOG0538 Glycolate oxidase
XM_014680634.1	7303685	36.2	362	210	6	127	1200	5	349	9.7e-54	209.9	[C] KOG0538 Glycolate oxidase
XM_014680634.1	Hs7706075	36.1	360	206	5	127	1203	5	341	2.8e-53	208.4	[C] KOG0538 Glycolate oxidase
XM_014680636.1	CE28811	43.4	53	30	0	37	195	186	238	1.8e-06	50.4	[I] KOG2305 3-hydroxyacyl-CoA dehydrogenase
XM_014680637.1	SPBC2G5.05	61.8	680	257	3	181	2211	6	685	4.3e-254	876.3	[G] KOG0523 Transketolase
XM_014680637.1	YPR074c	62.9	679	248	4	181	2211	4	680	1.2e-253	874.8	[G] KOG0523 Transketolase
XM_014680637.1	YBR117c	58.5	679	279	3	181	2211	4	681	1.9e-238	824.3	[G] KOG0523 Transketolase
XM_014680637.1	At2g45290	51	665	308	10	202	2163	84	741	1e-183	642.5	[G] KOG0523 Transketolase
XM_014680637.1	At3g60750	50	670	304	12	202	2139	84	746	1.8e-180	631.7	[G] KOG0523 Transketolase
XM_014680638.1	At1g24340	51.7	60	29	0	1048	1227	387	446	3.3e-11	69.3	[HC] KOG3855 Monooxygenase involved in coenzyme Q (ubiquinone) biosynthesis
XM_014680639.1	YDR345c	45.3	490	259	5	157	1614	67	551	4.9e-125	447.2	[R] KOG0254 Predicted transporter (major facilitator superfamily)
XM_014680642.1	SPAC3C7.09	27.1	432	265	12	178	1458	42	428	5.8e-29	127.9	[R] KOG1337 N-methyltransferase
XM_014680642.1	At3g07670	23	305	191	10	28	930	76	340	9.6e-08	57.4	[R] KOG1337 N-methyltransferase
XM_014680644.1	SPBC428.15	62.4	412	147	4	1	1236	1	404	3.7e-146	516.9	[R] KOG1491 Predicted GTP-binding protein (ODN superfamily)
XM_014680648.1	YDL208w	55.6	135	47	2	238	636	43	166	1.8e-33	141.7	[A] KOG3167 Box H/ACA snoRNP component, involved in ribosomal RNA pseudouridinylation
XM_014680648.1	SPAC1782.10c	46.6	148	68	1	193	636	9	145	1.2e-29	129	[A] KOG3167 Box H/ACA snoRNP component, involved in ribosomal RNA pseudouridinylation
XM_014680648.1	At5g08180	43.7	142	60	2	241	639	22	152	5.7e-24	110.2	[A] KOG3167 Box H/ACA snoRNP component, involved in ribosomal RNA pseudouridinylation
XM_014680648.1	Hs8923444	39.1	133	65	2	247	645	33	149	3.4e-21	100.9	[A] KOG3167 Box H/ACA snoRNP component, involved in ribosomal RNA pseudouridinylation
XM_014680648.1	CE19186	36.8	144	66	4	247	675	41	160	5.5e-19	93.6	[A] KOG3167 Box H/ACA snoRNP component, involved in ribosomal RNA pseudouridinylation
XM_014680649.1	SPBC3D6.04c	28.5	688	419	13	190	2202	56	687	1.3e-69	263.5	[D] KOG4593 Mitotic checkpoint protein MAD1
XM_014680649.1	YGL086w	22.5	692	426	17	193	2202	142	745	2.2e-32	139.8	[D] KOG4593 Mitotic checkpoint protein MAD1
XM_014680649.1	Hs22062407	22.8	768	460	23	61	2214	34	718	7.1e-31	134.8	[D] KOG4593 Mitotic checkpoint protein MAD1
XM_014680649.1	Hs4505065	21.4	674	470	14	61	2016	34	669	9.6e-28	124.4	[D] KOG4593 Mitotic checkpoint protein MAD1
XM_014680649.1	Hs11321579	21.3	544	367	16	166	1746	942	1441	2.4e-18	93.2	[Z] KOG0161 Myosin class II heavy chain
XM_014680650.1	Hs14766272	21.8	188	114	5	109	585	32	215	7.6e-06	52	[D] KOG2398 Predicted proline-serine-threonine phosphatase-interacting protein (PSTPIP)
XM_014680651.1	Hs16936528	36.4	286	164	9	322	1161	13	286	7.5e-40	163.7	[R] KOG0594 Protein kinase PCTAIRE and related kinases
XM_014680651.1	SPAC1D4.06c	37.1	240	142	5	409	1116	50	284	1.7e-39	162.5	[R] KOG0594 Protein kinase PCTAIRE and related kinases
XM_014680651.1	7303051	41.2	257	130	10	409	1161	45	286	6.3e-39	160.6	[UT] KOG0662 Cyclin-dependent kinase CDK5
XM_014680651.1	CE21213	37.6	258	144	8	409	1170	45	289	5.9e-37	154.1	[UT] KOG0662 Cyclin-dependent kinase CDK5
XM_014680651.1	Hs16160923	36.3	284	166	8	322	1161	151	423	5.9e-37	154.1	[R] KOG0594 Protein kinase PCTAIRE and related kinases
XM_014680652.1	YNL283c	24.8	226	157	3	145	783	159	384	1.8e-13	77	[GO] KOG4157 beta-1,6-N-acetylglucosaminyltransferase, contains WSC domain
XM_014680652.1	Hs4505285	26.5	230	153	7	1570	2223	1477	1702	3e-13	76.3	[WV] KOG1216 von Willebrand factor and related coagulation proteins
XM_014680652.1	Hs22056571	22.9	441	292	12	124	1362	970	1390	1.9e-12	73.6	[S] LSE0569 H Uncharacterized protein
XM_014680652.1	Hs22056779	22.9	441	292	12	124	1362	700	1120	1.9e-12	73.6	[S] LSE0569 H Uncharacterized protein
XM_014680652.1	Hs20556542	22.9	441	292	12	124	1362	700	1120	1.9e-12	73.6	[S] LSE0569 H Uncharacterized protein
XM_014680653.1	YDR536w	34.8	299	167	6	4	855	233	518	6.5e-39	160.2	[R] KOG0254 Predicted transporter (major facilitator superfamily)
XM_014680655.1	YGL114w	39.3	726	376	15	37	2115	3	696	5.3e-130	464.2	[PR] TWOG0118 Predicted Fe(III)-siderophore transporter
XM_014680656.1	YGL012w	50.9	434	211	2	148	1446	38	470	3.6e-132	470.7	[IT] KOG1435 Sterol reductase/lamin B receptor
XM_014680656.1	SPAC20G4.07c	50	442	208	3	151	1446	12	450	6e-127	453.4	[IT] KOG1435 Sterol reductase/lamin B receptor
XM_014680656.1	Hs20537133	28.8	444	265	14	151	1446	208	612	6.6e-41	167.5	[IT] KOG1435 Sterol reductase/lamin B receptor
XM_014680656.1	YNL280c	28.2	457	277	15	139	1446	9	435	1.1e-40	166.8	[IT] KOG1435 Sterol reductase/lamin B receptor
XM_014680656.1	Hs4504961	28.6	444	266	14	151	1446	208	612	3.3e-40	165.2	[IT] KOG1435 Sterol reductase/lamin B receptor
XM_014680657.1	YBR096w	35.2	142	66	4	43	468	75	190	1.2e-15	82.8	[R] KOG4366 Predicted thioesterase
XM_014680659.1	YER169w_1	50.9	273	127	3	793	1596	102	372	2.3e-75	283.5	[L] KOG0958 DNA damage-responsive repressor GIS1/RPH1, jumonji superfamily
XM_014680659.1	Hs18573213	48	256	121	5	973	1725	117	365	1.5e-66	254.2	[L] KOG0958 DNA damage-responsive repressor GIS1/RPH1, jumonji superfamily
XM_014680659.1	Hs7662246	39.6	338	176	7	901	1845	87	419	4.8e-65	249.2	[L] KOG0958 DNA damage-responsive repressor GIS1/RPH1, jumonji superfamily
XM_014680659.1	Hs14764011	41.7	312	157	7	901	1776	88	394	1.4e-64	247.7	[L] KOG0958 DNA damage-responsive repressor GIS1/RPH1, jumonji superfamily
XM_014680659.1	Hs20560402	48.9	229	107	3	931	1605	107	329	1.2e-63	244.6	[L] KOG0958 DNA damage-responsive repressor GIS1/RPH1, jumonji superfamily
XM_014680660.1	YKL174c	32.4	528	338	8	16	1572	35	552	1.4e-78	292.7	[E] KOG1289 Amino acid transporters
XM_014680660.1	At2g01170	33.1	498	317	6	22	1470	15	511	1.2e-77	289.7	[E] KOG1289 Amino acid transporters
XM_014680660.1	SPBC15C4.04c	31.4	491	329	5	28	1485	45	532	1e-63	243.4	[E] KOG1289 Amino acid transporters
XM_014680660.1	YGL077c	30	483	334	4	16	1461	39	518	1.1e-59	229.9	[E] KOG1289 Amino acid transporters
XM_014680660.1	SPAC1039.01	26.4	522	372	7	16	1557	45	562	3.3e-59	228.4	[E] KOG1289 Amino acid transporters
XM_014680663.1	Hs7657369	32.4	136	78	3	73	444	14	147	2.6e-15	80.9	[C] KOG3458 NADH:ubiquinone oxidoreductase, NDUFA8/PGIV/19 kDa subunit
XM_014680663.1	At3g06310	35.3	85	53	1	94	348	16	98	1.5e-07	55.1	[C] KOG3458 NADH:ubiquinone oxidoreductase, NDUFA8/PGIV/19 kDa subunit
XM_014680663.1	At5g18800	34.1	85	54	1	94	348	14	96	1.7e-06	51.6	[C] KOG3458 NADH:ubiquinone oxidoreductase, NDUFA8/PGIV/19 kDa subunit
XM_014680664.1	YGR119c	27.8	450	278	10	37	1299	102	533	3.5e-38	158.3	[YU] KOG3091 Nuclear pore complex, p54 component (sc Nup57)
XM_014680664.1	SPBC19G7.15	30.2	378	210	8	262	1260	16	384	1e-37	156.8	[YU] KOG3091 Nuclear pore complex, p54 component (sc Nup57)
XM_014680664.1	CE23857	31.9	160	87	5	40	456	2	160	2.6e-09	62.4	[YU] KOG3091 Nuclear pore complex, p54 component (sc Nup57)
XM_014680664.1	7301054	34.2	158	82	8	34	483	45	188	2.9e-08	58.9	[YU] KOG0845 Nuclear pore complex, Nup98 component (sc Nup145/Nup100/Nup116)
XM_014680664.1	CE23858	31.6	152	87	6	40	480	2	141	3.8e-08	58.5	[YU] KOG3091 Nuclear pore complex, p54 component (sc Nup57)
XM_014680665.1	SPBC3D6.14c	37	165	84	4	512	24	62	208	1.1e-07	57	[GO] KOG4157 beta-1,6-N-acetylglucosaminyltransferase, contains WSC domain
XM_014680665.1	SPAPB1E7.04c	28.5	249	150	7	737	33	417	651	1.9e-07	56.2	[M] KOG4701 Chitinase
XM_014680665.1	YNL283c	35.9	103	65	1	323	15	140	241	3.6e-06	52	[GO] KOG4157 beta-1,6-N-acetylglucosaminyltransferase, contains WSC domain
XM_014680665.1	YKR092c	29.6	213	133	4	632	6	64	263	8e-06	50.8	[Y] KOG2992 Nucleolar GTPase/ATPase p130
XM_014680669.1	SPAC24B11.06c	56.9	343	142	2	1	1017	1	341	1.7e-110	398.3	[T] KOG0660 Mitogen-activated protein kinase
XM_014680669.1	YLR113w	56.2	340	143	2	10	1017	7	344	2.9e-110	397.5	[T] KOG0660 Mitogen-activated protein kinase
XM_014680669.1	Hs20986512	44.3	345	180	4	7	1014	7	348	3e-83	307.8	[T] KOG0660 Mitogen-activated protein kinase
XM_014680669.1	7298087	44.6	350	179	4	1	1014	5	351	3.4e-82	304.3	[T] KOG0660 Mitogen-activated protein kinase
XM_014680669.1	Hs20128774	43.4	346	184	4	4	1014	6	348	2.2e-81	301.6	[T] KOG0660 Mitogen-activated protein kinase
XM_014680670.1	YIL160c	50.4	399	179	7	214	1386	30	417	1.8e-96	352.1	[I] KOG1389 3-oxoacyl CoA thiolase
XM_014680670.1	Hs4501853	50.5	390	189	4	214	1377	32	419	2e-95	348.6	[I] KOG1389 3-oxoacyl CoA thiolase
XM_014680670.1	At1g04710	45.6	419	220	4	133	1377	14	428	2.2e-94	345.1	[I] KOG1389 3-oxoacyl CoA thiolase
XM_014680670.1	At2g33150	46.2	424	218	5	133	1377	14	436	6.3e-94	343.6	[I] KOG1389 3-oxoacyl CoA thiolase
XM_014680670.1	At5g48880	47.4	392	195	6	226	1377	49	437	8.8e-88	323.2	[I] KOG1389 3-oxoacyl CoA thiolase
XM_014680671.1	SPCC1442.07c	52	150	70	2	379	825	100	248	1.1e-37	156.4	[D] KOG4842 Protein involved in sister chromatid separation and/or segregation
XM_014680671.1	At5g35690	31.5	330	206	10	37	996	21	340	3.1e-29	128.3	[D] KOG4842 Protein involved in sister chromatid separation and/or segregation
XM_014680671.1	At1g55910	29	131	82	4	385	765	327	450	8.8e-08	57	[P] KOG1558 Fe2+/Zn2+ regulated transporter
XM_014680671.1	YHR134w	30.7	137	81	5	361	753	8	136	2e-07	55.8	[D] KOG4842 Protein involved in sister chromatid separation and/or segregation
XM_014680672.1	At4g19670	29.8	188	103	7	496	975	211	397	2e-14	79	[O] KOG1812 Predicted E3 ubiquitin ligase
XM_014680673.1	YPL106c	46.9	700	349	6	13	2082	6	692	8.8e-180	629.4	[O] KOG0103 Molecular chaperones HSP105/HSP110/SSE1, HSP70 superfamily
XM_014680673.1	YBR169c	47.1	688	353	4	13	2073	6	683	5.7e-179	626.7	[O] KOG0103 Molecular chaperones HSP105/HSP110/SSE1, HSP70 superfamily
XM_014680673.1	SPAC110.04c	52.1	597	282	2	310	2100	2	594	4.2e-174	610.5	[O] KOG0103 Molecular chaperones HSP105/HSP110/SSE1, HSP70 superfamily
XM_014680673.1	Hs20547107	43.2	697	351	8	1	1965	1	694	5.4e-153	540.4	[O] KOG0103 Molecular chaperones HSP105/HSP110/SSE1, HSP70 superfamily
XM_014680673.1	Hs5729879	43.5	672	358	8	1	1965	1	667	4.5e-152	537.3	[O] KOG0103 Molecular chaperones HSP105/HSP110/SSE1, HSP70 superfamily
XM_014680674.1	YNL192w	26	177	119	4	469	963	646	822	4e-08	58.9	[M] KOG2571 Chitin synthase/hyaluronan synthase (glycosyltransferases)
XM_014680676.1	CE08718	29.4	218	130	10	292	921	8	209	1.2e-11	70.1	[A] KOG4213 RNA-binding protein La
XM_014680676.1	7296503	52.8	53	25	0	865	1023	596	648	6e-08	57.8	[Y] KOG2992 Nucleolar GTPase/ATPase p130
XM_014680676.1	Hs13644124	36.4	129	68	4	637	1017	578	694	7.8e-08	57.4	[AJ] KOG0123 Polyadenylate-binding protein (RRM superfamily)
XM_014680676.1	Hs4885511	38.8	129	62	6	637	1017	578	691	1.3e-07	56.6	[AJ] KOG0123 Polyadenylate-binding protein (RRM superfamily)
XM_014680676.1	7301399	38.1	97	42	4	922	1179	337	426	1.1e-06	53.5	[S] KOG3973 Uncharacterized conserved glycine-rich protein
XM_014680678.1	Hs4505285	29.3	317	197	11	173	1075	1457	1762	1.1e-18	93.2	[WV] KOG1216 von Willebrand factor and related coagulation proteins
XM_014680678.1	At3g24400	30.8	198	91	7	488	1033	11	178	1.5e-10	66.2	[T] KOG1187 Serine/threonine protein kinase
XM_014680678.1	CE05971	25.7	272	171	7	140	955	2	242	1.7e-09	62.8	[T] LSE0513 C 7-transmembrane receptor
XM_014680678.1	At3g22120	27.9	215	128	7	359	1003	50	237	1.4e-08	59.7	[R] LSE0121 A AAI domain
XM_014680678.1	SPBC3D6.14c	37.2	86	54	0	736	993	67	152	2e-07	55.8	[GO] KOG4157 beta-1,6-N-acetylglucosaminyltransferase, contains WSC domain
XM_014680679.1	YDR117c	27.3	561	355	17	268	1941	53	563	3.2e-43	175.6	[J] KOG2522 Filamentous baseplate protein Ligatin, contains PUA domain
XM_014680679.1	Hs11386191	26.1	559	340	18	334	1941	76	584	7.5e-37	154.5	[J] KOG2522 Filamentous baseplate protein Ligatin, contains PUA domain
XM_014680680.1	SPBC337.11	41.2	294	157	6	1	882	6	283	1.7e-53	208.8	[CR] KOG1198 Zinc-binding oxidoreductase
XM_014680680.1	At3g15090	32.6	227	136	8	64	723	51	267	1.2e-17	89.7	[CR] KOG1198 Zinc-binding oxidoreductase
XM_014680680.1	Hs13236495	22.6	319	221	8	61	990	26	327	6e-14	77.4	[CR] KOG1198 Zinc-binding oxidoreductase
XM_014680680.1	At1g23740	27.4	212	143	6	61	678	96	302	3.3e-12	71.6	[CR] KOG1198 Zinc-binding oxidoreductase
XM_014680680.1	CE16009	32.5	151	88	7	100	546	40	178	4.5e-09	61.2	[CR] KOG1198 Zinc-binding oxidoreductase
XM_014680681.1	YOR378w	62.6	468	162	2	4	1386	34	495	6e-172	602.8	[R] KOG0254 Predicted transporter (major facilitator superfamily)
XM_014680684.1	At5g37170	25.7	214	124	8	493	1107	145	332	3e-06	52	[R] KOG3178 Hydroxyindole-O-methyltransferase and related SAM-dependent methyltransferases
XM_014680685.1	YMR108w	62.5	586	210	5	4	1749	89	668	1.1e-207	721.8	[EH] KOG4166 Thiamine pyrophosphate-requiring enzyme
XM_014680685.1	SPBP35G2.07	58.2	589	235	5	4	1752	84	667	1.8e-194	677.9	[EH] KOG4166 Thiamine pyrophosphate-requiring enzyme
XM_014680685.1	At3g48560	42.3	584	299	9	52	1767	113	670	2.1e-118	425.2	[EH] KOG4166 Thiamine pyrophosphate-requiring enzyme
XM_014680685.1	At5g17380	24.8	532	362	11	127	1683	52	558	3.2e-34	145.6	[EH] KOG1185 Thiamine pyrophosphate-requiring enzyme
XM_014680685.1	CE02935	25.8	458	303	10	127	1476	112	540	5.1e-32	138.3	[EH] KOG1185 Thiamine pyrophosphate-requiring enzyme
XM_014680687.1	YLR460c	27.1	362	218	13	19	1047	41	375	1.2e-15	83.2	[CR] KOG1198 Zinc-binding oxidoreductase
XM_014680687.1	YCR102c	27.8	367	209	15	19	1047	33	367	1.7e-14	79.3	[CR] KOG1198 Zinc-binding oxidoreductase
XM_014680687.1	7295851	26.7	240	126	7	7	678	34	239	1e-11	70.1	[CR] KOG1198 Zinc-binding oxidoreductase
XM_014680687.1	YNL134c	27.2	246	138	8	19	711	41	260	2.2e-11	68.9	[CR] KOG1198 Zinc-binding oxidoreductase
XM_014680687.1	Hs14249346	42.4	59	34	0	466	642	166	224	8.3e-06	50.4	[CR] KOG1198 Zinc-binding oxidoreductase
XM_014680689.1	SPCC1529.01	33.7	442	287	4	208	1518	21	461	2.3e-68	258.8	[R] KOG0255 Synaptic vesicle transporter SVOP and related transporters (major facilitator superfamily)
XM_014680689.1	SPAC11D3.05	32.6	466	305	7	190	1569	75	537	2.2e-66	252.3	[R] KOG0255 Synaptic vesicle transporter SVOP and related transporters (major facilitator superfamily)
XM_014680689.1	SPCC794.04c	30.3	492	334	6	121	1581	55	542	3.7e-66	251.5	[R] KOG0255 Synaptic vesicle transporter SVOP and related transporters (major facilitator superfamily)
XM_014680689.1	YBR008c	29.2	534	352	8	10	1575	23	542	6.3e-66	250.8	[R] KOG0255 Synaptic vesicle transporter SVOP and related transporters (major facilitator superfamily)
XM_014680689.1	SPBC36.03c	31.5	531	331	11	55	1569	6	529	1e-63	243.4	[R] KOG0255 Synaptic vesicle transporter SVOP and related transporters (major facilitator superfamily)
XM_014680691.1	Hs21618359	27.6	1139	678	35	217	3522	55	1083	2.2e-94	348.2	[I] KOG1202 Animal-type fatty acid synthase and related proteins
XM_014680691.1	HsM19923755	27.7	1139	677	36	217	3522	55	1083	2.4e-93	344.7	[I] KOG1202 Animal-type fatty acid synthase and related proteins
XM_014680691.1	7295849	28.3	1123	668	39	214	3519	71	1077	7.4e-90	333.2	[I] KOG1202 Animal-type fatty acid synthase and related proteins
XM_014680691.1	7295848	28.2	1124	660	38	214	3519	92	1090	5.3e-88	327	[I] KOG1202 Animal-type fatty acid synthase and related proteins
XM_014680691.1	CE09880	27.1	1203	711	42	13	3519	9	1079	4.9e-86	320.5	[I] KOG1202 Animal-type fatty acid synthase and related proteins
XM_014680692.1	SPAC26H5.05	21.4	943	592	27	820	3456	196	1053	3.7e-28	126.7	[K] KOG3836 HLH transcription factor EBF/Olf-1 and related DNA binding proteins
XM_014680692.1	YKL020c	24.3	571	359	17	1753	3339	305	844	5e-25	116.3	[K] KOG3836 HLH transcription factor EBF/Olf-1 and related DNA binding proteins
XM_014680692.1	Hs13376842	39.6	96	48	2	2902	3183	46	133	1.9e-08	61.2	[M] KOG4177 Ankyrin
XM_014680692.1	Hs10947056	36.7	90	54	1	2884	3153	387	473	6.1e-07	56.2	[M] KOG4177 Ankyrin
XM_014680692.1	Hs4502093	36.7	90	54	1	2884	3153	8	94	6.1e-07	56.2	[M] KOG4177 Ankyrin
XM_014680694.1	7299971	25.5	380	208	12	34	1161	7	315	4.9e-20	99.8	[R] KOG1931 Putative transmembrane protein
XM_014680695.1	At3g12120	40.2	410	205	8	130	1359	12	381	5.8e-79	293.9	[I] TWOG0155 Oleate desaturase/linoleate desaturase
XM_014680695.1	At5g05580	30.5	384	209	10	118	1251	64	395	7.8e-44	177.2	[I] TWOG0155 Oleate desaturase/linoleate desaturase
XM_014680695.1	At2g29980	32.5	354	192	7	196	1251	32	340	3.9e-43	174.9	[I] TWOG0155 Oleate desaturase/linoleate desaturase
XM_014680695.1	At3g11170	30.9	359	191	10	196	1251	94	402	1.1e-42	173.3	[I] TWOG0155 Oleate desaturase/linoleate desaturase
XM_014680695.1	CE21231	26.3	433	237	16	154	1404	10	376	1e-30	133.7	[I] TWOG0155 Oleate desaturase/linoleate desaturase
XM_014680696.1	SPAC20H4.07	37.4	281	131	8	52	852	16	265	7.5e-35	147.5	[L] KOG1564 DNA repair protein RHP57
XM_014680696.1	YDR004w	33.7	294	164	7	43	915	31	296	1.6e-29	129.8	[L] KOG1564 DNA repair protein RHP57
XM_014680696.1	Hs4885659	38.2	191	110	4	301	858	77	264	2.5e-22	105.9	[L] KOG1564 DNA repair protein RHP57
XM_014680696.1	At5g57450	31.3	201	127	5	283	861	10	207	2.3e-15	82.8	[L] KOG1564 DNA repair protein RHP57
XM_014680696.1	7299874	31.5	184	117	3	304	852	84	259	8.6e-15	80.9	[L] KOG1564 DNA repair protein RHP57
XM_014680701.1	SPBC800.09	33.2	343	180	11	7	1017	1	300	1.7e-32	139.8	[U] KOG1073 Uncharacterized mRNA-associated protein RAP55
XM_014680701.1	At1g26110	29.5	396	223	13	19	1152	18	375	4.9e-27	121.7	[U] KOG1073 Uncharacterized mRNA-associated protein RAP55
XM_014680701.1	7294565	34.5	264	144	11	19	783	8	251	1.1e-23	110.5	[U] KOG1073 Uncharacterized mRNA-associated protein RAP55
XM_014680701.1	At4g13340	29	276	154	7	256	1023	401	654	9.3e-18	90.9	[M] LSE0601 A Pollen extensin-like protein (Pex)
XM_014680701.1	CE21413	29.1	261	137	10	985	1722	94	321	3e-16	85.9	[U] KOG1073 Uncharacterized mRNA-associated protein RAP55
[truncated: 25,694 more rows]

## Sheet: Table S11
Table S11 Family annotation of the lncRNAs in Penicillium digitatum
Family name	Family accession	Web	LncRNA ID	Start	End	E-value	Score	GC content
SNORD23	RF00603	http://rfam.xfam.org/family/RF00603	LTCONS_00002233	3117	3050	0.0067	19.4	0.47
SNORD23	RF00603	http://rfam.xfam.org/family/RF00603	LTCONS_00004030	599	666	0.0067	19.4	0.47
mir	RF00772	http://rfam.xfam.org/family/RF00772	LTCONS_00003868	326	241	0.0038	21.8	0.52
sn2903	RF01194	http://rfam.xfam.org/family/RF01194	LTCONS_00003868	2383	2345	0.0098	18.3	0.41
snoR125	RF02409	http://rfam.xfam.org/family/RF02409	LTCONS_00002185	81	284	0.0037	18.4	0.42
RNase_MRP	RF00030	http://rfam.xfam.org/family/RF00030	LTCONS_00004219	411	350	0.00073	16.8	0.45
SNORD39	RF00157	http://rfam.xfam.org/family/RF00157	LTCONS_00004068	816	878	0.0076	19.2	0.7
SNORND104	RF00289	http://rfam.xfam.org/family/RF00289	LTCONS_00002410	241	295	0.009	17.1	0.44
IRES_KSHV	RF00511	http://rfam.xfam.org/family/RF00511	LTCONS_00004254	95	45	0.0063	14.3	0.47
MIR408	RF00690	http://rfam.xfam.org/family/RF00690	LTCONS_00004181	116	270	0.0058	17.1	0.33
sR52	RF01306	http://rfam.xfam.org/family/RF01306	LTCONS_00002279	1081	1130	0.0017	21.2	0.38
Afu_254	RF01504	http://rfam.xfam.org/family/RF01504	LTCONS_00004060	458	311	1.4e-15	82.5	0.53
Afu_254	RF01504	http://rfam.xfam.org/family/RF01504	LTCONS_00002257	72	219	1.4e-15	82.5	0.53
tRNA	RF00005	http://rfam.xfam.org/family/RF00005	LTCONS_00004405	350	279	1.2e-14	62	0.58
CRISPR	RF01369	http://rfam.xfam.org/family/RF01369	LTCONS_00005381	2728	2706	0.0088	20.6	0.57
PhotoRC	RF01716	http://rfam.xfam.org/family/RF01716	LTCONS_00002465	806	838	0.0084	16.3	0.7
whalefall	RF01762	http://rfam.xfam.org/family/RF01762	LTCONS_00005385	702	774	0.0067	16.6	0.62
mir	RF01937	http://rfam.xfam.org/family/RF01937	LTCONS_00005329	1303	1237	0.0023	20.5	0.45
KCNQ1OT1_3	RF01948	http://rfam.xfam.org/family/RF01948	LTCONS_00005306	448	514	0.0058	13.6	0.31
SNORD103	RF00188	http://rfam.xfam.org/family/RF00188	LTCONS_00004587	867	941	0.0014	22.5	0.44
snoZ221_snoR21b	RF00300	http://rfam.xfam.org/family/RF00300	LTCONS_00004520	241	299	0.0078	19.3	0.56
snoZ242	RF00441	http://rfam.xfam.org/family/RF00441	LTCONS_00005456	2092	2203	0.004	17.3	0.44
snoZ242	RF00441	http://rfam.xfam.org/family/RF00441	LTCONS_00004593	119	256	0.0043	17.2	0.47
suhB	RF00519	http://rfam.xfam.org/family/RF00519	LTCONS_00004610	1277	1213	0.0097	18.3	0.48
SNORD29	RF00070	http://rfam.xfam.org/family/RF00070	LTCONS_00005691	341	274	0.0015	23.5	0.4
SNORD29	RF00070	http://rfam.xfam.org/family/RF00070	LTCONS_00004775	189	256	0.0031	22.2	0.38
snoZ247	RF00321	http://rfam.xfam.org/family/RF00321	LTCONS_00005702	413	456	0.0086	20.2	0.3
mir	RF00651	http://rfam.xfam.org/family/RF00651	LTCONS_00005614	235	272	0.0012	22.8	0.39
MIR408	RF00690	http://rfam.xfam.org/family/RF00690	LTCONS_00004761	2471	2394	0.0026	18.1	0.55
mir	RF00712	http://rfam.xfam.org/family/RF00712	LTCONS_00005701	241	169	0.0047	19.8	0.34
MIR474	RF00779	http://rfam.xfam.org/family/RF00779	LTCONS_00005710	294	436	0.0031	22	0.4
snoR53Y	RF01279	http://rfam.xfam.org/family/RF01279	LTCONS_00004670	204	162	0.0014	25.2	0.35
sR52	RF01306	http://rfam.xfam.org/family/RF01306	LTCONS_00004823	103	31	0.0059	18.9	0.48
mir	RF01942	http://rfam.xfam.org/family/RF01942	LTCONS_00005633	50	3	0.0088	15.3	0.44
mir	RF02021	http://rfam.xfam.org/family/RF02021	LTCONS_00005666	819	782	0.0013	24.4	0.61
suhB	RF00519	http://rfam.xfam.org/family/RF00519	LTCONS_00005858	75	10	0.00083	22.8	0.39
SNORD69	RF00574	http://rfam.xfam.org/family/RF00574	LTCONS_00005855	784	734	0.0065	22.8	0.51
SNORD69	RF00574	http://rfam.xfam.org/family/RF00574	LTCONS_00005856	782	732	0.0065	22.8	0.51
SCARNA7	RF01295	http://rfam.xfam.org/family/RF01295	LTCONS_00005022	925	1014	0.00067	19.3	0.44
snoU25	RF01298	http://rfam.xfam.org/family/RF01298	LTCONS_00005855	2188	2141	0.003	21.3	0.54
snoU25	RF01298	http://rfam.xfam.org/family/RF01298	LTCONS_00005856	2186	2139	0.003	21.3	0.54
ceN114	RF01618	http://rfam.xfam.org/family/RF01618	LTCONS_00004939	340	379	0.0014	23.8	0.52
mir	RF01942	http://rfam.xfam.org/family/RF01942	LTCONS_00004878	2557	2445	0.0086	15.5	0.43
FsrA	RF02273	http://rfam.xfam.org/family/RF02273	LTCONS_00005847	1502	1570	0.0012	22.5	0.33
TtnuCD3	RF02280	http://rfam.xfam.org/family/RF02280	LTCONS_00005872	472	502	0.0039	14.2	0.35
ToxI	RF02519	http://rfam.xfam.org/family/RF02519	LTCONS_00004868	421	456	0.0049	23	0.42
EBv	RF02595	http://rfam.xfam.org/family/RF02595	LTCONS_00004945	774	869	0.0073	18	0.57
U54	RF00206	http://rfam.xfam.org/family/RF00206	LTCONS_00005969	626	575	0.0058	22.8	0.42
mir	RF00771	http://rfam.xfam.org/family/RF00771	LTCONS_00005105	668	634	0.0032	24.6	0.8
mir	RF00772	http://rfam.xfam.org/family/RF00772	LTCONS_00005105	669	623	0.0022	22.5	0.72
SCARNA7	RF01295	http://rfam.xfam.org/family/RF01295	LTCONS_00006159	60	186	0.0088	14.7	0.38
mir	RF01903	http://rfam.xfam.org/family/RF01903	LTCONS_00005159	625	669	0.0049	19.7	0.64
rsmX	RF02144	http://rfam.xfam.org/family/RF02144	LTCONS_00005145	210	328	0.009	19.8	0.63
tRNA	RF00005	http://rfam.xfam.org/family/RF00005	LTCONS_00006990	1060	958	4.2e-12	53.1	0.5
MIR815	RF00884	http://rfam.xfam.org/family/RF00884	LTCONS_00006367	393	454	0.0033	22.7	0.55
MIR854	RF00893	http://rfam.xfam.org/family/RF00893	LTCONS_00006923	313	434	0.004	16.9	0.43
sn2429	RF01167	http://rfam.xfam.org/family/RF01167	LTCONS_00006847	1426	1353	0.0069	20.9	0.35
PhotoRC	RF01716	http://rfam.xfam.org/family/RF01716	LTCONS_00006332	570	522	0.0068	16.9	0.63
H19_3	RF01974	http://rfam.xfam.org/family/RF01974	LTCONS_00006992	4170	4231	0.00058	17	0.5
ZEB2_AS1_4	RF01987	http://rfam.xfam.org/family/RF01987	LTCONS_00005253	3128	3192	0.0071	13.9	0.32
snoR125	RF02409	http://rfam.xfam.org/family/RF02409	LTCONS_00007043	2065	1883	0.00069	21.2	0.42
mir	RF00363	http://rfam.xfam.org/family/RF00363	LTCONS_00006550	599	640	0.00048	23.2	0.5
RNaseP_arch	RF00373	http://rfam.xfam.org/family/RF00373	LTCONS_00006504	1	229	0.0052	13.5	0.43
mir	RF00731	http://rfam.xfam.org/family/RF00731	LTCONS_00006510	66	91	0.0089	20.8	0.19
PK	RF01100	http://rfam.xfam.org/family/RF01100	LTCONS_00007064	1072	1022	0.00069	23	0.45
sR45	RF01274	http://rfam.xfam.org/family/RF01274	LTCONS_00006440	707	755	0.0088	18.1	0.53
BsrC	RF01410	http://rfam.xfam.org/family/RF01410	LTCONS_00007234	654	596	0.0094	21.5	0.44
BsrC	RF01410	http://rfam.xfam.org/family/RF01410	LTCONS_00006554	667	725	0.0094	21.5	0.44
TB11Cs4H2	RF01540	http://rfam.xfam.org/family/RF01540	LTCONS_00006547	843	899	0.0028	22	0.6
mir	RF01915	http://rfam.xfam.org/family/RF01915	LTCONS_00006506	474	355	0.0012	23.2	0.38
snoR79	RF00323	http://rfam.xfam.org/family/RF00323	LTCONS_00006631	528	500	0.0097	19.9	0.31
snoR28	RF00355	http://rfam.xfam.org/family/RF00355	LTCONS_00007309	326	270	0.0038	23.1	0.42
SNORD93	RF00606	http://rfam.xfam.org/family/RF00606	LTCONS_00007384	379	311	0.0078	22.1	0.52
sR12	RF01147	http://rfam.xfam.org/family/RF01147	LTCONS_00006691	53	27	0.0077	13.2	0.56
CRISPR	RF01323	http://rfam.xfam.org/family/RF01323	LTCONS_00006632	406	375	0.0092	18.4	0.53
HIV	RF01381	http://rfam.xfam.org/family/RF01381	LTCONS_00006629	183	198	0.0079	17.6	0.38
Afu_198	RF01500	http://rfam.xfam.org/family/RF01500	LTCONS_00007322	1203	1130	0.009	12.4	0.45
CC0196	RF01519	http://rfam.xfam.org/family/RF01519	LTCONS_00007336	1574	1598	0.0083	17.4	0.4
ceN54	RF01642	http://rfam.xfam.org/family/RF01642	LTCONS_00006630	558	601	0.0077	18.9	0.32
mir	RF02022	http://rfam.xfam.org/family/RF02022	LTCONS_00007363	490	425	0.0086	20.5	0.42
sX8	RF02227	http://rfam.xfam.org/family/RF02227	LTCONS_00007333	424	339	0.0023	21.9	0.45
nse_sRNA	RF02270	http://rfam.xfam.org/family/RF02270	LTCONS_00006714	602	651	0.0069	22.7	0.4
nse_sRNA	RF02270	http://rfam.xfam.org/family/RF02270	LTCONS_00007412	479	430	0.0069	22.7	0.4
5_8S_rRNA	RF00002	http://rfam.xfam.org/family/RF00002	LTCONS_00000212	2662	2814	2.1e-44	160.7	0.5
5_8S_rRNA	RF00002	http://rfam.xfam.org/family/RF00002	LTCONS_00000208	958	806	2.1e-44	160.7	0.5
CRISPR	RF01367	http://rfam.xfam.org/family/RF01367	LTCONS_00000247	499	548	0.0048	21.2	0.36
isrG	RF01390	http://rfam.xfam.org/family/RF01390	LTCONS_00000051	269	207	0.0014	16.3	0.71
ceN108	RF01611	http://rfam.xfam.org/family/RF01611	LTCONS_00000008	597	564	0.0049	20	0.5
P10	RF01668	http://rfam.xfam.org/family/RF01668	LTCONS_00000211	535	486	0.0029	18.6	0.64
P10	RF01668	http://rfam.xfam.org/family/RF01668	LTCONS_00000212	3831	3782	0.0029	18.6	0.64
HOXB13	RF02133	http://rfam.xfam.org/family/RF02133	LTCONS_00000212	365	415	0.0026	14.7	0.57
HOXB13	RF02133	http://rfam.xfam.org/family/RF02133	LTCONS_00000210	732	682	0.0026	14.7	0.57
XIST_A_REPEAT	RF02162	http://rfam.xfam.org/family/RF02162	LTCONS_00000191	554	501	4.1e-06	26.6	0.37
XIST_A_REPEAT	RF02162	http://rfam.xfam.org/family/RF02162	LTCONS_00000149	908	952	8.5e-05	22.8	0.49
XIST_A_REPEAT	RF02162	http://rfam.xfam.org/family/RF02162	LTCONS_00000150	1173	1217	8.5e-05	22.8	0.49
XIST_A_REPEAT	RF02162	http://rfam.xfam.org/family/RF02162	LTCONS_00000113	767	723	8.5e-05	22.8	0.49
Six3os1_3	RF02248	http://rfam.xfam.org/family/RF02248	LTCONS_00000106	1054	1130	0.0027	14.5	0.58
HgcC	RF00062	http://rfam.xfam.org/family/RF00062	LTCONS_00007458	357	463	0.00029	23.7	0.59
SNORD15	RF00067	http://rfam.xfam.org/family/RF00067	LTCONS_00007672	1866	1825	0.00021	23.4	0.5
snoZ221_snoR21b	RF00300	http://rfam.xfam.org/family/RF00300	LTCONS_00007479	2750	2816	0.0093	19.2	0.42
snoZ242	RF00441	http://rfam.xfam.org/family/RF00441	LTCONS_00007433	529	426	0.002	18.7	0.37
snoU89	RF01294	http://rfam.xfam.org/family/RF01294	LTCONS_00007508	782	743	0.0039	13.7	0.62
snoZ163	RF00317	http://rfam.xfam.org/family/RF00317	LTCONS_00008217	114	59	0.0097	19	0.45
SNORD53_SNORD92	RF00325	http://rfam.xfam.org/family/RF00325	LTCONS_00008155	1371	1333	0.0088	20.7	0.54
SNORD110	RF00610	http://rfam.xfam.org/family/RF00610	LTCONS_00007727	689	648	0.0003	25.5	0.45
mir	RF00775	http://rfam.xfam.org/family/RF00775	LTCONS_00007751	793	871	0.0061	20.7	0.58
snR82	RF01261	http://rfam.xfam.org/family/RF01261	LTCONS_00008110	25	127	0.0063	17.6	0.43
CrcZ	RF01675	http://rfam.xfam.org/family/RF01675	LTCONS_00007746	647	568	0.0053	14.5	0.3
MAT2A_A	RF02260	http://rfam.xfam.org/family/RF02260	LTCONS_00008217	438	384	0.004	20	0.47
Noro_CRE	RF02534	http://rfam.xfam.org/family/RF02534	LTCONS_00008181	64	100	0.0017	20.7	0.65
U7	RF00066	http://rfam.xfam.org/family/RF00066	LTCONS_00008390	1992	2046	0.0016	20.5	0.49
SNORD39	RF00157	http://rfam.xfam.org/family/RF00157	LTCONS_00008430	468	548	0.0007	22.5	0.56
SNORD57	RF00274	http://rfam.xfam.org/family/RF00274	LTCONS_00008666	266	289	0.0011	22.7	0.29
SNORD75	RF00612	http://rfam.xfam.org/family/RF00612	LTCONS_00008235	422	368	0.007	16.9	0.36
sn3060	RF01153	http://rfam.xfam.org/family/RF01153	LTCONS_00008012	3800	3740	0.00063	23.5	0.49
CRISPR	RF01340	http://rfam.xfam.org/family/RF01340	LTCONS_00008313	479	542	0.0021	21.5	0.53
RsaB	RF01817	http://rfam.xfam.org/family/RF01817	LTCONS_00008358	381	451	0.0036	26.8	0.41
neisseria_FSE	RF01843	http://rfam.xfam.org/family/RF01843	LTCONS_00007976	748	678	0.00037	23.2	0.49
Avashort_thermometer	RF02699	http://rfam.xfam.org/family/RF02699	LTCONS_00007957	137	96	0.0038	22	0.31
Avashort_thermometer	RF02699	http://rfam.xfam.org/family/RF02699	LTCONS_00007951	367	318	0.0048	21.5	0.38
tRNA	RF00005	http://rfam.xfam.org/family/RF00005	LTCONS_00008450	541	474	1.3e-10	47.5	0.57
tRNA	RF00005	http://rfam.xfam.org/family/RF00005	LTCONS_00008835	424	333	1.2e-09	44	0.43
U6	RF00026	http://rfam.xfam.org/family/RF00026	LTCONS_00008506	1	94	7.8e-20	76	0.44
U6	RF00026	http://rfam.xfam.org/family/RF00026	LTCONS_00008506	337	440	3.4e-14	56.6	0.41
snoZ107_R87	RF00360	http://rfam.xfam.org/family/RF00360	LTCONS_00008733	1563	1478	0.003	21.2	0.37
CRISPR	RF01322	http://rfam.xfam.org/family/RF01322	LTCONS_00008733	1346	1312	0.0048	19.7	0.63
BjrC80	RF02354	http://rfam.xfam.org/family/RF02354	LTCONS_00009338	3224	3334	0.0023	21.8	0.65
snoZ105	RF00145	http://rfam.xfam.org/family/RF00145	LTCONS_00009367	787	861	0.0023	25.9	0.36
ylbH	RF00516	http://rfam.xfam.org/family/RF00516	LTCONS_00009379	1061	952	0.0029	19.9	0.51
suhB	RF00519	http://rfam.xfam.org/family/RF00519	LTCONS_00009377	333	284	0.0078	19	0.36
suhB	RF00519	http://rfam.xfam.org/family/RF00519	LTCONS_00008926	1132	1181	0.0078	19	0.36
suhB	RF00519	http://rfam.xfam.org/family/RF00519	LTCONS_00008927	1153	1202	0.0078	19	0.36
suhB	RF00519	http://rfam.xfam.org/family/RF00519	LTCONS_00008928	749	798	0.0078	19	0.36
LhrC	RF00616	http://rfam.xfam.org/family/RF00616	LTCONS_00009378	2103	2214	0.0032	26.8	0.44
sR2	RF01139	http://rfam.xfam.org/family/RF01139	LTCONS_00009026	1159	1121	0.0003	17.7	0.54
snoU83D	RF01175	http://rfam.xfam.org/family/RF01175	LTCONS_00009411	639	686	0.00092	25.3	0.46
snoU83D	RF01175	http://rfam.xfam.org/family/RF01175	LTCONS_00009412	410	457	0.00092	25.3	0.46
sn2903	RF01194	http://rfam.xfam.org/family/RF01194	LTCONS_00008929	149	215	0.0014	21	0.46
CrcZ	RF01675	http://rfam.xfam.org/family/RF01675	LTCONS_00009379	761	691	0.0015	16.2	0.3
gyrA	RF01740	http://rfam.xfam.org/family/RF01740	LTCONS_00009377	1722	1809	0.0047	18.2	0.48
tRNA	RF01852	http://rfam.xfam.org/family/RF01852	LTCONS_00009421	1325	1398	4e-05	29.4	0.58
ST7	RF02181	http://rfam.xfam.org/family/RF02181	LTCONS_00008930	1952	1905	0.01	13	0.42
Avashort_thermometer	RF02699	http://rfam.xfam.org/family/RF02699	LTCONS_00009435	429	369	0.0097	20.5	0.36
mir	RF00237	http://rfam.xfam.org/family/RF00237	LTCONS_00009293	251	286	0.0083	20.4	0.39
sR2	RF01139	http://rfam.xfam.org/family/RF01139	LTCONS_00009262	78	48	0.0063	13.5	0.39
snR84	RF01270	http://rfam.xfam.org/family/RF01270	LTCONS_00009563	59	204	0.0076	13.8	0.4
isrP	RF01398	http://rfam.xfam.org/family/RF01398	LTCONS_00009717	1748	1650	0.0091	19.9	0.44
RUF1	RF01578	http://rfam.xfam.org/family/RF01578	LTCONS_00009783	1076	951	0.002	22.8	0.33
eiav_FSE	RF01792	http://rfam.xfam.org/family/RF01792	LTCONS_00009309	255	285	0.0017	19.5	0.45
STnc450	RF02051	http://rfam.xfam.org/family/RF02051	LTCONS_00009752	243	274	0.0036	20.1	0.38
BSnc115	RF02619	http://rfam.xfam.org/family/RF02619	LTCONS_00009773	131	52	0.0026	21.4	0.39
SNORD116	RF00108	http://rfam.xfam.org/family/RF00108	LTCONS_00010131	75	174	0.0046	23.6	0.4
SNORD116	RF00108	http://rfam.xfam.org/family/RF00108	LTCONS_00009944	695	596	0.0046	23.6	0.4
MIR821	RF00885	http://rfam.xfam.org/family/RF00885	LTCONS_00009886	219	70	0.0069	18.7	0.43
mir	RF01014	http://rfam.xfam.org/family/RF01014	LTCONS_00010149	616	531	0.0018	21.9	0.58
SCARNA7	RF01295	http://rfam.xfam.org/family/RF01295	LTCONS_00009828	1109	1002	0.0059	15.7	0.3
sR52	RF01306	http://rfam.xfam.org/family/RF01306	LTCONS_00010037	1731	1695	0.00025	24.7	0.38
sR52	RF01306	http://rfam.xfam.org/family/RF01306	LTCONS_00010189	2716	2758	0.0031	20.3	0.53
U6	RF00026	http://rfam.xfam.org/family/RF00026	LTCONS_00010410	285	185	1.8e-18	71.3	0.45
SNORD27	RF00086	http://rfam.xfam.org/family/RF00086	LTCONS_00010197	594	653	0.00039	28.5	0.45
rydB	RF00118	http://rfam.xfam.org/family/RF00118	LTCONS_00010814	3211	3267	0.0024	20.6	0.49
Corona_pk3	RF00165	http://rfam.xfam.org/family/RF00165	LTCONS_00010020	1907	1960	0.0082	18.2	0.3
snR76	RF01209	http://rfam.xfam.org/family/RF01209	LTCONS_00010197	290	401	3.9e-06	31.4	0.52
Afu_513	RF01514	http://rfam.xfam.org/family/RF01514	LTCONS_00010197	294	398	3e-24	81.8	0.52
rpsB	RF01815	http://rfam.xfam.org/family/RF01815	LTCONS_00010226	1264	1329	0.0039	20.1	0.55
rivX	RF02099	http://rfam.xfam.org/family/RF02099	LTCONS_00010823	1117	1217	0.00077	18.5	0.33
IRES_HepA	RF00228	http://rfam.xfam.org/family/RF00228	LTCONS_00010933	96	29	0.00098	15.7	0.29
SNORD75	RF00612	http://rfam.xfam.org/family/RF00612	LTCONS_00010468	416	359	0.0018	18.7	0.43
mir	RF00639	http://rfam.xfam.org/family/RF00639	LTCONS_00010505	18	98	0.0056	20.8	0.37
TB11Cs4H2	RF01540	http://rfam.xfam.org/family/RF01540	LTCONS_00010625	293	266	0.0038	21.5	0.46
5_8S_rRNA	RF00002	http://rfam.xfam.org/family/RF00002	LTCONS_00011119	2362	2305	0.00015	21	0.47
IRES_Bip	RF00223	http://rfam.xfam.org/family/RF00223	LTCONS_00011408	852	955	0.00023	17.3	0.59
suhB	RF00519	http://rfam.xfam.org/family/RF00519	LTCONS_00011273	574	501	0.0055	19.8	0.54
suhB	RF00519	http://rfam.xfam.org/family/RF00519	LTCONS_00011434	727	800	0.0055	19.8	0.54
mir	RF01006	http://rfam.xfam.org/family/RF01006	LTCONS_00011102	3044	2973	0.0042	20.6	0.33
PK	RF01100	http://rfam.xfam.org/family/RF01100	LTCONS_00011273	1070	1046	0.0047	20.1	0.48
PK	RF01100	http://rfam.xfam.org/family/RF01100	LTCONS_00011434	231	255	0.0047	20.1	0.48
snoR442	RF01232	http://rfam.xfam.org/family/RF01232	LTCONS_00011133	1020	1053	0.0076	19.1	0.41
CRISPR	RF01365	http://rfam.xfam.org/family/RF01365	LTCONS_00011216	2567	2538	0.0032	23.3	0.5
Afu_309	RF01512	http://rfam.xfam.org/family/RF01512	LTCONS_00011407	50	358	6.6e-73	243.3	0.51
CrcZ	RF01675	http://rfam.xfam.org/family/RF01675	LTCONS_00011243	161	208	0.009	13.8	0.33
SAM_alpha	RF00521	http://rfam.xfam.org/family/RF00521	LTCONS_00000583	983	959	0.0043	19.1	0.6
MIR167_1	RF00640	http://rfam.xfam.org/family/RF00640	LTCONS_00000647	58	106	0.0081	19	0.53
psbNH	RF01753	http://rfam.xfam.org/family/RF01753	LTCONS_00000467	1840	1891	0.0052	18.2	0.37
RUF21	RF01825	http://rfam.xfam.org/family/RF01825	LTCONS_00002543	3252	3189	0.0021	24.5	0.22
RUF21	RF01825	http://rfam.xfam.org/family/RF01825	LTCONS_00000721	553	616	0.0021	24.5	0.22
astro_FSE	RF01833	http://rfam.xfam.org/family/RF01833	LTCONS_00000445	1128	1176	0.0044	17.4	0.45
astro_FSE	RF01833	http://rfam.xfam.org/family/RF01833	LTCONS_00000542	835	787	0.0044	17.4	0.45
MIR2118	RF01911	http://rfam.xfam.org/family/RF01911	LTCONS_00000583	1996	1902	0.0039	22	0.43
Ms_IGR	RF02470	http://rfam.xfam.org/family/RF02470	LTCONS_00000647	50	94	1.7e-05	29.2	0.47
Ms_IGR	RF02470	http://rfam.xfam.org/family/RF02470	LTCONS_00000647	116	71	0.00016	25.4	0.54
IRES_cyp24a1	RF02664	http://rfam.xfam.org/family/RF02664	LTCONS_00000723	370	311	0.003	14.7	0.62
TeloSII_ncR30	RF02706	http://rfam.xfam.org/family/RF02706	LTCONS_00000576	1081	928	0.002	19.6	0.49
Histone3	RF00032	http://rfam.xfam.org/family/RF00032	LTCONS_00011497	373	418	0.0043	17	0.46
IRES_Bip	RF00223	http://rfam.xfam.org/family/RF00223	LTCONS_00011679	1507	1481	0.0043	13	0.63
snoZ221_snoR21b	RF00300	http://rfam.xfam.org/family/RF00300	LTCONS_00011293	1947	1837	0.002	21.7	0.45
snoZ221_snoR21b	RF00300	http://rfam.xfam.org/family/RF00300	LTCONS_00011456	158	268	0.002	21.7	0.45
snoZ162	RF00329	http://rfam.xfam.org/family/RF00329	LTCONS_00011708	36	128	0.00043	26.2	0.48
JEV_hairpin	RF00465	http://rfam.xfam.org/family/RF00465	LTCONS_00011476	1111	1146	0.00057	23.2	0.56
SNORD2	RF01299	http://rfam.xfam.org/family/RF01299	LTCONS_00011301	372	306	0.0051	21.3	0.42
sR52	RF01306	http://rfam.xfam.org/family/RF01306	LTCONS_00011695	272	215	0.0096	18.1	0.43
plasmodium_snoR28	RF01604	http://rfam.xfam.org/family/RF01604	LTCONS_00011370	177	252	0.0042	25.8	0.3
Chlorobi	RF01696	http://rfam.xfam.org/family/RF01696	LTCONS_00011821	172	118	0.005	16.5	0.44
RUF21	RF01825	http://rfam.xfam.org/family/RF01825	LTCONS_00011632	761	622	0.0042	22.4	0.37
MS2	RF02359	http://rfam.xfam.org/family/RF02359	LTCONS_00011378	451	484	0.0079	17	0.5
snR76	RF01209	http://rfam.xfam.org/family/RF01209	LTCONS_00011840	203	104	0.0037	20.8	0.37
mir	RF01942	http://rfam.xfam.org/family/RF01942	LTCONS_00011859	487	407	0.0041	16.3	0.52
tRNA	RF00005	http://rfam.xfam.org/family/RF00005	LTCONS_00012784	513	442	6.2e-14	59.6	0.57
tRNA	RF00005	http://rfam.xfam.org/family/RF00005	LTCONS_00012508	1	67	4.6e-09	42.2	0.55
RNaseP_nuc	RF00009	http://rfam.xfam.org/family/RF00009	LTCONS_00012177	487	101	3e-13	43.6	0.57
U3	RF00012	http://rfam.xfam.org/family/RF00012	LTCONS_00012494	460	694	8.8e-07	32	0.51
speF	RF00518	http://rfam.xfam.org/family/RF00518	LTCONS_00012178	542	426	0.00089	18.5	0.46
MIR473	RF00778	http://rfam.xfam.org/family/RF00778	LTCONS_00012149	409	347	0.0028	21.5	0.49
Fungi_U3	RF01846	http://rfam.xfam.org/family/RF01846	LTCONS_00012494	437	694	1.3e-35	133.1	0.5
H19_3	RF01974	http://rfam.xfam.org/family/RF01974	LTCONS_00012390	3148	3196	0.0073	13.5	0.57
scr4677	RF02673	http://rfam.xfam.org/family/RF02673	LTCONS_00012352	93	1	0.0077	14	0.56
TeloSII_ncR30	RF02706	http://rfam.xfam.org/family/RF02706	LTCONS_00012225	1995	1910	0.0064	17.3	0.34
sno_ncR3	RF02716	http://rfam.xfam.org/family/RF02716	LTCONS_00012149	477	557	0.0023	21.4	0.56
5_8S_rRNA	RF00002	http://rfam.xfam.org/family/RF00002	LTCONS_00012973	65	120	0.0018	17.1	0.41
tRNA	RF00005	http://rfam.xfam.org/family/RF00005	LTCONS_00012599	1	66	1.8e-09	43.6	0.59
SNORD101	RF00186	http://rfam.xfam.org/family/RF00186	LTCONS_00012864	741	695	0.0016	23.9	0.36
SNORD101	RF00186	http://rfam.xfam.org/family/RF00186	LTCONS_00012635	360	406	0.0016	23.9	0.36
snoZ256	RF00301	http://rfam.xfam.org/family/RF00301	LTCONS_00012559	1851	1807	0.0034	20.9	0.53
STnc410	RF02060	http://rfam.xfam.org/family/RF02060	LTCONS_00012863	1743	1912	0.0035	19.6	0.41
STnc410	RF02060	http://rfam.xfam.org/family/RF02060	LTCONS_00012633	1230	1061	0.0035	19.6	0.41
Bp1_684	RF02421	http://rfam.xfam.org/family/RF02421	LTCONS_00012797	71	147	0.0002	24	0.49
BSnc115	RF02619	http://rfam.xfam.org/family/RF02619	LTCONS_00013165	139	60	0.0027	21.4	0.39
SNORD14	RF00016	http://rfam.xfam.org/family/RF00016	LTCONS_00013354	394	447	0.00045	25.1	0.5
SNORD14	RF00016	http://rfam.xfam.org/family/RF00016	LTCONS_00013548	1079	1026	0.00045	25.1	0.5
SNORD26	RF00087	http://rfam.xfam.org/family/RF00087	LTCONS_00013310	428	361	0.00021	25.3	0.26
U8	RF00096	http://rfam.xfam.org/family/RF00096	LTCONS_00013231	152	50	0.0088	20.6	0.38
mir	RF00251	http://rfam.xfam.org/family/RF00251	LTCONS_00013246	725	661	0.00028	23.6	0.46
snoZ163	RF00317	http://rfam.xfam.org/family/RF00317	LTCONS_00013380	958	908	0.0041	20.2	0.47
SNORD67	RF00573	http://rfam.xfam.org/family/RF00573	LTCONS_00013633	176	280	0.0044	20	0.58
MIR530	RF01005	http://rfam.xfam.org/family/RF01005	LTCONS_00013108	778	587	0.0018	23.8	0.41
isrD	RF01388	http://rfam.xfam.org/family/RF01388	LTCONS_00013427	263	214	0.0064	20.5	0.32
S_pombe_snR10	RF01437	http://rfam.xfam.org/family/RF01437	LTCONS_00013369	12	192	0.0039	27.7	0.44
TB6Cs1H3	RF01547	http://rfam.xfam.org/family/RF01547	LTCONS_00013161	3501	3544	0.0068	20.5	0.7
rivX	RF02099	http://rfam.xfam.org/family/RF02099	LTCONS_00013110	820	880	0.00021	20.6	0.51
DLEU2_1	RF02105	http://rfam.xfam.org/family/RF02105	LTCONS_00013633	692	614	0.00037	17.8	0.42
OppA_thermometer	RF02777	http://rfam.xfam.org/family/RF02777	LTCONS_00013153	1060	1009	0.0021	16.4	0.33
SNORA7	RF00409	http://rfam.xfam.org/family/RF00409	LTCONS_00013754	198	328	0.0083	18.6	0.5
snoZ242	RF00441	http://rfam.xfam.org/family/RF00441	LTCONS_00013795	339	429	0.0065	16.8	0.6
snopsi28S	RF00544	http://rfam.xfam.org/family/RF00544	LTCONS_00013532	421	500	4.8e-05	31.2	0.4
SNORD99	RF00608	http://rfam.xfam.org/family/RF00608	LTCONS_00013691	1839	1883	0.0015	23.2	0.53
MIR529	RF00908	http://rfam.xfam.org/family/RF00908	LTCONS_00013523	1802	1679	0.007	18.7	0.4
mir	RF00931	http://rfam.xfam.org/family/RF00931	LTCONS_00013507	1590	1499	1e-06	34.1	0.55
mir	RF00931	http://rfam.xfam.org/family/RF00931	LTCONS_00013507	1508	1585	1.9e-05	29.5	0.58
CRISPR	RF01370	http://rfam.xfam.org/family/RF01370	LTCONS_00013523	940	966	0.0053	19.7	0.33
CRISPR	RF01370	http://rfam.xfam.org/family/RF01370	LTCONS_00013694	1139	1177	0.0093	18.8	0.49
TB8Cs3H1	RF01550	http://rfam.xfam.org/family/RF01550	LTCONS_00013771	256	347	0.0085	18.8	0.46
toga_FSE	RF01837	http://rfam.xfam.org/family/RF01837	LTCONS_00013525	1220	1248	0.0097	20.4	0.45
GlsR23	RF02486	http://rfam.xfam.org/family/RF02486	LTCONS_00013691	438	534	0.0062	19.2	0.49
SNORD23	RF00603	http://rfam.xfam.org/family/RF00603	LTCONS_00014350	162	94	0.0094	18.7	0.51
sR24	RF01135	http://rfam.xfam.org/family/RF01135	LTCONS_00014461	1388	1340	0.00016	23.8	0.45
CRISPR	RF01370	http://rfam.xfam.org/family/RF01370	LTCONS_00014318	823	858	0.0037	20.2	0.61
sobemo_FSE	RF01838	http://rfam.xfam.org/family/RF01838	LTCONS_00013859	796	749	0.0087	19.6	0.31
TB9Cs1H1	RF01861	http://rfam.xfam.org/family/RF01861	LTCONS_00014365	84	45	0.0022	22.2	0.52
MAT2A_A	RF02260	http://rfam.xfam.org/family/RF02260	LTCONS_00014294	111	66	0.0059	19.3	0.48
speF	RF00518	http://rfam.xfam.org/family/RF00518	LTCONS_00014621	351	229	0.004	16.2	0.46
mir	RF00676	http://rfam.xfam.org/family/RF00676	LTCONS_00014173	1	99	0.00017	25	0.54
mir	RF00971	http://rfam.xfam.org/family/RF00971	LTCONS_00014173	104	1	0.00027	28.2	0.51
SNORD108	RF01158	http://rfam.xfam.org/family/RF01158	LTCONS_00014640	226	161	0.0091	21.1	0.33
SNORD10	RF01290	http://rfam.xfam.org/family/RF01290	LTCONS_00014528	144	91	0.002	20.3	0.54
SCARNA7	RF01295	http://rfam.xfam.org/family/RF01295	LTCONS_00014126	1949	1878	0.0007	19.4	0.39
SCARNA7	RF01295	http://rfam.xfam.org/family/RF01295	LTCONS_00014629	1	57	0.0069	15.4	0.47
snoR113	RF01420	http://rfam.xfam.org/family/RF01420	LTCONS_00014156	432	384	0.0029	21	0.51
CrcZ	RF01675	http://rfam.xfam.org/family/RF01675	LTCONS_00014075	2648	2732	0.0023	15.8	0.35
Fungi_U3	RF01846	http://rfam.xfam.org/family/RF01846	LTCONS_00014508	714	495	0.0076	15.9	0.4
IRES_n	RF00226	http://rfam.xfam.org/family/RF00226	LTCONS_00014954	155	345	0.00027	15.4	0.44
snoR639	RF00291	http://rfam.xfam.org/family/RF00291	LTCONS_00014245	5248	5348	0.0017	21	0.45
sroH	RF00372	http://rfam.xfam.org/family/RF00372	LTCONS_00014991	441	347	0.0018	18.2	0.39
HCV_SLIV	RF00469	http://rfam.xfam.org/family/RF00469	LTCONS_00015007	87	117	0.00049	20.4	0.42
sR52	RF01306	http://rfam.xfam.org/family/RF01306	LTCONS_00015489	267	331	0.0035	19.8	0.42
sR52	RF01306	http://rfam.xfam.org/family/RF01306	LTCONS_00015490	534	598	0.0035	19.8	0.42
sR52	RF01306	http://rfam.xfam.org/family/RF01306	LTCONS_00015021	946	882	0.0035	19.8	0.42
Plant_U3	RF01847	http://rfam.xfam.org/family/RF01847	LTCONS_00014882	736	996	8.2e-11	40.7	0.49
alpha_tmRNA	RF01849	http://rfam.xfam.org/family/RF01849	LTCONS_00014808	1367	1277	0.0015	14.6	0.44
5S_rRNA	RF00001	http://rfam.xfam.org/family/RF00001	LTCONS_00015200	1	112	9.8e-13	58.5	0.56
5S_rRNA	RF00001	http://rfam.xfam.org/family/RF00001	LTCONS_00015649	1	102	1.1e-09	46.6	0.55
SNORD15	RF00067	http://rfam.xfam.org/family/RF00067	LTCONS_00015654	868	812	0.0036	18.7	0.56
IRES_KSHV	RF00511	http://rfam.xfam.org/family/RF00511	LTCONS_00015200	722	594	0.0069	14.1	0.5
cHP	RF00617	http://rfam.xfam.org/family/RF00617	LTCONS_00015681	690	709	0.0086	19.4	0.35
snoU89	RF01294	http://rfam.xfam.org/family/RF01294	LTCONS_00015139	1918	1892	0.0039	13.9	0.48
CRISPR	RF01360	http://rfam.xfam.org/family/RF01360	LTCONS_00015176	771	806	0.0061	22.1	0.42
isrG	RF01390	http://rfam.xfam.org/family/RF01390	LTCONS_00015161	1	90	0.00047	18.1	0.67
S_pombe_snR99	RF01452	http://rfam.xfam.org/family/RF01452	LTCONS_00015162	97	264	0.0039	18.5	0.44
CrcZ	RF01675	http://rfam.xfam.org/family/RF01675	LTCONS_00015168	398	494	0.0086	13.6	0.36
crcB	RF01734	http://rfam.xfam.org/family/RF01734	LTCONS_00015080	2827	2771	0.0031	21.6	0.58
eiav_FSE	RF01792	http://rfam.xfam.org/family/RF01792	LTCONS_00015646	82	112	0.0072	17.2	0.65
U6	RF00026	http://rfam.xfam.org/family/RF00026	LTCONS_00002567	167	67	7.3e-24	90	0.44
Histone3	RF00032	http://rfam.xfam.org/family/RF00032	LTCONS_00002594	2137	2091	0.0011	18.6	0.45
Histone3	RF00032	http://rfam.xfam.org/family/RF00032	LTCONS_00000774	170	216	0.0011	18.6	0.45
TMV_UPD	RF01072	http://rfam.xfam.org/family/RF01072	LTCONS_00000778	292	274	0.0092	16.3	0.32
isrJ	RF01393	http://rfam.xfam.org/family/RF01393	LTCONS_00000751	1194	1267	0.0068	21.4	0.35
SNORD14	RF00016	http://rfam.xfam.org/family/RF00016	LTCONS_00015856	352	302	0.0061	21.6	0.51
SNORD15	RF00067	http://rfam.xfam.org/family/RF00067	LTCONS_00015351	119	48	0.0092	17.8	0.44
IRES_Kv1_4	RF00447	http://rfam.xfam.org/family/RF00447	LTCONS_00015813	1031	1213	0.00031	23.4	0.46
SNORD75	RF00612	http://rfam.xfam.org/family/RF00612	LTCONS_00015751	1586	1645	0.0044	18.1	0.45
MIR408	RF00690	http://rfam.xfam.org/family/RF00690	LTCONS_00015813	1190	1082	0.00073	20.5	0.5
mir	RF00942	http://rfam.xfam.org/family/RF00942	LTCONS_00015813	1177	1096	0.0012	25.4	0.59
mir	RF00942	http://rfam.xfam.org/family/RF00942	LTCONS_00015813	1096	1177	0.009	22	0.59
sR55	RF01307	http://rfam.xfam.org/family/RF01307	LTCONS_00015735	1663	1713	0.0068	17.8	0.55
P37	RF01678	http://rfam.xfam.org/family/RF01678	LTCONS_00015880	2167	2105	0.0023	23.4	0.37
glnA	RF01739	http://rfam.xfam.org/family/RF01739	LTCONS_00015845	583	614	0.0094	19.6	0.38
mir	RF01895	http://rfam.xfam.org/family/RF01895	LTCONS_00015283	560	465	0.00056	22.3	0.59
MIR2118	RF01911	http://rfam.xfam.org/family/RF01911	LTCONS_00015813	1183	1095	0.0028	22.8	0.55
mir	RF01918	http://rfam.xfam.org/family/RF01918	LTCONS_00015813	1083	1192	0.001	22.6	0.49
MS2	RF02359	http://rfam.xfam.org/family/RF02359	LTCONS_00015714	799	775	0.0039	18.7	0.56
ncr952	RF02453	http://rfam.xfam.org/family/RF02453	LTCONS_00015845	661	547	0.0046	19.1	0.37
Ysr224	RF02770	http://rfam.xfam.org/family/RF02770	LTCONS_00015740	688	603	0.0037	20.1	0.42
mir	RF00667	http://rfam.xfam.org/family/RF00667	LTCONS_00000997	5	61	0.0027	20.4	0.39
mir	RF00756	http://rfam.xfam.org/family/RF00756	LTCONS_00001060	936	1041	0.0039	20.8	0.48
snR8	RF01248	http://rfam.xfam.org/family/RF01248	LTCONS_00002888	12	153	0.0021	23.1	0.42
sR52	RF01306	http://rfam.xfam.org/family/RF01306	LTCONS_00000997	368	308	0.0016	21.3	0.46
CRISPR	RF01325	http://rfam.xfam.org/family/RF01325	LTCONS_00001073	3289	3271	0.0099	19.7	0.47
CRISPR	RF01325	http://rfam.xfam.org/family/RF01325	LTCONS_00002919	298	316	0.0099	19.7	0.47
ceN42	RF01632	http://rfam.xfam.org/family/RF01632	LTCONS_00002887	11	135	0.0038	24.3	0.43
ceN42	RF01632	http://rfam.xfam.org/family/RF01632	LTCONS_00002888	28	152	0.0038	24.3	0.43
IS009	RF02111	http://rfam.xfam.org/family/RF02111	LTCONS_00001107	322	379	0.00092	19.7	0.45
sroE	RF00371	http://rfam.xfam.org/family/RF00371	LTCONS_00003014	192	122	0.0071	18.4	0.48
sroE	RF00371	http://rfam.xfam.org/family/RF00371	LTCONS_00001180	143	213	0.0071	18.4	0.48
MIR408	RF00690	http://rfam.xfam.org/family/RF00690	LTCONS_00003079	658	530	0.0084	16.6	0.32
mir	RF00834	http://rfam.xfam.org/family/RF00834	LTCONS_00001278	1451	1513	0.0043	21.8	0.46
mir	RF00834	http://rfam.xfam.org/family/RF00834	LTCONS_00003100	466	404	0.0043	21.8	0.46
CrcZ	RF01675	http://rfam.xfam.org/family/RF01675	LTCONS_00003011	2203	2148	0.0049	14.6	0.27
CrcZ	RF01675	http://rfam.xfam.org/family/RF01675	LTCONS_00001175	630	685	0.0049	14.6	0.27
ST7	RF02190	http://rfam.xfam.org/family/RF02190	LTCONS_00001283	280	215	0.0064	12.8	0.52
TTC28	RF02199	http://rfam.xfam.org/family/RF02199	LTCONS_00003079	641	559	0.0018	15.4	0.3
TTC28	RF02199	http://rfam.xfam.org/family/RF02199	LTCONS_00003011	2239	2165	0.0029	14.7	0.27
TTC28	RF02199	http://rfam.xfam.org/family/RF02199	LTCONS_00001175	594	668	0.0029	14.7	0.27
S15	RF00114	http://rfam.xfam.org/family/RF00114	LTCONS_00003163	4772	4669	0.0029	18.7	0.43
mir	RF00834	http://rfam.xfam.org/family/RF00834	LTCONS_00003167	544	416	0.0014	23.6	0.35
snoU36a	RF01302	http://rfam.xfam.org/family/RF01302	LTCONS_00001461	1121	1030	0.0072	21.1	0.38
STnc410	RF02060	http://rfam.xfam.org/family/RF02060	LTCONS_00001378	57	215	0.0029	20	0.43
RAGATH	RF02687	http://rfam.xfam.org/family/RF02687	LTCONS_00001393	318	367	0.0021	14.6	0.4
TeloSII_ncR30	RF02706	http://rfam.xfam.org/family/RF02706	LTCONS_00001402	694	583	0.0018	19.5	0.48
SNORA51	RF00432	http://rfam.xfam.org/family/RF00432	LTCONS_00003366	406	282	0.0058	21.3	0.36
MIR408	RF00690	http://rfam.xfam.org/family/RF00690	LTCONS_00003339	349	504	0.006	17	0.49
PK	RF01100	http://rfam.xfam.org/family/RF01100	LTCONS_00001622	1729	1758	0.0023	21.1	0.43
snR42	RF01265	http://rfam.xfam.org/family/RF01265	LTCONS_00003366	444	335	4.6e-07	29.4	0.26
snR42	RF01265	http://rfam.xfam.org/family/RF01265	LTCONS_00003366	303	409	1.2e-05	24.5	0.3
CrcZ	RF01675	http://rfam.xfam.org/family/RF01675	LTCONS_00003385	1661	1529	0.0034	15.1	0.39
CrcZ	RF01675	http://rfam.xfam.org/family/RF01675	LTCONS_00001522	780	836	0.0088	13.7	0.32
MAT2A_A	RF02260	http://rfam.xfam.org/family/RF02260	LTCONS_00001572	348	405	0.0024	20.7	0.55
SNORD46	RF00218	http://rfam.xfam.org/family/RF00218	LTCONS_00003624	803	865	0.0079	19.4	0.4
SNORA38	RF00428	http://rfam.xfam.org/family/RF00428	LTCONS_00003555	22	137	0.0055	20	0.47
mir	RF00446	http://rfam.xfam.org/family/RF00446	LTCONS_00001729	3354	3268	0.0055	18.5	0.43
mir	RF00446	http://rfam.xfam.org/family/RF00446	LTCONS_00003556	3035	3121	0.0055	18.5	0.43
SECIS_3	RF01989	http://rfam.xfam.org/family/RF01989	LTCONS_00003558	246	274	0.0057	19.7	0.59
MAT2A_D	RF02263	http://rfam.xfam.org/family/RF02263	LTCONS_00001781	1999	1978	0.0096	19	0.55
TeloSII_ncR30	RF02706	http://rfam.xfam.org/family/RF02706	LTCONS_00001755	251	378	0.0011	20.5	0.38
5_8S_rRNA	RF00002	http://rfam.xfam.org/family/RF00002	LTCONS_00001825	1016	964	0.0013	17.8	0.42
tRNA	RF00005	http://rfam.xfam.org/family/RF00005	LTCONS_00001993	1061	990	4e-13	56.8	0.56
tmRNA	RF00023	http://rfam.xfam.org/family/RF00023	LTCONS_00001993	1061	987	3.5e-07	27	0.53
SCARNA6	RF00478	http://rfam.xfam.org/family/RF00478	LTCONS_00003844	2956	2992	0.00011	19.6	0.51
SCARNA6	RF00478	http://rfam.xfam.org/family/RF00478	LTCONS_00003845	3521	3557	0.00011	19.6	0.51
mir	RF01006	http://rfam.xfam.org/family/RF01006	LTCONS_00001926	959	1020	0.0012	22.5	0.42
SNORD123	RF01156	http://rfam.xfam.org/family/RF01156	LTCONS_00001825	462	397	0.0034	22.6	0.38
snoU85	RF01296	http://rfam.xfam.org/family/RF01296	LTCONS_00003789	125	43	0.0097	13.7	0.46
CRISPR	RF01346	http://rfam.xfam.org/family/RF01346	LTCONS_00003732	24	42	0.0056	19.2	0.47
CRISPR	RF01346	http://rfam.xfam.org/family/RF01346	LTCONS_00001929	1070	1052	0.0056	19.2	0.47
CRISPR	RF01360	http://rfam.xfam.org/family/RF01360	LTCONS_00001916	21	46	0.0078	22	0.42
gyrA	RF01740	http://rfam.xfam.org/family/RF01740	LTCONS_00001827	410	306	0.0034	18.9	0.43
TP53TG1_2	RF02196	http://rfam.xfam.org/family/RF02196	LTCONS_00001835	150	277	0.0015	15.6	0.57

## Sheet: Table S12
Table S12 Single nucleotide polymorphism (SNP) analysis of Penicillium digitatum across different developmental stages
Pd-S-R1					Pd-S-R2					Pd-G-R1					Pd-R-R2					Pd-M-R1					Pd-M-R2
Chromosome	Locus	Reference	Mutation	Type:ID	Chromosome	Locus	Reference	Mutation	Type:ID	Chromosome	Locus	Reference	Mutation	Type:ID	Chromosome	Locus	Reference	Mutation	Type:ID	Chromosome	Locus	Reference	Mutation	Type:ID	Chromosome	Locus	Reference	Mutation	Type:ID
NW_014574624.1	12283	T	C	Up2k:MXLOC_012272;	NW_014574624.1	12283	T	C	Up2k:MXLOC_012272;	NW_014574624.1	12283	T	C	Up2k:MXLOC_012272;	NW_014574624.1	12283	T	C	Up2k:MXLOC_012272;	NW_014574624.1	7247	A	G	Intron:26228327;	NW_014574624.1	12283	T	C	Up2k:MXLOC_012272;
NW_014574624.1	12284	C	T	Up2k:MXLOC_012272;	NW_014574624.1	12284	C	T	Up2k:MXLOC_012272;	NW_014574624.1	12284	C	T	Up2k:MXLOC_012272;	NW_014574624.1	12284	C	T	Up2k:MXLOC_012272;	NW_014574624.1	12283	T	C	Up2k:MXLOC_012272;	NW_014574624.1	12284	C	T	Up2k:MXLOC_012272;
NW_014574624.1	13292	A	G	Exon:26228331;	NW_014574624.1	13292	A	G	Exon:26228331;	NW_014574624.1	13292	A	G	Exon:26228331;	NW_014574624.1	13292	A	G	Exon:26228331;	NW_014574624.1	12284	C	T	Up2k:MXLOC_012272;	NW_014574624.1	13292	A	G	Exon:26228331;
NW_014574624.1	14591	C	A	Exon:26228331;	NW_014574624.1	14591	C	A	Exon:26228331;	NW_014574624.1	14591	C	A	Exon:26228331;	NW_014574624.1	14591	C	A	Exon:26228331;	NW_014574624.1	13292	A	G	Exon:26228331;	NW_014574624.1	14591	C	A	Exon:26228331;
NW_014574624.1	27344	A	C	Exon:LXLOC_011904;	NW_014574624.1	27344	A	C	Exon:LXLOC_011904;	NW_014574624.1	27344	A	C	Exon:LXLOC_011904;	NW_014574624.1	31998	A	G	Down2k:26228335;	NW_014574624.1	14591	C	A	Exon:26228331;	NW_014574624.1	27344	A	C	Exon:LXLOC_011904;
NW_014574624.1	31998	A	G	Down2k:26228335;	NW_014574624.1	31998	A	G	Down2k:26228335;	NW_014574624.1	31998	A	G	Down2k:26228335;	NW_014574624.1	36566	G	A	Exon:26228338;	NW_014574624.1	27344	A	C	Exon:LXLOC_011904;	NW_014574624.1	31998	A	G	Down2k:26228335;
NW_014574624.1	45748	T	G	Exon:MXLOC_011909;	NW_014574624.1	34657	A	G	Exon:MXLOC_011906;	NW_014574624.1	34657	A	G	Exon:MXLOC_011906;	NW_014574624.1	45748	T	G	Exon:MXLOC_011909;	NW_014574624.1	31998	A	G	Down2k:26228335;	NW_014574624.1	34657	A	G	Exon:MXLOC_011906;
NW_014574624.1	50289	T	C	Exon:26228345;	NW_014574624.1	45748	T	G	Exon:MXLOC_011909;	NW_014574624.1	36566	G	A	Exon:26228338;	NW_014574624.1	50289	T	C	Exon:26228345;	NW_014574624.1	45748	T	G	Exon:MXLOC_011909;	NW_014574624.1	36566	G	A	Exon:26228338;
NW_014574624.1	56271	C	A	Exon:26228347;	NW_014574624.1	50289	T	C	Exon:26228345;	NW_014574624.1	45748	T	G	Exon:MXLOC_011909;	NW_014574624.1	56271	C	A	Exon:26228347;	NW_014574624.1	50289	T	C	Exon:26228345;	NW_014574624.1	45748	T	G	Exon:MXLOC_011909;
NW_014574624.1	56542	G	A	Exon:26228347;	NW_014574624.1	56271	C	A	Exon:26228347;	NW_014574624.1	50289	T	C	Exon:26228345;	NW_014574624.1	59075	T	G	Up2k:LXLOC_011913;	NW_014574624.1	56271	C	A	Exon:26228347;	NW_014574624.1	50289	T	C	Exon:26228345;
NW_014574624.1	59075	T	G	Up2k:LXLOC_011913;	NW_014574624.1	59075	T	G	Up2k:LXLOC_011913;	NW_014574624.1	59075	T	G	Up2k:LXLOC_011913;	NW_014574624.1	63194	G	T	Up2k:LXLOC_012287;	NW_014574624.1	56542	G	A	Exon:26228347;	NW_014574624.1	56271	C	A	Exon:26228347;
NW_014574624.1	60684	A	G	Exon:LXLOC_011913;	NW_014574624.1	63209	A	T	Up2k:LXLOC_012287;	NW_014574624.1	66808	T	C	Exon:26228348;	NW_014574624.1	66808	T	C	Exon:26228348;	NW_014574624.1	60684	A	G	Exon:LXLOC_011913;	NW_014574624.1	56542	G	A	Exon:26228347;
NW_014574624.1	63194	G	T	Up2k:LXLOC_012287;	NW_014574624.1	66808	T	C	Exon:26228348;	NW_014574624.1	71671	T	G	Up2k:LXLOC_012290;	NW_014574624.1	69835	G	T	Up2k:LXLOC_012289;	NW_014574624.1	63194	G	T	Up2k:LXLOC_012287;	NW_014574624.1	60684	A	G	Exon:LXLOC_011913;
NW_014574624.1	66808	T	C	Exon:26228348;	NW_014574624.1	69835	G	T	Up2k:LXLOC_012289;	NW_014574624.1	77245	C	G	Exon:26228351;	NW_014574624.1	71671	T	G	Up2k:LXLOC_012290;	NW_014574624.1	66808	T	C	Exon:26228348;	NW_014574624.1	63209	A	T	Up2k:LXLOC_012287;
NW_014574624.1	69835	G	T	Up2k:LXLOC_012289;	NW_014574624.1	71671	T	G	Up2k:LXLOC_012290;	NW_014574624.1	83823	A	T	Exon:26228353;	NW_014574624.1	77245	C	G	Exon:26228351;	NW_014574624.1	69835	G	T	Up2k:LXLOC_012289;	NW_014574624.1	66808	T	C	Exon:26228348;
NW_014574624.1	71604	T	A	Up2k:LXLOC_012290;	NW_014574624.1	77245	C	G	Exon:26228351;	NW_014574624.1	84883	G	A	Exon:26228353;	NW_014574624.1	83823	A	T	Exon:26228353;	NW_014574624.1	71671	T	G	Up2k:LXLOC_012290;	NW_014574624.1	71671	T	G	Up2k:LXLOC_012290;
NW_014574624.1	71605	A	C	Up2k:LXLOC_012290;	NW_014574624.1	83823	A	T	Exon:26228353;	NW_014574624.1	87035	G	A	Exon:26228355;	NW_014574624.1	84883	G	A	Exon:26228353;	NW_014574624.1	77245	C	G	Exon:26228351;	NW_014574624.1	77245	C	G	Exon:26228351;
NW_014574624.1	71671	T	G	Up2k:LXLOC_012290;	NW_014574624.1	84883	G	A	Exon:26228353;	NW_014574624.1	95284	G	A	Exon:26228359;	NW_014574624.1	87035	G	A	Exon:26228355;	NW_014574624.1	83823	A	T	Exon:26228353;	NW_014574624.1	83823	A	T	Exon:26228353;
NW_014574624.1	77245	C	G	Exon:26228351;	NW_014574624.1	87035	G	A	Exon:26228355;	NW_014574624.1	95557	T	G	Exon:26228359;	NW_014574624.1	95284	G	A	Exon:26228359;	NW_014574624.1	84883	G	A	Exon:26228353;	NW_014574624.1	84883	G	A	Exon:26228353;
NW_014574624.1	83823	A	T	Exon:26228353;	NW_014574624.1	95284	G	A	Exon:26228359;	NW_014574624.1	97197	A	T	Exon:MXLOC_011924;	NW_014574624.1	95557	T	G	Exon:26228359;	NW_014574624.1	87035	G	A	Exon:26228355;	NW_014574624.1	87035	G	A	Exon:26228355;
NW_014574624.1	84883	G	A	Exon:26228353;	NW_014574624.1	95557	T	G	Exon:26228359;	NW_014574624.1	97460	C	T	Exon:MXLOC_011924;	NW_014574624.1	97197	A	T	Exon:MXLOC_011924;	NW_014574624.1	95284	G	A	Exon:26228359;	NW_014574624.1	95284	G	A	Exon:26228359;
NW_014574624.1	87035	G	A	Exon:26228355;	NW_014574624.1	96156	G	A	Up2k:26228360;	NW_014574624.1	97853	C	T	Exon:LXLOC_012297;	NW_014574624.1	97853	C	T	Exon:LXLOC_012297;	NW_014574624.1	95557	T	G	Exon:26228359;	NW_014574624.1	95557	T	G	Exon:26228359;
NW_014574624.1	95284	G	A	Exon:26228359;	NW_014574624.1	97460	C	T	Exon:MXLOC_011924;	NW_014574624.1	97923	T	C	Exon:LXLOC_012297;	NW_014574624.1	97923	T	C	Exon:LXLOC_012297;	NW_014574624.1	97923	T	C	Exon:LXLOC_012297;	NW_014574624.1	97923	T	C	Exon:LXLOC_012297;
NW_014574624.1	95557	T	G	Exon:26228359;	NW_014574624.1	97853	C	T	Exon:LXLOC_012297;	NW_014574624.1	103704	G	A	Up2k:LXLOC_012298;	NW_014574624.1	103953	G	A	Exon:MXLOC_011925;	NW_014574624.1	103704	G	A	Up2k:LXLOC_012298;	NW_014574624.1	103704	G	A	Up2k:LXLOC_012298;
NW_014574624.1	95905	T	G	Up2k:26228359;	NW_014574624.1	97923	T	C	Exon:LXLOC_012297;	NW_014574624.1	103953	G	A	Exon:MXLOC_011925;	NW_014574624.1	105508	A	G	Exon:MXLOC_011925;	NW_014574624.1	103953	G	A	Exon:MXLOC_011925;	NW_014574624.1	103953	G	A	Exon:MXLOC_011925;
NW_014574624.1	96156	G	A	Up2k:26228360;	NW_014574624.1	98063	G	T	Exon:LXLOC_012297;	NW_014574624.1	105766	A	T	Exon:MXLOC_011925;	NW_014574624.1	105766	A	T	Exon:MXLOC_011925;	NW_014574624.1	105766	A	T	Exon:MXLOC_011925;	NW_014574624.1	105766	A	T	Exon:MXLOC_011925;
NW_014574624.1	97197	A	T	Exon:MXLOC_011924;	NW_014574624.1	103704	G	A	Up2k:LXLOC_012298;	NW_014574624.1	106245	T	C	Exon:MXLOC_011925;	NW_014574624.1	106245	T	C	Exon:MXLOC_011925;	NW_014574624.1	106245	T	C	Exon:MXLOC_011925;	NW_014574624.1	106245	T	C	Exon:MXLOC_011925;
NW_014574624.1	97853	C	T	Exon:LXLOC_012297;	NW_014574624.1	103953	G	A	Exon:MXLOC_011925;	NW_014574624.1	106585	C	A	Intron:MXLOC_011925;	NW_014574624.1	106585	C	A	Intron:MXLOC_011925;	NW_014574624.1	106585	C	A	Intron:MXLOC_011925;	NW_014574624.1	106585	C	A	Intron:MXLOC_011925;
NW_014574624.1	97923	T	C	Exon:LXLOC_012297;	NW_014574624.1	105508	A	G	Exon:MXLOC_011925;	NW_014574624.1	106892	T	A	Exon:MXLOC_011925;	NW_014574624.1	106892	T	A	Exon:MXLOC_011925;	NW_014574624.1	106892	T	A	Exon:MXLOC_011925;	NW_014574624.1	106892	T	A	Exon:MXLOC_011925;
NW_014574624.1	103704	G	A	Up2k:LXLOC_012298;	NW_014574624.1	105766	A	T	Exon:MXLOC_011925;	NW_014574624.1	107314	C	A	Up2k:LXLOC_011926;	NW_014574624.1	107314	C	A	Up2k:LXLOC_011926;	NW_014574624.1	107314	C	A	Up2k:LXLOC_011926;	NW_014574624.1	107314	C	A	Up2k:LXLOC_011926;
NW_014574624.1	103953	G	A	Exon:MXLOC_011925;	NW_014574624.1	106245	T	C	Exon:MXLOC_011925;	NW_014574624.1	113139	C	T	Up2k:26228364;	NW_014574624.1	113139	C	T	Up2k:26228364;	NW_014574624.1	113139	C	T	Up2k:26228364;	NW_014574624.1	113139	C	T	Up2k:26228364;
NW_014574624.1	105508	A	G	Exon:MXLOC_011925;	NW_014574624.1	106585	C	A	Intron:MXLOC_011925;	NW_014574624.1	113640	T	C	Up2k:LXLOC_011927;	NW_014574624.1	113640	T	C	Up2k:LXLOC_011927;	NW_014574624.1	113640	T	C	Up2k:LXLOC_011927;	NW_014574624.1	113640	T	C	Up2k:LXLOC_011927;
NW_014574624.1	105766	A	T	Exon:MXLOC_011925;	NW_014574624.1	106892	T	A	Exon:MXLOC_011925;	NW_014574624.1	117468	G	A	Exon:LXLOC_011928;	NW_014574624.1	117468	G	A	Exon:LXLOC_011928;	NW_014574624.1	117468	G	A	Exon:LXLOC_011928;	NW_014574624.1	117468	G	A	Exon:LXLOC_011928;
NW_014574624.1	106245	T	C	Exon:MXLOC_011925;	NW_014574624.1	107314	C	A	Up2k:LXLOC_011926;	NW_014574624.1	117956	G	A	Exon:LXLOC_011928;	NW_014574624.1	117956	G	A	Exon:LXLOC_011928;	NW_014574624.1	117956	G	A	Exon:LXLOC_011928;	NW_014574624.1	117956	G	A	Exon:LXLOC_011928;
NW_014574624.1	106585	C	A	Intron:MXLOC_011925;	NW_014574624.1	113139	C	T	Up2k:26228364;	NW_014574624.1	119660	C	T	Exon:26228365;	NW_014574624.1	119660	C	T	Exon:26228365;	NW_014574624.1	119660	C	T	Exon:26228365;	NW_014574624.1	119660	C	T	Exon:26228365;
NW_014574624.1	106892	T	A	Exon:MXLOC_011925;	NW_014574624.1	113640	T	C	Up2k:LXLOC_011927;	NW_014574624.1	119949	T	C	Intron:26228365;	NW_014574624.1	119949	T	C	Intron:26228365;	NW_014574624.1	119949	T	C	Intron:26228365;	NW_014574624.1	119949	T	C	Intron:26228365;
NW_014574624.1	107314	C	A	Up2k:LXLOC_011926;	NW_014574624.1	117468	G	A	Exon:LXLOC_011928;	NW_014574624.1	122270	C	T	Exon:MXLOC_011929;	NW_014574624.1	122270	C	T	Exon:MXLOC_011929;	NW_014574624.1	122270	C	T	Exon:MXLOC_011929;	NW_014574624.1	122270	C	T	Exon:MXLOC_011929;
NW_014574624.1	113139	C	T	Up2k:26228364;	NW_014574624.1	117956	G	A	Exon:LXLOC_011928;	NW_014574624.1	122776	G	A	Exon:MXLOC_011929;	NW_014574624.1	122776	G	A	Exon:MXLOC_011929;	NW_014574624.1	122776	G	A	Exon:MXLOC_011929;	NW_014574624.1	122776	G	A	Exon:MXLOC_011929;
NW_014574624.1	113640	T	C	Up2k:LXLOC_011927;	NW_014574624.1	119660	C	T	Exon:26228365;	NW_014574624.1	123766	C	T	Exon:MXLOC_011929;	NW_014574624.1	123766	C	T	Exon:MXLOC_011929;	NW_014574624.1	123766	C	T	Exon:MXLOC_011929;	NW_014574624.1	123766	C	T	Exon:MXLOC_011929;
NW_014574624.1	117468	G	A	Exon:LXLOC_011928;	NW_014574624.1	119949	T	C	Intron:26228365;	NW_014574624.1	124486	T	C	Exon:MXLOC_011929;	NW_014574624.1	124486	T	C	Exon:MXLOC_011929;	NW_014574624.1	124486	T	C	Exon:MXLOC_011929;	NW_014574624.1	124486	T	C	Exon:MXLOC_011929;
NW_014574624.1	117956	G	A	Exon:LXLOC_011928;	NW_014574624.1	122270	C	T	Exon:MXLOC_011929;	NW_014574624.1	124665	A	G	Exon:MXLOC_011929;	NW_014574624.1	124665	A	G	Exon:MXLOC_011929;	NW_014574624.1	124665	A	G	Exon:MXLOC_011929;	NW_014574624.1	124665	A	G	Exon:MXLOC_011929;
NW_014574624.1	119660	C	T	Exon:26228365;	NW_014574624.1	122776	G	A	Exon:MXLOC_011929;	NW_014574624.1	124958	C	T	Exon:MXLOC_011929;	NW_014574624.1	124958	C	T	Exon:MXLOC_011929;	NW_014574624.1	124958	C	T	Exon:MXLOC_011929;	NW_014574624.1	124958	C	T	Exon:MXLOC_011929;
NW_014574624.1	119949	T	C	Intron:26228365;	NW_014574624.1	123766	C	T	Exon:MXLOC_011929;	NW_014574624.1	125032	A	T	Exon:MXLOC_011929;	NW_014574624.1	125032	A	T	Exon:MXLOC_011929;	NW_014574624.1	125032	A	T	Exon:MXLOC_011929;	NW_014574624.1	125032	A	T	Exon:MXLOC_011929;
NW_014574624.1	122270	C	T	Exon:MXLOC_011929;	NW_014574624.1	124486	T	C	Exon:MXLOC_011929;	NW_014574624.1	125126	A	G	Exon:MXLOC_011929;	NW_014574624.1	125126	A	G	Exon:MXLOC_011929;	NW_014574624.1	125126	A	G	Exon:MXLOC_011929;	NW_014574624.1	125126	A	G	Exon:MXLOC_011929;
NW_014574624.1	122776	G	A	Exon:MXLOC_011929;	NW_014574624.1	124665	A	G	Exon:MXLOC_011929;	NW_014574624.1	125275	G	T	Exon:26228367;	NW_014574624.1	125275	G	T	Exon:26228367;	NW_014574624.1	125275	G	T	Exon:26228367;	NW_014574624.1	125275	G	T	Exon:26228367;
NW_014574624.1	123766	C	T	Exon:MXLOC_011929;	NW_014574624.1	124958	C	T	Exon:MXLOC_011929;	NW_014574624.1	125484	A	G	Exon:26228367;	NW_014574624.1	125484	A	G	Exon:26228367;	NW_014574624.1	125484	A	G	Exon:26228367;	NW_014574624.1	125484	A	G	Exon:26228367;
NW_014574624.1	124486	T	C	Exon:MXLOC_011929;	NW_014574624.1	125032	A	T	Exon:MXLOC_011929;	NW_014574624.1	125856	T	C	Intron:MXLOC_011929;	NW_014574624.1	125856	T	C	Intron:MXLOC_011929;	NW_014574624.1	125856	T	C	Intron:MXLOC_011929;	NW_014574624.1	125856	T	C	Intron:MXLOC_011929;
NW_014574624.1	124665	A	G	Exon:MXLOC_011929;	NW_014574624.1	125126	A	G	Exon:MXLOC_011929;	NW_014574624.1	126432	G	A	Up2k:LXLOC_011930;	NW_014574624.1	126432	G	A	Up2k:LXLOC_011930;	NW_014574624.1	126432	G	A	Up2k:LXLOC_011930;	NW_014574624.1	126432	G	A	Up2k:LXLOC_011930;
NW_014574624.1	124958	C	T	Exon:MXLOC_011929;	NW_014574624.1	125275	G	T	Exon:26228367;	NW_014574624.1	128954	A	G	Exon:LXLOC_011931;	NW_014574624.1	128954	A	G	Exon:LXLOC_011931;	NW_014574624.1	128954	A	G	Exon:LXLOC_011931;	NW_014574624.1	128954	A	G	Exon:LXLOC_011931;
NW_014574624.1	125032	A	T	Exon:MXLOC_011929;	NW_014574624.1	125484	A	G	Exon:26228367;	NW_014574624.1	161794	T	C	Exon:MXLOC_011941;	NW_014574624.1	138676	C	A	Up2k:LXLOC_011936;	NW_014574624.1	169916	T	A	Exon:MXLOC_011942;	NW_014574624.1	138676	C	A	Up2k:LXLOC_011936;
NW_014574624.1	125126	A	G	Exon:MXLOC_011929;	NW_014574624.1	125856	T	C	Intron:MXLOC_011929;	NW_014574624.1	161797	C	T	Exon:MXLOC_011941;	NW_014574624.1	161812	C	T	Exon:MXLOC_011941;	NW_014574624.1	176128	A	G	Exon:26228391;	NW_014574624.1	169916	T	A	Exon:MXLOC_011942;
NW_014574624.1	125275	G	T	Exon:26228367;	NW_014574624.1	126432	G	A	Up2k:LXLOC_011930;	NW_014574624.1	169916	T	A	Exon:MXLOC_011942;	NW_014574624.1	169916	T	A	Exon:MXLOC_011942;	NW_014574624.1	198218	G	A	Exon:LXLOC_011950;	NW_014574624.1	176128	A	G	Exon:26228391;
NW_014574624.1	125484	A	G	Exon:26228367;	NW_014574624.1	128954	A	G	Exon:LXLOC_011931;	NW_014574624.1	176128	A	G	Exon:26228391;	NW_014574624.1	176128	A	G	Exon:26228391;	NW_014574624.1	198220	A	G	Exon:LXLOC_011950;	NW_014574624.1	214221	T	C	Exon:26228404;
NW_014574624.1	125856	T	C	Intron:MXLOC_011929;	NW_014574624.1	169916	T	A	Exon:MXLOC_011942;	NW_014574624.1	214221	T	C	Exon:26228404;	NW_014574624.1	214221	T	C	Exon:26228404;	NW_014574624.1	214221	T	C	Exon:26228404;	NW_014574624.1	214540	T	C	Exon:26228404;
NW_014574624.1	126432	G	A	Up2k:LXLOC_011930;	NW_014574624.1	176128	A	G	Exon:26228391;	NW_014574624.1	214540	T	C	Exon:26228404;	NW_014574624.1	214540	T	C	Exon:26228404;	NW_014574624.1	214540	T	C	Exon:26228404;	NW_014574624.1	215743	T	C	Up2k:26228406;
NW_014574624.1	128954	A	G	Exon:LXLOC_011931;	NW_014574624.1	198218	G	A	Exon:LXLOC_011950;	NW_014574624.1	215743	T	C	Up2k:26228406;	NW_014574624.1	215743	T	C	Up2k:26228406;	NW_014574624.1	215743	T	C	Up2k:26228406;	NW_014574624.1	218103	G	A	Exon:MXLOC_011954;
NW_014574624.1	136046	G	A	Exon:26228373;	NW_014574624.1	214221	T	C	Exon:26228404;	NW_014574624.1	218103	G	A	Exon:MXLOC_011954;	NW_014574624.1	218103	G	A	Exon:MXLOC_011954;	NW_014574624.1	218103	G	A	Exon:MXLOC_011954;	NW_014574624.1	219490	C	A	Exon:MXLOC_011954;
NW_014574624.1	169916	T	A	Exon:MXLOC_011942;	NW_014574624.1	214540	T	C	Exon:26228404;	NW_014574624.1	219490	C	A	Exon:MXLOC_011954;	NW_014574624.1	219490	C	A	Exon:MXLOC_011954;	NW_014574624.1	219490	C	A	Exon:MXLOC_011954;	NW_014574624.1	223043	G	A	Up2k:LXLOC_011956;
NW_014574624.1	176128	A	G	Exon:26228391;	NW_014574624.1	215743	T	C	Up2k:26228406;	NW_014574624.1	223043	G	A	Up2k:LXLOC_011956;	NW_014574624.1	223043	G	A	Up2k:LXLOC_011956;	NW_014574624.1	223043	G	A	Up2k:LXLOC_011956;	NW_014574624.1	223122	G	A	Up2k:LXLOC_011956;
NW_014574624.1	214221	T	C	Exon:26228404;	NW_014574624.1	218103	G	A	Exon:MXLOC_011954;	NW_014574624.1	223122	G	A	Up2k:LXLOC_011956;	NW_014574624.1	223122	G	A	Up2k:LXLOC_011956;	NW_014574624.1	223122	G	A	Up2k:LXLOC_011956;	NW_014574624.1	223172	C	T	Up2k:LXLOC_011956;
NW_014574624.1	214540	T	C	Exon:26228404;	NW_014574624.1	219490	C	A	Exon:MXLOC_011954;	NW_014574624.1	223172	C	T	Up2k:LXLOC_011956;	NW_014574624.1	223172	C	T	Up2k:LXLOC_011956;	NW_014574624.1	223172	C	T	Up2k:LXLOC_011956;	NW_014574624.1	224608	G	C	Exon:26228408;
NW_014574624.1	215743	T	C	Up2k:26228406;	NW_014574624.1	223043	G	A	Up2k:LXLOC_011956;	NW_014574624.1	224608	G	C	Exon:26228408;	NW_014574624.1	224608	G	C	Exon:26228408;	NW_014574624.1	224608	G	C	Exon:26228408;	NW_014574624.1	225578	T	C	Exon:LXLOC_011956;
NW_014574624.1	218103	G	A	Exon:MXLOC_011954;	NW_014574624.1	223122	G	A	Up2k:LXLOC_011956;	NW_014574624.1	225578	T	C	Exon:LXLOC_011956;	NW_014574624.1	225578	T	C	Exon:LXLOC_011956;	NW_014574624.1	225578	T	C	Exon:LXLOC_011956;	NW_014574624.1	226076	C	T	Exon:26228408;
NW_014574624.1	219490	C	A	Exon:MXLOC_011954;	NW_014574624.1	223172	C	T	Up2k:LXLOC_011956;	NW_014574624.1	226076	C	T	Exon:26228408;	NW_014574624.1	226076	C	T	Exon:26228408;	NW_014574624.1	226076	C	T	Exon:26228408;	NW_014574624.1	226325	A	G	Exon:26228408;
NW_014574624.1	223043	G	A	Up2k:LXLOC_011956;	NW_014574624.1	224608	G	C	Exon:26228408;	NW_014574624.1	226325	A	G	Exon:26228408;	NW_014574624.1	226325	A	G	Exon:26228408;	NW_014574624.1	226325	A	G	Exon:26228408;	NW_014574624.1	231204	A	C	Exon:LXLOC_011957;
NW_014574624.1	223122	G	A	Up2k:LXLOC_011956;	NW_014574624.1	225578	T	C	Exon:LXLOC_011956;	NW_014574624.1	231204	A	C	Exon:LXLOC_011957;	NW_014574624.1	231204	A	C	Exon:LXLOC_011957;	NW_014574624.1	231204	A	C	Exon:LXLOC_011957;	NW_014574624.1	231471	G	T	Up2k:LXLOC_011958;
NW_014574624.1	223172	C	T	Up2k:LXLOC_011956;	NW_014574624.1	226076	C	T	Exon:26228408;	NW_014574624.1	231471	G	T	Up2k:LXLOC_011958;	NW_014574624.1	231471	G	T	Up2k:LXLOC_011958;	NW_014574624.1	231471	G	T	Up2k:LXLOC_011958;	NW_014574624.1	232313	G	A	Exon:26228410;
NW_014574624.1	224608	G	C	Exon:26228408;	NW_014574624.1	226325	A	G	Exon:26228408;	NW_014574624.1	232313	G	A	Exon:26228410;	NW_014574624.1	232313	G	A	Exon:26228410;	NW_014574624.1	232313	G	A	Exon:26228410;	NW_014574624.1	233761	A	G	Exon:26228411;
NW_014574624.1	225578	T	C	Exon:LXLOC_011956;	NW_014574624.1	231204	A	C	Exon:LXLOC_011957;	NW_014574624.1	233761	A	G	Exon:26228411;	NW_014574624.1	233761	A	G	Exon:26228411;	NW_014574624.1	233187	A	G	Exon:LXLOC_011958;	NW_014574624.1	234614	C	T	Exon:26228411;
NW_014574624.1	226076	C	T	Exon:26228408;	NW_014574624.1	231471	G	T	Up2k:LXLOC_011958;	NW_014574624.1	234614	C	T	Exon:26228411;	NW_014574624.1	234614	C	T	Exon:26228411;	NW_014574624.1	233761	A	G	Exon:26228411;	NW_014574624.1	234855	T	C	Exon:26228411;
NW_014574624.1	226325	A	G	Exon:26228408;	NW_014574624.1	232313	G	A	Exon:26228410;	NW_014574624.1	234855	T	C	Exon:26228411;	NW_014574624.1	234855	T	C	Exon:26228411;	NW_014574624.1	234614	C	T	Exon:26228411;	NW_014574624.1	236209	T	C	Exon:26228412;
NW_014574624.1	231204	A	C	Exon:LXLOC_011957;	NW_014574624.1	233761	A	G	Exon:26228411;	NW_014574624.1	236209	T	C	Exon:26228412;	NW_014574624.1	236209	T	C	Exon:26228412;	NW_014574624.1	234855	T	C	Exon:26228411;	NW_014574624.1	236401	G	A	Exon:26228412;
NW_014574624.1	231471	G	T	Up2k:LXLOC_011958;	NW_014574624.1	234614	C	T	Exon:26228411;	NW_014574624.1	236401	G	A	Exon:26228412;	NW_014574624.1	236401	G	A	Exon:26228412;	NW_014574624.1	236209	T	C	Exon:26228412;	NW_014574624.1	236777	A	T	Exon:26228412;
NW_014574624.1	232313	G	A	Exon:26228410;	NW_014574624.1	234855	T	C	Exon:26228411;	NW_014574624.1	236584	A	G	Intron:26228412;	NW_014574624.1	236584	A	G	Intron:26228412;	NW_014574624.1	236401	G	A	Exon:26228412;	NW_014574624.1	237194	C	T	Up2k:26228413;
NW_014574624.1	233761	A	G	Exon:26228411;	NW_014574624.1	235994	G	A	Up2k:26228411;	NW_014574624.1	236777	A	T	Exon:26228412;	NW_014574624.1	236777	A	T	Exon:26228412;	NW_014574624.1	236777	A	T	Exon:26228412;	NW_014574624.1	237365	G	A	Up2k:26228413;
NW_014574624.1	234614	C	T	Exon:26228411;	NW_014574624.1	236209	T	C	Exon:26228412;	NW_014574624.1	237194	C	T	Up2k:26228413;	NW_014574624.1	237194	C	T	Up2k:26228413;	NW_014574624.1	237194	C	T	Up2k:26228413;	NW_014574624.1	237390	C	T	Up2k:26228413;
NW_014574624.1	234855	T	C	Exon:26228411;	NW_014574624.1	236401	G	A	Exon:26228412;	NW_014574624.1	237365	G	A	Up2k:26228413;	NW_014574624.1	237365	G	A	Up2k:26228413;	NW_014574624.1	237365	G	A	Up2k:26228413;	NW_014574624.1	242104	C	T	Up2k:LXLOC_011961;
NW_014574624.1	236209	T	C	Exon:26228412;	NW_014574624.1	236584	A	G	Intron:26228412;	NW_014574624.1	237390	C	T	Up2k:26228413;	NW_014574624.1	237390	C	T	Up2k:26228413;	NW_014574624.1	237390	C	T	Up2k:26228413;	NW_014574624.1	246124	G	T	Up2k:26228414;
NW_014574624.1	236401	G	A	Exon:26228412;	NW_014574624.1	236777	A	T	Exon:26228412;	NW_014574624.1	242104	C	T	Up2k:LXLOC_011961;	NW_014574624.1	237972	G	C	Up2k:26228413;	NW_014574624.1	242104	C	T	Up2k:LXLOC_011961;	NW_014574624.1	247622	T	A	Down2k:26228415;
NW_014574624.1	236584	A	G	Intron:26228412;	NW_014574624.1	237194	C	T	Up2k:26228413;	NW_014574624.1	246124	G	T	Up2k:26228414;	NW_014574624.1	242104	C	T	Up2k:LXLOC_011961;	NW_014574624.1	246124	G	T	Up2k:26228414;	NW_014574624.1	258948	G	A	Up2k:LXLOC_012331;
NW_014574624.1	236777	A	T	Exon:26228412;	NW_014574624.1	237365	G	A	Up2k:26228413;	NW_014574624.1	247622	T	A	Down2k:26228415;	NW_014574624.1	246124	G	T	Up2k:26228414;	NW_014574624.1	247622	T	A	Down2k:26228415;	NW_014574624.1	268540	A	T	Up2k:26228424;
NW_014574624.1	237194	C	T	Up2k:26228413;	NW_014574624.1	237390	C	T	Up2k:26228413;	NW_014574624.1	258948	G	A	Up2k:LXLOC_012331;	NW_014574624.1	247622	T	A	Down2k:26228415;	NW_014574624.1	258948	G	A	Up2k:LXLOC_012331;	NW_014574624.1	270007	C	T	Up2k:26228424;
NW_014574624.1	237365	G	A	Up2k:26228413;	NW_014574624.1	238073	A	G	Up2k:26228413;	NW_014574624.1	268540	A	T	Up2k:26228424;	NW_014574624.1	258948	G	A	Up2k:LXLOC_012331;	NW_014574624.1	268540	A	T	Up2k:26228424;	NW_014574624.1	296714	T	C	Up2k:26228433;
NW_014574624.1	237390	C	T	Up2k:26228413;	NW_014574624.1	242104	C	T	Up2k:LXLOC_011961;	NW_014574624.1	270007	C	T	Up2k:26228424;	NW_014574624.1	268540	A	T	Up2k:26228424;	NW_014574624.1	270007	C	T	Up2k:26228424;	NW_014574624.1	355803	G	T	Down2k:26228452;
NW_014574624.1	242104	C	T	Up2k:LXLOC_011961;	NW_014574624.1	246124	G	T	Up2k:26228414;	NW_014574624.1	355803	G	T	Down2k:26228452;	NW_014574624.1	270007	C	T	Up2k:26228424;	NW_014574624.1	296714	T	C	Up2k:26228433;	NW_014574624.1	390389	C	T	Exon:26228467;
NW_014574624.1	246124	G	T	Up2k:26228414;	NW_014574624.1	247622	T	A	Down2k:26228415;	NW_014574624.1	390389	C	T	Exon:26228467;	NW_014574624.1	296714	T	C	Up2k:26228433;	NW_014574624.1	355803	G	T	Down2k:26228452;	NW_014574624.1	409879	C	T	Exon:MXLOC_012005;
NW_014574624.1	247622	T	A	Down2k:26228415;	NW_014574624.1	258948	G	A	Up2k:LXLOC_012331;	NW_014574624.1	409879	C	T	Exon:MXLOC_012005;	NW_014574624.1	355803	G	T	Down2k:26228452;	NW_014574624.1	378561	A	G	Up2k:26228461;	NW_014574624.1	414221	C	A	Exon:MXLOC_012005;
NW_014574624.1	258948	G	A	Up2k:LXLOC_012331;	NW_014574624.1	268540	A	T	Up2k:26228424;	NW_014574624.1	414221	C	A	Exon:MXLOC_012005;	NW_014574624.1	390389	C	T	Exon:26228467;	NW_014574624.1	378562	G	A	Up2k:26228461;	NW_014574624.1	451254	A	T	Exon:26228492;
NW_014574624.1	268540	A	T	Up2k:26228424;	NW_014574624.1	270007	C	T	Up2k:26228424;	NW_014574624.1	451254	A	T	Exon:26228492;	NW_014574624.1	409879	C	T	Exon:MXLOC_012005;	NW_014574624.1	390389	C	T	Exon:26228467;	NW_014574624.1	451347	A	G	Exon:26228492;
NW_014574624.1	270007	C	T	Up2k:26228424;	NW_014574624.1	355803	G	T	Down2k:26228452;	NW_014574624.1	451347	A	G	Exon:26228492;	NW_014574624.1	414221	C	A	Exon:MXLOC_012005;	NW_014574624.1	409879	C	T	Exon:MXLOC_012005;	NW_014574624.1	451396	G	A	Exon:26228492;
NW_014574624.1	355803	G	T	Down2k:26228452;	NW_014574624.1	378561	A	G	Up2k:26228461;	NW_014574624.1	451396	G	A	Exon:26228492;	NW_014574624.1	426177	T	C	Up2k:MXLOC_012366;	NW_014574624.1	414221	C	A	Exon:MXLOC_012005;	NW_014574624.1	451518	G	A	Exon:26228492;
NW_014574624.1	390389	C	T	Exon:26228467;	NW_014574624.1	378562	G	A	Up2k:26228461;	NW_014574624.1	451570	T	C	Exon:26228492;	NW_014574624.1	441209	T	A	Up2k:LXLOC_012013;	NW_014574624.1	450266	G	T	Up2k:26228492;	NW_014574624.1	451520	A	G	Exon:26228492;
NW_014574624.1	409879	C	T	Exon:MXLOC_012005;	NW_014574624.1	390389	C	T	Exon:26228467;	NW_014574624.1	451734	A	T	Exon:26228492;	NW_014574624.1	451347	A	G	Exon:26228492;	NW_014574624.1	451347	A	G	Exon:26228492;	NW_014574624.1	451570	T	C	Exon:26228492;
NW_014574624.1	414221	C	A	Exon:MXLOC_012005;	NW_014574624.1	409879	C	T	Exon:MXLOC_012005;	NW_014574624.1	451754	G	A	Exon:26228492;	NW_014574624.1	451396	G	A	Exon:26228492;	NW_014574624.1	451396	G	A	Exon:26228492;	NW_014574624.1	451630	A	G	Exon:26228492;
NW_014574624.1	451347	A	G	Exon:26228492;	NW_014574624.1	414221	C	A	Exon:MXLOC_012005;	NW_014574624.1	453137	T	C	Exon:LXLOC_012373;	NW_014574624.1	451570	T	C	Exon:26228492;	NW_014574624.1	451518	G	A	Exon:26228492;	NW_014574624.1	451734	A	T	Exon:26228492;
NW_014574624.1	451396	G	A	Exon:26228492;	NW_014574624.1	450266	G	T	Up2k:26228492;	NW_014574624.1	453177	T	C	Exon:LXLOC_012373;	NW_014574624.1	451630	A	G	Exon:26228492;	NW_014574624.1	451520	A	G	Exon:26228492;	NW_014574624.1	453137	T	C	Exon:LXLOC_012373;
NW_014574624.1	451570	T	C	Exon:26228492;	NW_014574624.1	451347	A	G	Exon:26228492;	NW_014574624.1	453189	C	A	Exon:LXLOC_012373;	NW_014574624.1	451734	A	T	Exon:26228492;	NW_014574624.1	451570	T	C	Exon:26228492;	NW_014574624.1	453189	C	A	Exon:LXLOC_012373;
NW_014574624.1	451630	A	G	Exon:26228492;	NW_014574624.1	451396	G	A	Exon:26228492;	NW_014574624.1	457825	A	C	Exon:LXLOC_012374;	NW_014574624.1	453137	T	C	Exon:LXLOC_012373;	NW_014574624.1	451630	A	G	Exon:26228492;	NW_014574624.1	457825	A	C	Exon:LXLOC_012374;
NW_014574624.1	451734	A	T	Exon:26228492;	NW_014574624.1	451518	G	A	Exon:26228492;	NW_014574624.1	457990	C	A	Exon:LXLOC_012374;	NW_014574624.1	453177	T	C	Exon:LXLOC_012373;	NW_014574624.1	451734	A	T	Exon:26228492;	NW_014574624.1	457990	C	A	Exon:LXLOC_012374;
NW_014574624.1	451754	G	A	Exon:26228492;	NW_014574624.1	451520	A	G	Exon:26228492;	NW_014574624.1	457995	G	C	Exon:LXLOC_012374;	NW_014574624.1	453189	C	A	Exon:LXLOC_012373;	NW_014574624.1	453189	C	A	Exon:LXLOC_012373;	NW_014574624.1	458092	A	G	Exon:LXLOC_012374;
NW_014574624.1	453189	C	A	Exon:LXLOC_012373;	NW_014574624.1	451570	T	C	Exon:26228492;	NW_014574624.1	458031	T	C	Exon:LXLOC_012374;	NW_014574624.1	454512	G	A	Up2k:LXLOC_012373;	NW_014574624.1	457825	A	C	Exon:LXLOC_012374;	NW_014574624.1	458115	T	C	Exon:LXLOC_012374;
NW_014574624.1	453347	A	T	Exon:LXLOC_012373;	NW_014574624.1	451630	A	G	Exon:26228492;	NW_014574624.1	458092	A	G	Exon:LXLOC_012374;	NW_014574624.1	457825	A	C	Exon:LXLOC_012374;	NW_014574624.1	457990	C	A	Exon:LXLOC_012374;	NW_014574624.1	463217	C	T	Exon:26228493;
NW_014574624.1	453368	G	C	Exon:LXLOC_012373;	NW_014574624.1	451734	A	T	Exon:26228492;	NW_014574624.1	458115	T	C	Exon:LXLOC_012374;	NW_014574624.1	458031	T	C	Exon:LXLOC_012374;	NW_014574624.1	458092	A	G	Exon:LXLOC_012374;	NW_014574624.1	463240	A	C	Exon:26228493;
NW_014574624.1	457825	A	C	Exon:LXLOC_012374;	NW_014574624.1	453189	C	A	Exon:LXLOC_012373;	NW_014574624.1	463153	A	T	Exon:26228493;	NW_014574624.1	458063	A	T	Exon:LXLOC_012374;	NW_014574624.1	463283	G	A	Exon:26228493;	NW_014574624.1	463461	G	C	Exon:26228493;
NW_014574624.1	457990	C	A	Exon:LXLOC_012374;	NW_014574624.1	454143	T	C	Up2k:LXLOC_012373;	NW_014574624.1	463240	A	C	Exon:26228493;	NW_014574624.1	458092	A	G	Exon:LXLOC_012374;	NW_014574624.1	463284	A	C	Exon:26228493;	NW_014574624.1	465189	T	C	Intron:LXLOC_012015;
NW_014574624.1	457995	G	C	Exon:LXLOC_012374;	NW_014574624.1	455764	T	A	Intergenic	NW_014574624.1	463283	G	A	Exon:26228493;	NW_014574624.1	458115	T	C	Exon:LXLOC_012374;	NW_014574624.1	463390	G	T	Exon:26228493;	NW_014574624.1	473549	C	T	Exon:MXLOC_012375;
NW_014574624.1	458031	T	C	Exon:LXLOC_012374;	NW_014574624.1	457825	A	C	Exon:LXLOC_012374;	NW_014574624.1	463503	C	T	Exon:26228493;	NW_014574624.1	463004	G	A	Intron:LXLOC_012015;	NW_014574624.1	463394	G	C	Exon:26228493;	NW_014574624.1	480234	T	C	Exon:LXLOC_012015;
NW_014574624.1	458092	A	G	Exon:LXLOC_012374;	NW_014574624.1	457990	C	A	Exon:LXLOC_012374;	NW_014574624.1	463526	A	G	Exon:26228493;	NW_014574624.1	463006	C	T	Intron:LXLOC_012015;	NW_014574624.1	463503	C	T	Exon:26228493;	NW_014574624.1	482637	G	T	Intergenic
NW_014574624.1	463153	A	T	Exon:26228493;	NW_014574624.1	458031	T	C	Exon:LXLOC_012374;	NW_014574624.1	465120	A	C	Intron:LXLOC_012015;	NW_014574624.1	463153	A	T	Exon:26228493;	NW_014574624.1	473549	C	T	Exon:MXLOC_012375;	NW_014574624.1	505408	A	C	Exon:MXLOC_012381;
NW_014574624.1	463217	C	T	Exon:26228493;	NW_014574624.1	458063	A	T	Exon:LXLOC_012374;	NW_014574624.1	465303	T	C	Intron:LXLOC_012015;	NW_014574624.1	463192	A	G	Exon:26228493;	NW_014574624.1	505408	A	C	Exon:MXLOC_012381;	NW_014574624.1	517522	A	G	Exon:26228508;
NW_014574624.1	463240	A	C	Exon:26228493;	NW_014574624.1	458092	A	G	Exon:LXLOC_012374;	NW_014574624.1	471034	C	A	Exon:MXLOC_012375;	NW_014574624.1	463240	A	C	Exon:26228493;	NW_014574624.1	517522	A	G	Exon:26228508;	NW_014574624.1	526381	A	C	Exon:LXLOC_012028;
NW_014574624.1	463283	G	A	Exon:26228493;	NW_014574624.1	458115	T	C	Exon:LXLOC_012374;	NW_014574624.1	473549	C	T	Exon:MXLOC_012375;	NW_014574624.1	463283	G	A	Exon:26228493;	NW_014574624.1	526381	A	C	Exon:LXLOC_012028;	NW_014574624.1	535575	A	G	Exon:MXLOC_012388;
NW_014574624.1	463284	A	C	Exon:26228493;	NW_014574624.1	463004	G	A	Intron:LXLOC_012015;	NW_014574624.1	473550	T	C	Exon:MXLOC_012375;	NW_014574624.1	463284	A	C	Exon:26228493;	NW_014574624.1	535575	A	G	Exon:MXLOC_012388;	NW_014574624.1	539906	G	C	Exon:LXLOC_012031;
NW_014574624.1	463461	G	C	Exon:26228493;	NW_014574624.1	463006	C	T	Intron:LXLOC_012015;	NW_014574624.1	505408	A	C	Exon:MXLOC_012381;	NW_014574624.1	464988	C	T	Intron:LXLOC_012015;	NW_014574624.1	539906	G	C	Exon:LXLOC_012031;	NW_014574624.1	544728	T	C	Exon:MXLOC_012032;
NW_014574624.1	463646	A	G	Intron:LXLOC_012015;	NW_014574624.1	463127	A	G	Exon:26228493;	NW_014574624.1	517522	A	G	Exon:26228508;	NW_014574624.1	465054	G	A	Intron:LXLOC_012015;	NW_014574624.1	544728	T	C	Exon:MXLOC_012032;	NW_014574624.1	546113	T	C	Exon:MXLOC_012032;
NW_014574624.1	464988	C	T	Intron:LXLOC_012015;	NW_014574624.1	463153	A	T	Exon:26228493;	NW_014574624.1	526381	A	C	Exon:LXLOC_012028;	NW_014574624.1	465062	A	G	Intron:LXLOC_012015;	NW_014574624.1	546113	T	C	Exon:MXLOC_012032;	NW_014574624.1	546723	G	C	Exon:MXLOC_012032;
NW_014574624.1	465054	G	A	Intron:LXLOC_012015;	NW_014574624.1	463178	T	G	Exon:26228493;	NW_014574624.1	535575	A	G	Exon:MXLOC_012388;	NW_014574624.1	465189	T	C	Intron:LXLOC_012015;	NW_014574624.1	546723	G	C	Exon:MXLOC_012032;	NW_014574624.1	548810	G	A	Up2k:LXLOC_012033;
NW_014574624.1	465062	A	G	Intron:LXLOC_012015;	NW_014574624.1	463192	A	G	Exon:26228493;	NW_014574624.1	539906	G	C	Exon:LXLOC_012031;	NW_014574624.1	465303	T	C	Intron:LXLOC_012015;	NW_014574624.1	548810	G	A	Up2k:LXLOC_012033;	NW_014574624.1	570541	A	G	Down2k:26228528;
NW_014574624.1	465189	T	C	Intron:LXLOC_012015;	NW_014574624.1	463217	C	T	Exon:26228493;	NW_014574624.1	544728	T	C	Exon:MXLOC_012032;	NW_014574624.1	465320	T	G	Intron:LXLOC_012015;	NW_014574624.1	570541	A	G	Down2k:26228528;	NW_014574624.1	570579	T	A	Down2k:26228528;
NW_014574624.1	473549	C	T	Exon:MXLOC_012375;	NW_014574624.1	463240	A	C	Exon:26228493;	NW_014574624.1	546113	T	C	Exon:MXLOC_012032;	NW_014574624.1	473549	C	T	Exon:MXLOC_012375;	NW_014574624.1	570597	A	C	Down2k:26228528;	NW_014574624.1	570580	G	A	Down2k:26228528;
NW_014574624.1	505408	A	C	Exon:MXLOC_012381;	NW_014574624.1	463283	G	A	Exon:26228493;	NW_014574624.1	546723	G	C	Exon:MXLOC_012032;	NW_014574624.1	482465	G	A	Down2k:LXLOC_012015;	NW_014574624.1	597111	A	G	Exon:26228539;	NW_014574624.1	597111	A	G	Exon:26228539;
NW_014574624.1	517522	A	G	Exon:26228508;	NW_014574624.1	463284	A	C	Exon:26228493;	NW_014574624.1	548810	G	A	Up2k:LXLOC_012033;	NW_014574624.1	505408	A	C	Exon:MXLOC_012381;	NW_014574624.1	603700	G	A	Up2k:26228544;	NW_014574624.1	603700	G	A	Up2k:26228544;
NW_014574624.1	526381	A	C	Exon:LXLOC_012028;	NW_014574624.1	463526	A	G	Exon:26228493;	NW_014574624.1	570541	A	G	Down2k:26228528;	NW_014574624.1	517522	A	G	Exon:26228508;	NW_014574624.1	636672	A	G	Up2k:LXLOC_012412;	NW_014574624.1	636672	A	G	Up2k:LXLOC_012412;
NW_014574624.1	535575	A	G	Exon:MXLOC_012388;	NW_014574624.1	463646	A	G	Intron:LXLOC_012015;	NW_014574624.1	571003	A	G	Up2k:26228530;	NW_014574624.1	526381	A	C	Exon:LXLOC_012028;	NW_014574624.1	667570	G	A	Exon:LXLOC_012416;	NW_014574624.1	667289	G	A	Exon:LXLOC_012416;
NW_014574624.1	539906	G	C	Exon:LXLOC_012031;	NW_014574624.1	463693	G	A	Intron:LXLOC_012015;	NW_014574624.1	597111	A	G	Exon:26228539;	NW_014574624.1	535575	A	G	Exon:MXLOC_012388;	NW_014574624.1	667622	A	C	Exon:LXLOC_012416;	NW_014574624.1	667322	T	G	Exon:LXLOC_012416;
NW_014574624.1	544728	T	C	Exon:MXLOC_012032;	NW_014574624.1	463711	T	G	Intron:LXLOC_012015;	NW_014574624.1	603700	G	A	Up2k:26228544;	NW_014574624.1	539906	G	C	Exon:LXLOC_012031;	NW_014574624.1	667775	T	A	Exon:LXLOC_012416;	NW_014574624.1	667338	A	T	Exon:LXLOC_012416;
NW_014574624.1	546113	T	C	Exon:MXLOC_012032;	NW_014574624.1	471034	C	A	Exon:MXLOC_012375;	NW_014574624.1	636733	A	C	Up2k:LXLOC_012412;	NW_014574624.1	544728	T	C	Exon:MXLOC_012032;	NW_014574624.1	667778	T	C	Exon:LXLOC_012416;	NW_014574624.1	667570	G	A	Exon:LXLOC_012416;
NW_014574624.1	546723	G	C	Exon:MXLOC_012032;	NW_014574624.1	473549	C	T	Exon:MXLOC_012375;	NW_014574624.1	667570	G	A	Exon:LXLOC_012416;	NW_014574624.1	546113	T	C	Exon:MXLOC_012032;	NW_014574624.1	687993	G	A	Exon:26228559;	NW_014574624.1	667622	A	C	Exon:LXLOC_012416;
NW_014574624.1	548810	G	A	Up2k:LXLOC_012033;	NW_014574624.1	505408	A	C	Exon:MXLOC_012381;	NW_014574624.1	667622	A	C	Exon:LXLOC_012416;	NW_014574624.1	546723	G	C	Exon:MXLOC_012032;	NW_014574624.1	696614	C	T	Exon:LXLOC_012063;	NW_014574624.1	667775	T	A	Exon:LXLOC_012416;
NW_014574624.1	570541	A	G	Down2k:26228528;	NW_014574624.1	517522	A	G	Exon:26228508;	NW_014574624.1	667775	T	A	Exon:LXLOC_012416;	NW_014574624.1	548810	G	A	Up2k:LXLOC_012033;	NW_014574624.1	696818	C	T	Exon:LXLOC_012063;	NW_014574624.1	667778	T	C	Exon:LXLOC_012416;
NW_014574624.1	597111	A	G	Exon:26228539;	NW_014574624.1	526381	A	C	Exon:LXLOC_012028;	NW_014574624.1	667778	T	C	Exon:LXLOC_012416;	NW_014574624.1	570541	A	G	Down2k:26228528;	NW_014574624.1	708695	C	T	Exon:MXLOC_012425;	NW_014574624.1	687993	G	A	Exon:26228559;
NW_014574624.1	603700	G	A	Up2k:26228544;	NW_014574624.1	535575	A	G	Exon:MXLOC_012388;	NW_014574624.1	687993	G	A	Exon:26228559;	NW_014574624.1	570579	T	A	Down2k:26228528;	NW_014574624.1	709370	A	G	Exon:MXLOC_012425;	NW_014574624.1	688595	G	A	Up2k:26228559;
NW_014574624.1	648851	C	T	Up2k:26228551;	NW_014574624.1	539906	G	C	Exon:LXLOC_012031;	NW_014574624.1	688595	G	A	Up2k:26228559;	NW_014574624.1	570580	G	A	Down2k:26228528;	NW_014574624.1	709729	T	C	Exon:MXLOC_012425;	NW_014574624.1	696614	C	T	Exon:LXLOC_012063;
NW_014574624.1	666964	T	G	Exon:LXLOC_012416;	NW_014574624.1	544728	T	C	Exon:MXLOC_012032;	NW_014574624.1	694184	T	C	Up2k:LXLOC_012422;	NW_014574624.1	597111	A	G	Exon:26228539;	NW_014574624.1	710901	G	A	Exon:MXLOC_012425;	NW_014574624.1	696818	C	T	Exon:LXLOC_012063;
NW_014574624.1	666985	G	A	Exon:LXLOC_012416;	NW_014574624.1	546113	T	C	Exon:MXLOC_012032;	NW_014574624.1	694186	C	T	Up2k:LXLOC_012422;	NW_014574624.1	603700	G	A	Up2k:26228544;	NW_014574624.1	711494	G	A	Exon:MXLOC_012425;	NW_014574624.1	703591	G	A	Exon:LXLOC_012424;
NW_014574624.1	667015	T	A	Exon:LXLOC_012416;	NW_014574624.1	546723	G	C	Exon:MXLOC_012032;	NW_014574624.1	696614	C	T	Exon:LXLOC_012063;	NW_014574624.1	666862	C	T	Intron:LXLOC_012416;	NW_014574624.1	713267	G	T	Up2k:MXLOC_012425;	NW_014574624.1	704078	T	C	Exon:LXLOC_012424;
NW_014574624.1	667289	G	A	Exon:LXLOC_012416;	NW_014574624.1	548810	G	A	Up2k:LXLOC_012033;	NW_014574624.1	696818	C	T	Exon:LXLOC_012063;	NW_014574624.1	667289	G	A	Exon:LXLOC_012416;	NW_014574624.1	713606	A	C	Up2k:MXLOC_012425;	NW_014574624.1	704126	C	T	Exon:LXLOC_012424;
NW_014574624.1	667322	T	G	Exon:LXLOC_012416;	NW_014574624.1	570541	A	G	Down2k:26228528;	NW_014574624.1	703591	G	A	Exon:LXLOC_012424;	NW_014574624.1	667322	T	G	Exon:LXLOC_012416;	NW_014574624.1	713631	G	A	Up2k:MXLOC_012425;	NW_014574624.1	704215	T	C	Exon:LXLOC_012424;
NW_014574624.1	667338	A	T	Exon:LXLOC_012416;	NW_014574624.1	597111	A	G	Exon:26228539;	NW_014574624.1	704078	T	C	Exon:LXLOC_012424;	NW_014574624.1	667570	G	A	Exon:LXLOC_012416;	NW_014574624.1	714172	A	G	Up2k:MXLOC_012425;	NW_014574624.1	709370	A	G	Exon:MXLOC_012425;
NW_014574624.1	667570	G	A	Exon:LXLOC_012416;	NW_014574624.1	603700	G	A	Up2k:26228544;	NW_014574624.1	704215	T	C	Exon:LXLOC_012424;	NW_014574624.1	667622	A	C	Exon:LXLOC_012416;	NW_014574624.1	714339	G	A	Up2k:LXLOC_012067;	NW_014574624.1	709729	T	C	Exon:MXLOC_012425;
NW_014574624.1	667622	A	C	Exon:LXLOC_012416;	NW_014574624.1	636672	A	G	Up2k:LXLOC_012412;	NW_014574624.1	708695	C	T	Exon:MXLOC_012425;	NW_014574624.1	667775	T	A	Exon:LXLOC_012416;	NW_014574624.1	714442	G	T	Exon:26228566;	NW_014574624.1	711494	G	A	Exon:MXLOC_012425;
NW_014574624.1	667775	T	A	Exon:LXLOC_012416;	NW_014574624.1	636733	A	C	Up2k:LXLOC_012412;	NW_014574624.1	709370	A	G	Exon:MXLOC_012425;	NW_014574624.1	667778	T	C	Exon:LXLOC_012416;	NW_014574624.1	714682	C	T	Exon:26228566;	NW_014574624.1	713166	A	G	Up2k:MXLOC_012425;
NW_014574624.1	667778	T	C	Exon:LXLOC_012416;	NW_014574624.1	648851	C	T	Up2k:26228551;	NW_014574624.1	709729	T	C	Exon:MXLOC_012425;	NW_014574624.1	687993	G	A	Exon:26228559;	NW_014574624.1	715082	G	A	Exon:26228566;	NW_014574624.1	713267	G	T	Up2k:MXLOC_012425;
NW_014574624.1	687993	G	A	Exon:26228559;	NW_014574624.1	667289	G	A	Exon:LXLOC_012416;	NW_014574624.1	711494	G	A	Exon:MXLOC_012425;	NW_014574624.1	688595	G	A	Up2k:26228559;	NW_014574624.1	715544	G	A	Exon:26228566;	NW_014574624.1	714044	T	C	Up2k:MXLOC_012425;
NW_014574624.1	696614	C	T	Exon:LXLOC_012063;	NW_014574624.1	667322	T	G	Exon:LXLOC_012416;	NW_014574624.1	713706	C	T	Up2k:MXLOC_012425;	NW_014574624.1	694184	T	C	Up2k:LXLOC_012422;	NW_014574624.1	715809	G	A	Intron:26228566;	NW_014574624.1	714339	G	A	Up2k:LXLOC_012067;
NW_014574624.1	696818	C	T	Exon:LXLOC_012063;	NW_014574624.1	667338	A	T	Exon:LXLOC_012416;	NW_014574624.1	713734	T	C	Up2k:MXLOC_012425;	NW_014574624.1	694186	C	T	Up2k:LXLOC_012422;	NW_014574624.1	715819	A	G	Exon:26228566;	NW_014574624.1	714442	G	T	Exon:26228566;
NW_014574624.1	703591	G	A	Exon:LXLOC_012424;	NW_014574624.1	667448	T	A	Exon:LXLOC_012416;	NW_014574624.1	714172	A	G	Up2k:MXLOC_012425;	NW_014574624.1	696614	C	T	Exon:LXLOC_012063;	NW_014574624.1	715910	C	T	Intron:26228566;	NW_014574624.1	714682	C	T	Exon:26228566;
NW_014574624.1	703979	A	G	Exon:LXLOC_012424;	NW_014574624.1	667570	G	A	Exon:LXLOC_012416;	NW_014574624.1	714339	G	A	Up2k:LXLOC_012067;	NW_014574624.1	696818	C	T	Exon:LXLOC_012063;	NW_014574624.1	715958	A	C	Exon:26228566;	NW_014574624.1	715082	G	A	Exon:26228566;
NW_014574624.1	704078	T	C	Exon:LXLOC_012424;	NW_014574624.1	667622	A	C	Exon:LXLOC_012416;	NW_014574624.1	714442	G	T	Exon:26228566;	NW_014574624.1	703591	G	A	Exon:LXLOC_012424;	NW_014574624.1	716081	C	T	Up2k:26228566;	NW_014574624.1	715544	G	A	Exon:26228566;
NW_014574624.1	704155	A	T	Exon:LXLOC_012424;	NW_014574624.1	667775	T	A	Exon:LXLOC_012416;	NW_014574624.1	714682	C	T	Exon:26228566;	NW_014574624.1	704215	T	C	Exon:LXLOC_012424;	NW_014574624.1	716157	G	A	Up2k:26228566;	NW_014574624.1	715809	G	A	Intron:26228566;
NW_014574624.1	704165	G	T	Exon:LXLOC_012424;	NW_014574624.1	667778	T	C	Exon:LXLOC_012416;	NW_014574624.1	715082	G	A	Exon:26228566;	NW_014574624.1	708695	C	T	Exon:MXLOC_012425;	NW_014574624.1	716385	T	C	Exon:LXLOC_012067;	NW_014574624.1	715819	A	G	Exon:26228566;
NW_014574624.1	704215	T	C	Exon:LXLOC_012424;	NW_014574624.1	687993	G	A	Exon:26228559;	NW_014574624.1	715544	G	A	Exon:26228566;	NW_014574624.1	709370	A	G	Exon:MXLOC_012425;	NW_014574624.1	716419	C	T	Exon:LXLOC_012067;	NW_014574624.1	715910	C	T	Intron:26228566;
NW_014574624.1	704620	C	A	Exon:LXLOC_012066;	NW_014574624.1	688595	G	A	Up2k:26228559;	NW_014574624.1	715809	G	A	Intron:26228566;	NW_014574624.1	709729	T	C	Exon:MXLOC_012425;	NW_014574624.1	716475	T	G	Exon:LXLOC_012067;	NW_014574624.1	715958	A	C	Exon:26228566;
NW_014574624.1	708695	C	T	Exon:MXLOC_012425;	NW_014574624.1	696614	C	T	Exon:LXLOC_012063;	NW_014574624.1	715819	A	G	Exon:26228566;	NW_014574624.1	710901	G	A	Exon:MXLOC_012425;	NW_014574624.1	716527	G	A	Exon:LXLOC_012067;	NW_014574624.1	716081	C	T	Up2k:26228566;
NW_014574624.1	709370	A	G	Exon:MXLOC_012425;	NW_014574624.1	696818	C	T	Exon:LXLOC_012063;	NW_014574624.1	715910	C	T	Intron:26228566;	NW_014574624.1	711494	G	A	Exon:MXLOC_012425;	NW_014574624.1	716723	G	A	Up2k:26228566;	NW_014574624.1	716157	G	A	Up2k:26228566;
NW_014574624.1	709463	C	T	Intron:MXLOC_012425;	NW_014574624.1	703591	G	A	Exon:LXLOC_012424;	NW_014574624.1	715958	A	C	Exon:26228566;	NW_014574624.1	714339	G	A	Up2k:LXLOC_012067;	NW_014574624.1	716725	A	C	Up2k:26228566;	NW_014574624.1	716419	C	T	Exon:LXLOC_012067;
NW_014574624.1	709729	T	C	Exon:MXLOC_012425;	NW_014574624.1	703979	A	G	Exon:LXLOC_012424;	NW_014574624.1	716081	C	T	Up2k:26228566;	NW_014574624.1	714442	G	T	Exon:26228566;	NW_014574624.1	716778	A	G	Up2k:26228566;	NW_014574624.1	716475	T	G	Exon:LXLOC_012067;
NW_014574624.1	710901	G	A	Exon:MXLOC_012425;	NW_014574624.1	704078	T	C	Exon:LXLOC_012424;	NW_014574624.1	716157	G	A	Up2k:26228566;	NW_014574624.1	714682	C	T	Exon:26228566;	NW_014574624.1	716938	G	A	Up2k:26228566;	NW_014574624.1	716527	G	A	Exon:LXLOC_012067;
NW_014574624.1	711494	G	A	Exon:MXLOC_012425;	NW_014574624.1	704126	C	T	Exon:LXLOC_012424;	NW_014574624.1	716419	C	T	Exon:LXLOC_012067;	NW_014574624.1	715082	G	A	Exon:26228566;	NW_014574624.1	717078	T	C	Intron:26228567;	NW_014574624.1	716723	G	A	Up2k:26228566;
NW_014574624.1	713166	A	G	Up2k:MXLOC_012425;	NW_014574624.1	704155	A	T	Exon:LXLOC_012424;	NW_014574624.1	716475	T	G	Exon:LXLOC_012067;	NW_014574624.1	715544	G	A	Exon:26228566;	NW_014574624.1	717235	T	C	Exon:26228567;	NW_014574624.1	716725	A	C	Up2k:26228566;
NW_014574624.1	713267	G	T	Up2k:MXLOC_012425;	NW_014574624.1	704165	G	T	Exon:LXLOC_012424;	NW_014574624.1	716527	G	A	Exon:LXLOC_012067;	NW_014574624.1	715809	G	A	Intron:26228566;	NW_014574624.1	717417	A	T	Exon:26228567;	NW_014574624.1	716778	A	G	Up2k:26228566;
NW_014574624.1	713606	A	C	Up2k:MXLOC_012425;	NW_014574624.1	704215	T	C	Exon:LXLOC_012424;	NW_014574624.1	717078	T	C	Intron:26228567;	NW_014574624.1	715819	A	G	Exon:26228566;	NW_014574624.1	717726	T	G	Up2k:26228566;	NW_014574624.1	716938	G	A	Up2k:26228566;
NW_014574624.1	713706	C	T	Up2k:MXLOC_012425;	NW_014574624.1	704620	C	A	Exon:LXLOC_012066;	NW_014574624.1	717150	C	A	Exon:26228567;	NW_014574624.1	715910	C	T	Intron:26228566;	NW_014574624.1	718481	T	C	Down2k:26228567;	NW_014574624.1	717078	T	C	Intron:26228567;
NW_014574624.1	713734	T	C	Up2k:MXLOC_012425;	NW_014574624.1	708695	C	T	Exon:MXLOC_012425;	NW_014574624.1	717151	G	A	Exon:26228567;	NW_014574624.1	715958	A	C	Exon:26228566;	NW_014574624.1	718531	C	T	Down2k:26228567;	NW_014574624.1	717235	T	C	Exon:26228567;
NW_014574624.1	714044	T	C	Up2k:MXLOC_012425;	NW_014574624.1	709370	A	G	Exon:MXLOC_012425;	NW_014574624.1	717417	A	T	Exon:26228567;	NW_014574624.1	716081	C	T	Up2k:26228566;	NW_014574624.1	718776	A	G	Exon:LXLOC_012427;	NW_014574624.1	717417	A	T	Exon:26228567;
NW_014574624.1	714172	A	G	Up2k:MXLOC_012425;	NW_014574624.1	709729	T	C	Exon:MXLOC_012425;	NW_014574624.1	717726	T	G	Up2k:26228566;	NW_014574624.1	716157	G	A	Up2k:26228566;	NW_014574624.1	718943	G	A	Intron:LXLOC_012427;	NW_014574624.1	717726	T	G	Up2k:26228566;
NW_014574624.1	714339	G	A	Up2k:LXLOC_012067;	NW_014574624.1	710901	G	A	Exon:MXLOC_012425;	NW_014574624.1	718481	T	C	Down2k:26228567;	NW_014574624.1	716385	T	C	Exon:LXLOC_012067;	NW_014574624.1	718964	C	T	Intron:LXLOC_012427;	NW_014574624.1	718245	A	G	Down2k:26228567;
NW_014574624.1	714442	G	T	Exon:26228566;	NW_014574624.1	711494	G	A	Exon:MXLOC_012425;	NW_014574624.1	718531	C	T	Down2k:26228567;	NW_014574624.1	716419	C	T	Exon:LXLOC_012067;	NW_014574624.1	719011	G	C	Exon:LXLOC_012427;	NW_014574624.1	718481	T	C	Down2k:26228567;
NW_014574624.1	714682	C	T	Exon:26228566;	NW_014574624.1	713166	A	G	Up2k:MXLOC_012425;	NW_014574624.1	718776	A	G	Exon:LXLOC_012427;	NW_014574624.1	716475	T	G	Exon:LXLOC_012067;	NW_014574624.1	720449	C	T	Up2k:LXLOC_012427;	NW_014574624.1	718531	C	T	Down2k:26228567;
NW_014574624.1	715082	G	A	Exon:26228566;	NW_014574624.1	713267	G	T	Up2k:MXLOC_012425;	NW_014574624.1	719011	G	C	Exon:LXLOC_012427;	NW_014574624.1	716527	G	A	Exon:LXLOC_012067;	NW_014574624.1	720847	C	T	Exon:26228569;	NW_014574624.1	718776	A	G	Exon:LXLOC_012427;
NW_014574624.1	715544	G	A	Exon:26228566;	NW_014574624.1	714044	T	C	Up2k:MXLOC_012425;	NW_014574624.1	720847	C	T	Exon:26228569;	NW_014574624.1	716723	G	A	Up2k:26228566;	NW_014574624.1	721137	G	C	Intron:MXLOC_012069;	NW_014574624.1	718943	G	A	Intron:LXLOC_012427;
NW_014574624.1	715809	G	A	Intron:26228566;	NW_014574624.1	714172	A	G	Up2k:MXLOC_012425;	NW_014574624.1	721137	G	C	Intron:MXLOC_012069;	NW_014574624.1	716725	A	C	Up2k:26228566;	NW_014574624.1	722404	T	C	Exon:26228570;	NW_014574624.1	718964	C	T	Intron:LXLOC_012427;
NW_014574624.1	715819	A	G	Exon:26228566;	NW_014574624.1	714339	G	A	Up2k:LXLOC_012067;	NW_014574624.1	722404	T	C	Exon:26228570;	NW_014574624.1	716778	A	G	Up2k:26228566;	NW_014574624.1	722542	A	T	Exon:26228570;	NW_014574624.1	719011	G	C	Exon:LXLOC_012427;
NW_014574624.1	715910	C	T	Intron:26228566;	NW_014574624.1	714442	G	T	Exon:26228566;	NW_014574624.1	722542	A	T	Exon:26228570;	NW_014574624.1	716938	G	A	Up2k:26228566;	NW_014574624.1	722574	C	T	Exon:26228570;	NW_014574624.1	720449	C	T	Up2k:LXLOC_012427;
NW_014574624.1	715958	A	C	Exon:26228566;	NW_014574624.1	714682	C	T	Exon:26228566;	NW_014574624.1	722574	C	T	Exon:26228570;	NW_014574624.1	717078	T	C	Intron:26228567;	NW_014574624.1	751253	C	T	Up2k:26228579;	NW_014574624.1	720847	C	T	Exon:26228569;
NW_014574624.1	716081	C	T	Up2k:26228566;	NW_014574624.1	715082	G	A	Exon:26228566;	NW_014574624.1	751253	C	T	Up2k:26228579;	NW_014574624.1	717150	C	A	Exon:26228567;	NW_014574624.1	753274	T	G	Exon:26228579;	NW_014574624.1	721137	G	C	Intron:MXLOC_012069;
NW_014574624.1	716157	G	A	Up2k:26228566;	NW_014574624.1	715544	G	A	Exon:26228566;	NW_014574624.1	753224	C	G	Exon:26228579;	NW_014574624.1	717151	G	A	Exon:26228567;	NW_014574624.1	753998	A	C	Exon:26228579;	NW_014574624.1	722404	T	C	Exon:26228570;
NW_014574624.1	716385	T	C	Exon:LXLOC_012067;	NW_014574624.1	715809	G	A	Intron:26228566;	NW_014574624.1	753274	T	G	Exon:26228579;	NW_014574624.1	717235	T	C	Exon:26228567;	NW_014574624.1	754016	A	G	Exon:26228579;	NW_014574624.1	722542	A	T	Exon:26228570;
NW_014574624.1	716419	C	T	Exon:LXLOC_012067;	NW_014574624.1	715819	A	G	Exon:26228566;	NW_014574624.1	753616	T	C	Exon:26228579;	NW_014574624.1	718481	T	C	Down2k:26228567;	NW_014574624.1	754065	A	G	Exon:26228579;	NW_014574624.1	722574	C	T	Exon:26228570;
NW_014574624.1	716475	T	G	Exon:LXLOC_012067;	NW_014574624.1	715910	C	T	Intron:26228566;	NW_014574624.1	753998	A	C	Exon:26228579;	NW_014574624.1	718531	C	T	Down2k:26228567;	NW_014574624.1	754337	T	C	Exon:26228579;	NW_014574624.1	751253	C	T	Up2k:26228579;
NW_014574624.1	716527	G	A	Exon:LXLOC_012067;	NW_014574624.1	715958	A	C	Exon:26228566;	NW_014574624.1	754016	A	G	Exon:26228579;	NW_014574624.1	718776	A	G	Exon:LXLOC_012427;	NW_014574624.1	754562	C	T	Exon:26228579;	NW_014574624.1	753274	T	G	Exon:26228579;
NW_014574624.1	716723	G	A	Up2k:26228566;	NW_014574624.1	716081	C	T	Up2k:26228566;	NW_014574624.1	754065	A	G	Exon:26228579;	NW_014574624.1	719011	G	C	Exon:LXLOC_012427;	NW_014574624.1	754587	A	G	Exon:26228579;	NW_014574624.1	753616	T	C	Exon:26228579;
NW_014574624.1	716725	A	C	Up2k:26228566;	NW_014574624.1	716157	G	A	Up2k:26228566;	NW_014574624.1	754337	T	C	Exon:26228579;	NW_014574624.1	720847	C	T	Exon:26228569;	NW_014574624.1	754617	T	C	Exon:26228579;	NW_014574624.1	754016	A	G	Exon:26228579;
NW_014574624.1	716778	A	G	Up2k:26228566;	NW_014574624.1	716385	T	C	Exon:LXLOC_012067;	NW_014574624.1	754517	C	T	Exon:26228579;	NW_014574624.1	721137	G	C	Intron:MXLOC_012069;	NW_014574624.1	754932	G	C	Exon:26228579;	NW_014574624.1	754065	A	G	Exon:26228579;
NW_014574624.1	716938	G	A	Up2k:26228566;	NW_014574624.1	716419	C	T	Exon:LXLOC_012067;	NW_014574624.1	754562	C	T	Exon:26228579;	NW_014574624.1	722404	T	C	Exon:26228570;	NW_014574624.1	755033	C	T	Exon:26228579;	NW_014574624.1	754337	T	C	Exon:26228579;
NW_014574624.1	717078	T	C	Intron:26228567;	NW_014574624.1	716475	T	G	Exon:LXLOC_012067;	NW_014574624.1	754587	A	G	Exon:26228579;	NW_014574624.1	722542	A	T	Exon:26228570;	NW_014574624.1	757650	C	T	Exon:26228580;	NW_014574624.1	754517	C	T	Exon:26228579;
NW_014574624.1	717235	T	C	Exon:26228567;	NW_014574624.1	716527	G	A	Exon:LXLOC_012067;	NW_014574624.1	754617	T	C	Exon:26228579;	NW_014574624.1	751253	C	T	Up2k:26228579;	NW_014574624.1	758667	G	C	Exon:LXLOC_012439;	NW_014574624.1	754562	C	T	Exon:26228579;
NW_014574624.1	717417	A	T	Exon:26228567;	NW_014574624.1	716723	G	A	Up2k:26228566;	NW_014574624.1	754792	G	A	Exon:26228579;	NW_014574624.1	753224	C	G	Exon:26228579;	NW_014574624.1	761500	G	A	Exon:26228582;	NW_014574624.1	754587	A	G	Exon:26228579;
NW_014574624.1	717726	T	G	Up2k:26228566;	NW_014574624.1	716725	A	C	Up2k:26228566;	NW_014574624.1	754932	G	C	Exon:26228579;	NW_014574624.1	753274	T	G	Exon:26228579;	NW_014574624.1	762803	C	G	Exon:LXLOC_012079;	NW_014574624.1	754617	T	C	Exon:26228579;
NW_014574624.1	718481	T	C	Down2k:26228567;	NW_014574624.1	716778	A	G	Up2k:26228566;	NW_014574624.1	755033	C	T	Exon:26228579;	NW_014574624.1	753616	T	C	Exon:26228579;	NW_014574624.1	762805	A	G	Exon:LXLOC_012079;	NW_014574624.1	754792	G	A	Exon:26228579;
NW_014574624.1	718531	C	T	Down2k:26228567;	NW_014574624.1	716938	G	A	Up2k:26228566;	NW_014574624.1	757650	C	T	Exon:26228580;	NW_014574624.1	753998	A	C	Exon:26228579;	NW_014574624.1	764052	C	T	Exon:26228583;	NW_014574624.1	754932	G	C	Exon:26228579;
NW_014574624.1	718776	A	G	Exon:LXLOC_012427;	NW_014574624.1	717078	T	C	Intron:26228567;	NW_014574624.1	758667	G	C	Exon:LXLOC_012439;	NW_014574624.1	754016	A	G	Exon:26228579;	NW_014574624.1	765459	C	T	Up2k:26228583;	NW_014574624.1	755033	C	T	Exon:26228579;
NW_014574624.1	719011	G	C	Exon:LXLOC_012427;	NW_014574624.1	717235	T	C	Exon:26228567;	NW_014574624.1	761500	G	A	Exon:26228582;	NW_014574624.1	754065	A	G	Exon:26228579;	NW_014574624.1	765488	G	T	Up2k:26228583;	NW_014574624.1	756133	C	A	Up2k:26228580;
NW_014574624.1	720847	C	T	Exon:26228569;	NW_014574624.1	717417	A	T	Exon:26228567;	NW_014574624.1	762803	C	G	Exon:LXLOC_012079;	NW_014574624.1	754337	T	C	Exon:26228579;	NW_014574624.1	765656	T	C	Up2k:26228583;	NW_014574624.1	757650	C	T	Exon:26228580;
NW_014574624.1	721137	G	C	Intron:MXLOC_012069;	NW_014574624.1	717726	T	G	Up2k:26228566;	NW_014574624.1	762805	A	G	Exon:LXLOC_012079;	NW_014574624.1	754517	C	T	Exon:26228579;	NW_014574624.1	765996	C	T	Up2k:26228583;	NW_014574624.1	761500	G	A	Exon:26228582;
NW_014574624.1	722404	T	C	Exon:26228570;	NW_014574624.1	718481	T	C	Down2k:26228567;	NW_014574624.1	764052	C	T	Exon:26228583;	NW_014574624.1	754562	C	T	Exon:26228579;	NW_014574624.1	766012	G	A	Up2k:26228583;	NW_014574624.1	762803	C	G	Exon:LXLOC_012079;
NW_014574624.1	722542	A	T	Exon:26228570;	NW_014574624.1	718531	C	T	Down2k:26228567;	NW_014574624.1	765656	T	C	Up2k:26228583;	NW_014574624.1	754587	A	G	Exon:26228579;	NW_014574624.1	766208	C	T	Up2k:26228583;	NW_014574624.1	762805	A	G	Exon:LXLOC_012079;
NW_014574624.1	722574	C	T	Exon:26228570;	NW_014574624.1	718776	A	G	Exon:LXLOC_012427;	NW_014574624.1	765996	C	T	Up2k:26228583;	NW_014574624.1	754617	T	C	Exon:26228579;	NW_014574624.1	766691	A	C	Up2k:26228583;	NW_014574624.1	764052	C	T	Exon:26228583;
NW_014574624.1	751253	C	T	Up2k:26228579;	NW_014574624.1	719011	G	C	Exon:LXLOC_012427;	NW_014574624.1	766012	G	A	Up2k:26228583;	NW_014574624.1	754792	G	A	Exon:26228579;	NW_014574624.1	788250	A	T	Exon:LXLOC_012448;	NW_014574624.1	766208	C	T	Up2k:26228583;
NW_014574624.1	753224	C	G	Exon:26228579;	NW_014574624.1	720449	C	T	Up2k:LXLOC_012427;	NW_014574624.1	766691	A	C	Up2k:26228583;	NW_014574624.1	754932	G	C	Exon:26228579;	NW_014574624.1	788251	A	T	Exon:LXLOC_012448;	NW_014574624.1	777433	G	C	Exon:26228588;
NW_014574624.1	753274	T	G	Exon:26228579;	NW_014574624.1	720847	C	T	Exon:26228569;	NW_014574624.1	793371	C	T	Exon:LXLOC_012087;	NW_014574624.1	755033	C	T	Exon:26228579;	NW_014574624.1	793371	C	T	Exon:LXLOC_012087;	NW_014574624.1	781037	G	A	Exon:MXLOC_012446;
NW_014574624.1	753616	T	C	Exon:26228579;	NW_014574624.1	721137	G	C	Intron:MXLOC_012069;	NW_014574624.1	793450	C	T	Exon:LXLOC_012087;	NW_014574624.1	757650	C	T	Exon:26228580;	NW_014574624.1	793450	C	T	Exon:LXLOC_012087;	NW_014574624.1	793371	C	T	Exon:LXLOC_012087;
NW_014574624.1	753998	A	C	Exon:26228579;	NW_014574624.1	722404	T	C	Exon:26228570;	NW_014574624.1	794114	T	C	Exon:LXLOC_012087;	NW_014574624.1	758667	G	C	Exon:LXLOC_012439;	NW_014574624.1	794114	T	C	Exon:LXLOC_012087;	NW_014574624.1	793450	C	T	Exon:LXLOC_012087;
NW_014574624.1	754016	A	G	Exon:26228579;	NW_014574624.1	722542	A	T	Exon:26228570;	NW_014574624.1	794847	T	C	Exon:LXLOC_012087;	NW_014574624.1	761500	G	A	Exon:26228582;	NW_014574624.1	794847	T	C	Exon:LXLOC_012087;	NW_014574624.1	794114	T	C	Exon:LXLOC_012087;
NW_014574624.1	754065	A	G	Exon:26228579;	NW_014574624.1	722574	C	T	Exon:26228570;	NW_014574624.1	795658	T	C	Exon:LXLOC_012452;	NW_014574624.1	762803	C	G	Exon:LXLOC_012079;	NW_014574624.1	795007	T	G	Exon:LXLOC_012087;	NW_014574624.1	794847	T	C	Exon:LXLOC_012087;
NW_014574624.1	754337	T	C	Exon:26228579;	NW_014574624.1	751253	C	T	Up2k:26228579;	NW_014574624.1	795945	C	T	Exon:LXLOC_012452;	NW_014574624.1	762805	A	G	Exon:LXLOC_012079;	NW_014574624.1	795008	C	A	Exon:LXLOC_012087;	NW_014574624.1	795658	T	C	Exon:LXLOC_012452;
NW_014574624.1	754517	C	T	Exon:26228579;	NW_014574624.1	753224	C	G	Exon:26228579;	NW_014574624.1	796701	A	G	Exon:MXLOC_012088;	NW_014574624.1	764052	C	T	Exon:26228583;	NW_014574624.1	795658	T	C	Exon:LXLOC_012452;	NW_014574624.1	795945	C	T	Exon:LXLOC_012452;
NW_014574624.1	754562	C	T	Exon:26228579;	NW_014574624.1	753274	T	G	Exon:26228579;	NW_014574624.1	796896	C	A	Exon:MXLOC_012088;	NW_014574624.1	765459	C	T	Up2k:26228583;	NW_014574624.1	795945	C	T	Exon:LXLOC_012452;	NW_014574624.1	796701	A	G	Exon:MXLOC_012088;
NW_014574624.1	754587	A	G	Exon:26228579;	NW_014574624.1	753616	T	C	Exon:26228579;	NW_014574624.1	796944	T	C	Exon:MXLOC_012088;	NW_014574624.1	765488	G	T	Up2k:26228583;	NW_014574624.1	796701	A	G	Exon:MXLOC_012088;	NW_014574624.1	796896	C	A	Exon:MXLOC_012088;
NW_014574624.1	754617	T	C	Exon:26228579;	NW_014574624.1	753998	A	C	Exon:26228579;	NW_014574624.1	797587	A	G	Exon:MXLOC_012088;	NW_014574624.1	765656	T	C	Up2k:26228583;	NW_014574624.1	796896	C	A	Exon:MXLOC_012088;	NW_014574624.1	796944	T	C	Exon:MXLOC_012088;
NW_014574624.1	754792	G	A	Exon:26228579;	NW_014574624.1	754016	A	G	Exon:26228579;	NW_014574624.1	797727	T	G	Exon:MXLOC_012088;	NW_014574624.1	765996	C	T	Up2k:26228583;	NW_014574624.1	796944	T	C	Exon:MXLOC_012088;	NW_014574624.1	797587	A	G	Exon:MXLOC_012088;
NW_014574624.1	754932	G	C	Exon:26228579;	NW_014574624.1	754065	A	G	Exon:26228579;	NW_014574624.1	798141	T	C	Exon:MXLOC_012088;	NW_014574624.1	766012	G	A	Up2k:26228583;	NW_014574624.1	797587	A	G	Exon:MXLOC_012088;	NW_014574624.1	797727	T	G	Exon:MXLOC_012088;
NW_014574624.1	755033	C	T	Exon:26228579;	NW_014574624.1	754337	T	C	Exon:26228579;	NW_014574624.1	798157	C	A	Exon:MXLOC_012088;	NW_014574624.1	766691	A	C	Up2k:26228583;	NW_014574624.1	797727	T	G	Exon:MXLOC_012088;	NW_014574624.1	798141	T	C	Exon:MXLOC_012088;
NW_014574624.1	757650	C	T	Exon:26228580;	NW_014574624.1	754517	C	T	Exon:26228579;	NW_014574624.1	798376	A	C	Exon:MXLOC_012088;	NW_014574624.1	793371	C	T	Exon:LXLOC_012087;	NW_014574624.1	798141	T	C	Exon:MXLOC_012088;	NW_014574624.1	798157	C	A	Exon:MXLOC_012088;
NW_014574624.1	758667	G	C	Exon:LXLOC_012439;	NW_014574624.1	754562	C	T	Exon:26228579;	NW_014574624.1	798778	A	G	Exon:MXLOC_012088;	NW_014574624.1	793450	C	T	Exon:LXLOC_012087;	NW_014574624.1	798157	C	A	Exon:MXLOC_012088;	NW_014574624.1	798376	A	C	Exon:MXLOC_012088;
NW_014574624.1	761500	G	A	Exon:26228582;	NW_014574624.1	754587	A	G	Exon:26228579;	NW_014574624.1	799651	A	T	Exon:26228593;	NW_014574624.1	794114	T	C	Exon:LXLOC_012087;	NW_014574624.1	798376	A	C	Exon:MXLOC_012088;	NW_014574624.1	798778	A	G	Exon:MXLOC_012088;
NW_014574624.1	762803	C	G	Exon:LXLOC_012079;	NW_014574624.1	754617	T	C	Exon:26228579;	NW_014574624.1	799825	G	A	Exon:26228593;	NW_014574624.1	794847	T	C	Exon:LXLOC_012087;	NW_014574624.1	798778	A	G	Exon:MXLOC_012088;	NW_014574624.1	799651	A	T	Exon:26228593;
NW_014574624.1	762805	A	G	Exon:LXLOC_012079;	NW_014574624.1	754792	G	A	Exon:26228579;	NW_014574624.1	800662	T	C	Up2k:26228594;	NW_014574624.1	795658	T	C	Exon:LXLOC_012452;	NW_014574624.1	799651	A	T	Exon:26228593;	NW_014574624.1	799825	G	A	Exon:26228593;
NW_014574624.1	764052	C	T	Exon:26228583;	NW_014574624.1	754932	G	C	Exon:26228579;	NW_014574624.1	800731	G	T	Up2k:26228594;	NW_014574624.1	795945	C	T	Exon:LXLOC_012452;	NW_014574624.1	799825	G	A	Exon:26228593;	NW_014574624.1	800662	T	C	Up2k:26228594;
NW_014574624.1	765459	C	T	Up2k:26228583;	NW_014574624.1	755033	C	T	Exon:26228579;	NW_014574624.1	800732	C	T	Up2k:26228594;	NW_014574624.1	796701	A	G	Exon:MXLOC_012088;	NW_014574624.1	800662	T	C	Up2k:26228594;	NW_014574624.1	800731	G	T	Up2k:26228594;
NW_014574624.1	765488	G	T	Up2k:26228583;	NW_014574624.1	756133	C	A	Up2k:26228580;	NW_014574624.1	800825	C	T	Up2k:26228594;	NW_014574624.1	796896	C	A	Exon:MXLOC_012088;	NW_014574624.1	800731	G	T	Up2k:26228594;	NW_014574624.1	800732	C	T	Up2k:26228594;
NW_014574624.1	765656	T	C	Up2k:26228583;	NW_014574624.1	757650	C	T	Exon:26228580;	NW_014574624.1	800894	A	G	Up2k:26228594;	NW_014574624.1	796944	T	C	Exon:MXLOC_012088;	NW_014574624.1	800732	C	T	Up2k:26228594;	NW_014574624.1	800825	C	T	Up2k:26228594;
NW_014574624.1	765996	C	T	Up2k:26228583;	NW_014574624.1	758667	G	C	Exon:LXLOC_012439;	NW_014574624.1	800931	G	A	Up2k:26228594;	NW_014574624.1	797587	A	G	Exon:MXLOC_012088;	NW_014574624.1	800825	C	T	Up2k:26228594;	NW_014574624.1	800894	A	G	Up2k:26228594;
NW_014574624.1	766012	G	A	Up2k:26228583;	NW_014574624.1	761500	G	A	Exon:26228582;	NW_014574624.1	801095	C	A	Up2k:26228594;	NW_014574624.1	797727	T	G	Exon:MXLOC_012088;	NW_014574624.1	800894	A	G	Up2k:26228594;	NW_014574624.1	800931	G	A	Up2k:26228594;
NW_014574624.1	777433	G	C	Exon:26228588;	NW_014574624.1	762803	C	G	Exon:LXLOC_012079;	NW_014574624.1	801167	A	T	Up2k:26228594;	NW_014574624.1	798141	T	C	Exon:MXLOC_012088;	NW_014574624.1	800931	G	A	Up2k:26228594;	NW_014574624.1	816287	A	G	Up2k:26228599;
NW_014574624.1	781037	G	A	Exon:MXLOC_012446;	NW_014574624.1	762805	A	G	Exon:LXLOC_012079;	NW_014574624.1	801242	G	A	Up2k:26228594;	NW_014574624.1	798157	C	A	Exon:MXLOC_012088;	NW_014574624.1	801167	A	T	Up2k:26228594;	NW_014574624.1	818590	A	G	Exon:26228601;
NW_014574624.1	793371	C	T	Exon:LXLOC_012087;	NW_014574624.1	764052	C	T	Exon:26228583;	NW_014574624.1	816287	A	G	Up2k:26228599;	NW_014574624.1	798376	A	C	Exon:MXLOC_012088;	NW_014574624.1	801242	G	A	Up2k:26228594;	NW_014574624.1	826877	G	A	Exon:MXLOC_012460;
NW_014574624.1	793450	C	T	Exon:LXLOC_012087;	NW_014574624.1	765459	C	T	Up2k:26228583;	NW_014574624.1	818590	A	G	Exon:26228601;	NW_014574624.1	798778	A	G	Exon:MXLOC_012088;	NW_014574624.1	816287	A	G	Up2k:26228599;	NW_014574624.1	827858	T	G	Up2k:MXLOC_012460;
NW_014574624.1	794114	T	C	Exon:LXLOC_012087;	NW_014574624.1	765488	G	T	Up2k:26228583;	NW_014574624.1	830443	G	A	Exon:26228604;	NW_014574624.1	799651	A	T	Exon:26228593;	NW_014574624.1	818590	A	G	Exon:26228601;	NW_014574624.1	830443	G	A	Exon:26228604;
NW_014574624.1	794847	T	C	Exon:LXLOC_012087;	NW_014574624.1	765656	T	C	Up2k:26228583;	NW_014574624.1	833024	A	C	Exon:MXLOC_012462;	NW_014574624.1	800662	T	C	Up2k:26228594;	NW_014574624.1	830443	G	A	Exon:26228604;	NW_014574624.1	836787	A	G	Exon:26228606;
NW_014574624.1	795658	T	C	Exon:LXLOC_012452;	NW_014574624.1	765996	C	T	Up2k:26228583;	NW_014574624.1	836787	A	G	Exon:26228606;	NW_014574624.1	800731	G	T	Up2k:26228594;	NW_014574624.1	830797	G	A	Intron:26228604;	NW_014574624.1	841709	G	T	Exon:MXLOC_012464;
NW_014574624.1	795945	C	T	Exon:LXLOC_012452;	NW_014574624.1	766012	G	A	Up2k:26228583;	NW_014574624.1	843997	G	T	Exon:LXLOC_012465;	NW_014574624.1	800732	C	T	Up2k:26228594;	NW_014574624.1	830823	T	C	Intron:26228604;	NW_014574624.1	854915	G	A	Exon:LXLOC_012468;
NW_014574624.1	796701	A	G	Exon:MXLOC_012088;	NW_014574624.1	766691	A	C	Up2k:26228583;	NW_014574624.1	874225	C	T	Exon:26228616;	NW_014574624.1	800825	C	T	Up2k:26228594;	NW_014574624.1	833024	A	C	Exon:MXLOC_012462;	NW_014574624.1	866491	T	G	Down2k:26228613;
NW_014574624.1	796896	C	A	Exon:MXLOC_012088;	NW_014574624.1	777433	G	C	Exon:26228588;	NW_014574624.1	895699	T	A	Intron:MXLOC_012107;	NW_014574624.1	800894	A	G	Up2k:26228594;	NW_014574624.1	836787	A	G	Exon:26228606;	NW_014574624.1	866494	A	C	Down2k:26228613;
NW_014574624.1	796944	T	C	Exon:MXLOC_012088;	NW_014574624.1	781037	G	A	Exon:MXLOC_012446;	NW_014574624.1	899226	C	A	Exon:26228622;	NW_014574624.1	800931	G	A	Up2k:26228594;	NW_014574624.1	841709	G	T	Exon:MXLOC_012464;	NW_014574624.1	874225	C	T	Exon:26228616;
NW_014574624.1	797587	A	G	Exon:MXLOC_012088;	NW_014574624.1	793371	C	T	Exon:LXLOC_012087;	NW_014574624.1	915543	G	A	Exon:26228626;	NW_014574624.1	801095	C	A	Up2k:26228594;	NW_014574624.1	852567	G	C	Up2k:LXLOC_012100;	NW_014574624.1	895699	T	A	Intron:MXLOC_012107;
NW_014574624.1	797727	T	G	Exon:MXLOC_012088;	NW_014574624.1	793450	C	T	Exon:LXLOC_012087;	NW_014574624.1	915994	G	A	Exon:MXLOC_012480;	NW_014574624.1	801167	A	T	Up2k:26228594;	NW_014574624.1	854915	G	A	Exon:LXLOC_012468;	NW_014574624.1	899226	C	A	Exon:26228622;
NW_014574624.1	798141	T	C	Exon:MXLOC_012088;	NW_014574624.1	794114	T	C	Exon:LXLOC_012087;	NW_014574624.1	921480	T	G	Down2k:26228628;	NW_014574624.1	816287	A	G	Up2k:26228599;	NW_014574624.1	874225	C	T	Exon:26228616;	NW_014574624.1	915543	G	A	Exon:26228626;
NW_014574624.1	798157	C	A	Exon:MXLOC_012088;	NW_014574624.1	794847	T	C	Exon:LXLOC_012087;	NW_014574624.1	935409	A	C	Up2k:LXLOC_012118;	NW_014574624.1	818590	A	G	Exon:26228601;	NW_014574624.1	895699	T	A	Intron:MXLOC_012107;	NW_014574624.1	915994	G	A	Exon:MXLOC_012480;
NW_014574624.1	798376	A	C	Exon:MXLOC_012088;	NW_014574624.1	795658	T	C	Exon:LXLOC_012452;	NW_014574624.1	965403	T	C	Exon:26228636;	NW_014574624.1	830443	G	A	Exon:26228604;	NW_014574624.1	899226	C	A	Exon:26228622;	NW_014574624.1	921480	T	G	Down2k:26228628;
NW_014574624.1	798778	A	G	Exon:MXLOC_012088;	NW_014574624.1	795945	C	T	Exon:LXLOC_012452;	NW_014574624.1	972440	C	T	Up2k:26228638;	NW_014574624.1	833024	A	C	Exon:MXLOC_012462;	NW_014574624.1	915543	G	A	Exon:26228626;	NW_014574624.1	935409	A	C	Up2k:LXLOC_012118;
NW_014574624.1	799651	A	T	Exon:26228593;	NW_014574624.1	796701	A	G	Exon:MXLOC_012088;	NW_014574624.1	972453	G	A	Up2k:26228638;	NW_014574624.1	836787	A	G	Exon:26228606;	NW_014574624.1	915994	G	A	Exon:MXLOC_012480;	NW_014574624.1	936806	T	C	Up2k:26228629;
NW_014574624.1	799825	G	A	Exon:26228593;	NW_014574624.1	796896	C	A	Exon:MXLOC_012088;	NW_014574624.1	972512	T	G	Up2k:26228638;	NW_014574624.1	841709	G	T	Exon:MXLOC_012464;	NW_014574624.1	921480	T	G	Down2k:26228628;	NW_014574624.1	936849	T	C	Up2k:26228629;
NW_014574624.1	800662	T	C	Up2k:26228594;	NW_014574624.1	796944	T	C	Exon:MXLOC_012088;	NW_014574624.1	972708	G	A	Up2k:MXLOC_012131;	NW_014574624.1	843997	G	T	Exon:LXLOC_012465;	NW_014574624.1	935409	A	C	Up2k:LXLOC_012118;	NW_014574624.1	936866	G	A	Up2k:26228629;
NW_014574624.1	800731	G	T	Up2k:26228594;	NW_014574624.1	797587	A	G	Exon:MXLOC_012088;	NW_014574624.1	1013174	T	C	Exon:26228650;	NW_014574624.1	854915	G	A	Exon:LXLOC_012468;	NW_014574624.1	936866	G	A	Up2k:26228629;	NW_014574624.1	936896	T	A	Up2k:26228629;
NW_014574624.1	800732	C	T	Up2k:26228594;	NW_014574624.1	797727	T	G	Exon:MXLOC_012088;	NW_014574624.1	1033072	T	A	Exon:LXLOC_012144;	NW_014574624.1	874225	C	T	Exon:26228616;	NW_014574624.1	936896	T	A	Up2k:26228629;	NW_014574624.1	955827	C	T	Exon:26228633;
NW_014574624.1	800825	C	T	Up2k:26228594;	NW_014574624.1	798141	T	C	Exon:MXLOC_012088;	NW_014574624.1	1037543	G	A	Up2k:26228658;	NW_014574624.1	895699	T	A	Intron:MXLOC_012107;	NW_014574624.1	936960	A	C	Up2k:26228629;	NW_014574624.1	972440	C	T	Up2k:26228638;
NW_014574624.1	800894	A	G	Up2k:26228594;	NW_014574624.1	798157	C	A	Exon:MXLOC_012088;	NW_014574624.1	1105683	T	C	Exon:LXLOC_012161;	NW_014574624.1	899226	C	A	Exon:26228622;	NW_014574624.1	972512	T	G	Up2k:26228638;	NW_014574624.1	972512	T	G	Up2k:26228638;
NW_014574624.1	800931	G	A	Up2k:26228594;	NW_014574624.1	798376	A	C	Exon:MXLOC_012088;	NW_014574624.1	1181831	T	G	Exon:MXLOC_012537;	NW_014574624.1	915543	G	A	Exon:26228626;	NW_014574624.1	972608	A	C	Up2k:26228638;	NW_014574624.1	972633	G	A	Up2k:26228638;
NW_014574624.1	801095	C	A	Up2k:26228594;	NW_014574624.1	798778	A	G	Exon:MXLOC_012088;	NW_014574624.1	1186378	T	C	Exon:MXLOC_012181;	NW_014574624.1	915994	G	A	Exon:MXLOC_012480;	NW_014574624.1	972708	G	A	Up2k:MXLOC_012131;	NW_014574624.1	972708	G	A	Up2k:MXLOC_012131;
NW_014574624.1	801167	A	T	Up2k:26228594;	NW_014574624.1	799651	A	T	Exon:26228593;	NW_014574624.1	1229268	T	C	Up2k:LXLOC_012547;	NW_014574624.1	918316	C	G	Up2k:MXLOC_012480;	NW_014574624.1	972788	T	G	Up2k:MXLOC_012131;	NW_014574624.1	1013174	T	C	Exon:26228650;
NW_014574624.1	801242	G	A	Up2k:26228594;	NW_014574624.1	799825	G	A	Exon:26228593;	NW_014574624.1	1229269	C	T	Up2k:LXLOC_012547;	NW_014574624.1	921480	T	G	Down2k:26228628;	NW_014574624.1	1013174	T	C	Exon:26228650;	NW_014574624.1	1033072	T	A	Exon:LXLOC_012144;
NW_014574624.1	801453	C	T	Up2k:26228594;	NW_014574624.1	800662	T	C	Up2k:26228594;	NW_014574624.1	1254858	A	G	Exon:MXLOC_012196;	NW_014574624.1	935409	A	C	Up2k:LXLOC_012118;	NW_014574624.1	1033072	T	A	Exon:LXLOC_012144;	NW_014574624.1	1037543	G	A	Up2k:26228658;
NW_014574624.1	816287	A	G	Up2k:26228599;	NW_014574624.1	800731	G	T	Up2k:26228594;	NW_014574624.1	1269564	A	G	Exon:26228730;	NW_014574624.1	936806	T	C	Up2k:26228629;	NW_014574624.1	1037543	G	A	Up2k:26228658;	NW_014574624.1	1181831	T	G	Exon:MXLOC_012537;
NW_014574624.1	818590	A	G	Exon:26228601;	NW_014574624.1	800732	C	T	Up2k:26228594;	NW_014574624.1	1282369	G	A	Down2k:26228734;	NW_014574624.1	936996	T	C	Up2k:26228629;	NW_014574624.1	1105683	T	C	Exon:LXLOC_012161;	NW_014574624.1	1186378	T	C	Exon:MXLOC_012181;
NW_014574624.1	826877	G	A	Exon:MXLOC_012460;	NW_014574624.1	800825	C	T	Up2k:26228594;	NW_014574624.1	1285018	T	C	Exon:LXLOC_012202;	NW_014574624.1	937049	A	G	Up2k:26228629;	NW_014574624.1	1181831	T	G	Exon:MXLOC_012537;	NW_014574624.1	1229268	T	C	Up2k:LXLOC_012547;
NW_014574624.1	827858	T	G	Up2k:MXLOC_012460;	NW_014574624.1	800894	A	G	Up2k:26228594;	NW_014574624.1	1287279	A	T	Exon:LXLOC_012562;	NW_014574624.1	965403	T	C	Exon:26228636;	NW_014574624.1	1186378	T	C	Exon:MXLOC_012181;	NW_014574624.1	1254858	A	G	Exon:MXLOC_012196;
NW_014574624.1	830443	G	A	Exon:26228604;	NW_014574624.1	800931	G	A	Up2k:26228594;	NW_014574624.1	1288788	T	A	Exon:26228735;	NW_014574624.1	972512	T	G	Up2k:26228638;	NW_014574624.1	1229268	T	C	Up2k:LXLOC_012547;	NW_014574624.1	1269564	A	G	Exon:26228730;
NW_014574624.1	830797	G	A	Intron:26228604;	NW_014574624.1	801095	C	A	Up2k:26228594;	NW_014574624.1	1293410	T	G	Exon:26228736;	NW_014574624.1	972708	G	A	Up2k:MXLOC_012131;	NW_014574624.1	1254858	A	G	Exon:MXLOC_012196;	NW_014574624.1	1288788	T	A	Exon:26228735;
NW_014574624.1	830823	T	C	Intron:26228604;	NW_014574624.1	801167	A	T	Up2k:26228594;	NW_014574624.1	1295353	C	A	Up2k:26228736;	NW_014574624.1	972788	T	G	Up2k:MXLOC_012131;	NW_014574624.1	1269564	A	G	Exon:26228730;	NW_014574624.1	1295353	C	A	Up2k:26228736;
NW_014574624.1	833024	A	C	Exon:MXLOC_012462;	NW_014574624.1	801410	A	G	Up2k:26228594;	NW_014574624.1	1334808	T	G	Exon:26228756;	NW_014574624.1	1013174	T	C	Exon:26228650;	NW_014574624.1	1282369	G	A	Down2k:26228734;	NW_014574624.1	1298950	G	T	Up2k:LXLOC_012565;
NW_014574624.1	836787	A	G	Exon:26228606;	NW_014574624.1	801453	C	T	Up2k:26228594;	NW_014574624.1	1358692	A	G	Exon:26228765;	NW_014574624.1	1033072	T	A	Exon:LXLOC_012144;	NW_014574624.1	1288788	T	A	Exon:26228735;	NW_014574624.1	1303828	T	A	Up2k:LXLOC_012567;
NW_014574624.1	874225	C	T	Exon:26228616;	NW_014574624.1	816287	A	G	Up2k:26228599;	NW_014574624.1	1387772	T	C	Up2k:LXLOC_012589;	NW_014574624.1	1037543	G	A	Up2k:26228658;	NW_014574624.1	1295353	C	A	Up2k:26228736;	NW_014574624.1	1303958	T	C	Exon:LXLOC_012208;
NW_014574624.1	882343	G	A	Up2k:LXLOC_012103;	NW_014574624.1	818590	A	G	Exon:26228601;	NW_014574624.1	1400181	T	C	Up2k:26228778;	NW_014574624.1	1068679	C	A	Exon:26228669;	NW_014574624.1	1297955	T	C	Up2k:MXLOC_012564;	NW_014574624.1	1334808	T	G	Exon:26228756;
NW_014574624.1	895699	T	A	Intron:MXLOC_012107;	NW_014574624.1	827858	T	G	Up2k:MXLOC_012460;	NW_014574624.1	1400183	C	T	Up2k:26228778;	NW_014574624.1	1105683	T	C	Exon:LXLOC_012161;	NW_014574624.1	1303828	T	A	Up2k:LXLOC_012567;	NW_014574624.1	1387772	T	C	Up2k:LXLOC_012589;
NW_014574624.1	899226	C	A	Exon:26228622;	NW_014574624.1	830443	G	A	Exon:26228604;	NW_014574624.1	1482483	T	G	Exon:26228806;	NW_014574624.1	1181831	T	G	Exon:MXLOC_012537;	NW_014574624.1	1303958	T	C	Exon:LXLOC_012208;	NW_014574624.1	1400181	T	C	Up2k:26228778;
NW_014574624.1	915543	G	A	Exon:26228626;	NW_014574624.1	830797	G	A	Intron:26228604;	NW_014574624.1	1482484	G	T	Exon:26228806;	NW_014574624.1	1186378	T	C	Exon:MXLOC_012181;	NW_014574624.1	1334808	T	G	Exon:26228756;	NW_014574624.1	1400183	C	T	Up2k:26228778;
NW_014574624.1	915994	G	A	Exon:MXLOC_012480;	NW_014574624.1	830823	T	C	Intron:26228604;	NW_014574624.1	1483471	A	G	Up2k:LXLOC_012617;	NW_014574624.1	1229268	T	C	Up2k:LXLOC_012547;	NW_014574624.1	1387772	T	C	Up2k:LXLOC_012589;	NW_014574624.1	1483679	C	A	Exon:MXLOC_012618;
NW_014574624.1	918316	C	G	Up2k:MXLOC_012480;	NW_014574624.1	833024	A	C	Exon:MXLOC_012462;	NW_014574624.1	1483679	C	A	Exon:MXLOC_012618;	NW_014574624.1	1254858	A	G	Exon:MXLOC_012196;	NW_014574624.1	1483679	C	A	Exon:MXLOC_012618;	NW_014574624.1	1521869	A	G	Exon:26228816;
NW_014574624.1	921480	T	G	Down2k:26228628;	NW_014574624.1	836787	A	G	Exon:26228606;	NW_014574624.1	1521869	A	G	Exon:26228816;	NW_014574624.1	1269564	A	G	Exon:26228730;	NW_014574624.1	1521869	A	G	Exon:26228816;	NW_014574624.1	1531509	G	A	Up2k:26228821;
NW_014574624.1	935409	A	C	Up2k:LXLOC_012118;	NW_014574624.1	843997	G	T	Exon:LXLOC_012465;	NW_014574624.1	1524568	G	A	Intron:26228817;	NW_014574624.1	1280843	A	G	Up2k:26228733;	NW_014574624.1	1531509	G	A	Up2k:26228821;	NW_014574623.1	17249	G	A	Down2k:26228830;
NW_014574624.1	939751	A	G	Exon:LXLOC_012486;	NW_014574624.1	874225	C	T	Exon:26228616;	NW_014574624.1	1531509	G	A	Up2k:26228821;	NW_014574624.1	1282369	G	A	Down2k:26228734;	NW_014574623.1	12149	G	A	Up2k:26228828;	NW_014574623.1	26234	A	C	Up2k:LXLOC_011783;
NW_014574624.1	948385	A	T	Exon:LXLOC_012489;	NW_014574624.1	882343	G	A	Up2k:LXLOC_012103;	NW_014574623.1	17315	A	G	Down2k:26228830;	NW_014574624.1	1286316	G	A	Exon:LXLOC_012203;	NW_014574623.1	25637	T	C	Down2k:26228831;	NW_014574623.1	26238	C	T	Up2k:LXLOC_011783;
NW_014574624.1	948387	T	A	Exon:LXLOC_012489;	NW_014574624.1	895699	T	A	Intron:MXLOC_012107;	NW_014574623.1	17356	C	T	Down2k:26228830;	NW_014574624.1	1288788	T	A	Exon:26228735;	NW_014574623.1	25672	A	G	Down2k:26228831;	NW_014574623.1	26277	C	T	Up2k:LXLOC_011783;
NW_014574624.1	965403	T	C	Exon:26228636;	NW_014574624.1	899226	C	A	Exon:26228622;	NW_014574623.1	26234	A	C	Up2k:LXLOC_011783;	NW_014574624.1	1295353	C	A	Up2k:26228736;	NW_014574623.1	25831	G	A	Down2k:26228831;	NW_014574623.1	26599	T	C	Up2k:LXLOC_011783;
NW_014574624.1	972512	T	G	Up2k:26228638;	NW_014574624.1	915543	G	A	Exon:26228626;	NW_014574623.1	26238	C	T	Up2k:LXLOC_011783;	NW_014574624.1	1303828	T	A	Up2k:LXLOC_012567;	NW_014574623.1	26234	A	C	Up2k:LXLOC_011783;	NW_014574623.1	26686	T	C	Up2k:LXLOC_011783;
NW_014574624.1	972633	G	A	Up2k:26228638;	NW_014574624.1	915994	G	A	Exon:MXLOC_012480;	NW_014574623.1	26277	C	T	Up2k:LXLOC_011783;	NW_014574624.1	1330794	C	A	Up2k:26228754;	NW_014574623.1	26238	C	T	Up2k:LXLOC_011783;	NW_014574623.1	26755	A	G	Up2k:LXLOC_011783;
NW_014574624.1	972708	G	A	Up2k:MXLOC_012131;	NW_014574624.1	921480	T	G	Down2k:26228628;	NW_014574623.1	26599	T	C	Up2k:LXLOC_011783;	NW_014574624.1	1334808	T	G	Exon:26228756;	NW_014574623.1	26277	C	T	Up2k:LXLOC_011783;	NW_014574623.1	26760	G	C	Up2k:LXLOC_011783;
NW_014574624.1	1013174	T	C	Exon:26228650;	NW_014574624.1	935409	A	C	Up2k:LXLOC_012118;	NW_014574623.1	26686	T	C	Up2k:LXLOC_011783;	NW_014574624.1	1358692	A	G	Exon:26228765;	NW_014574623.1	26599	T	C	Up2k:LXLOC_011783;	NW_014574623.1	27273	G	A	Exon:26228831;
NW_014574624.1	1033072	T	A	Exon:LXLOC_012144;	NW_014574624.1	939751	A	G	Exon:LXLOC_012486;	NW_014574623.1	27064	T	C	Up2k:LXLOC_011783;	NW_014574624.1	1387772	T	C	Up2k:LXLOC_012589;	NW_014574623.1	26686	T	C	Up2k:LXLOC_011783;	NW_014574623.1	27293	G	A	Exon:26228831;
NW_014574624.1	1037543	G	A	Up2k:26228658;	NW_014574624.1	948385	A	T	Exon:LXLOC_012489;	NW_014574623.1	27273	G	A	Exon:26228831;	NW_014574624.1	1482483	T	G	Exon:26228806;	NW_014574623.1	27492	C	T	Exon:26228831;	NW_014574623.1	27492	C	T	Exon:26228831;
NW_014574624.1	1068679	C	A	Exon:26228669;	NW_014574624.1	948387	T	A	Exon:LXLOC_012489;	NW_014574623.1	27293	G	A	Exon:26228831;	NW_014574624.1	1482484	G	T	Exon:26228806;	NW_014574623.1	27699	C	T	Exon:26228831;	NW_014574623.1	27553	C	T	Exon:26228831;
NW_014574624.1	1105683	T	C	Exon:LXLOC_012161;	NW_014574624.1	965403	T	C	Exon:26228636;	NW_014574623.1	27492	C	T	Exon:26228831;	NW_014574624.1	1483679	C	A	Exon:MXLOC_012618;	NW_014574623.1	27702	G	A	Exon:26228831;	NW_014574623.1	27699	C	T	Exon:26228831;
NW_014574624.1	1181831	T	G	Exon:MXLOC_012537;	NW_014574624.1	972440	C	T	Up2k:26228638;	NW_014574623.1	27699	C	T	Exon:26228831;	NW_014574624.1	1521869	A	G	Exon:26228816;	NW_014574623.1	27786	C	T	Exon:26228831;	NW_014574623.1	27702	G	A	Exon:26228831;
NW_014574624.1	1186378	T	C	Exon:MXLOC_012181;	NW_014574624.1	972512	T	G	Up2k:26228638;	NW_014574623.1	27702	G	A	Exon:26228831;	NW_014574624.1	1524568	G	A	Intron:26228817;	NW_014574623.1	27879	G	A	Exon:26228831;	NW_014574623.1	27786	C	T	Exon:26228831;
NW_014574624.1	1229268	T	C	Up2k:LXLOC_012547;	NW_014574624.1	972633	G	A	Up2k:26228638;	NW_014574623.1	27786	C	T	Exon:26228831;	NW_014574624.1	1531509	G	A	Up2k:26228821;	NW_014574623.1	27907	G	A	Exon:26228831;	NW_014574623.1	27843	A	C	Exon:26228831;
NW_014574624.1	1254858	A	G	Exon:MXLOC_012196;	NW_014574624.1	972708	G	A	Up2k:MXLOC_012131;	NW_014574623.1	27879	G	A	Exon:26228831;	NW_014574623.1	17315	A	G	Down2k:26228830;	NW_014574623.1	27915	T	C	Exon:26228831;	NW_014574623.1	27907	G	A	Exon:26228831;
NW_014574624.1	1269564	A	G	Exon:26228730;	NW_014574624.1	972788	T	G	Up2k:MXLOC_012131;	NW_014574623.1	27907	G	A	Exon:26228831;	NW_014574623.1	17356	C	T	Down2k:26228830;	NW_014574623.1	27980	T	C	Exon:LXLOC_011783;	NW_014574623.1	27915	T	C	Exon:26228831;
NW_014574624.1	1280843	A	G	Up2k:26228733;	NW_014574624.1	1013174	T	C	Exon:26228650;	NW_014574623.1	27915	T	C	Exon:26228831;	NW_014574623.1	25672	A	G	Down2k:26228831;	NW_014574623.1	28031	G	A	Exon:LXLOC_011783;	NW_014574623.1	27980	T	C	Exon:LXLOC_011783;
NW_014574624.1	1282369	G	A	Down2k:26228734;	NW_014574624.1	1033072	T	A	Exon:LXLOC_012144;	NW_014574623.1	27980	T	C	Exon:LXLOC_011783;	NW_014574623.1	25831	G	A	Down2k:26228831;	NW_014574623.1	28118	A	G	Exon:LXLOC_011783;	NW_014574623.1	28031	G	A	Exon:LXLOC_011783;
NW_014574624.1	1285018	T	C	Exon:LXLOC_012202;	NW_014574624.1	1037543	G	A	Up2k:26228658;	NW_014574623.1	28031	G	A	Exon:LXLOC_011783;	NW_014574623.1	25919	T	C	Down2k:26228831;	NW_014574623.1	28124	T	C	Exon:LXLOC_011783;	NW_014574623.1	28118	A	G	Exon:LXLOC_011783;
NW_014574624.1	1286316	G	A	Exon:LXLOC_012203;	NW_014574624.1	1068679	C	A	Exon:26228669;	NW_014574623.1	28364	C	A	Exon:LXLOC_011783;	NW_014574623.1	26234	A	C	Up2k:LXLOC_011783;	NW_014574623.1	28196	T	G	Exon:LXLOC_011783;	NW_014574623.1	28124	T	C	Exon:LXLOC_011783;
NW_014574624.1	1287279	A	T	Exon:LXLOC_012562;	NW_014574624.1	1105683	T	C	Exon:LXLOC_012161;	NW_014574623.1	28496	T	G	Exon:LXLOC_011783;	NW_014574623.1	26238	C	T	Up2k:LXLOC_011783;	NW_014574623.1	28364	C	A	Exon:LXLOC_011783;	NW_014574623.1	28364	C	A	Exon:LXLOC_011783;
NW_014574624.1	1288046	G	T	Up2k:LXLOC_012562;	NW_014574624.1	1108520	T	A	Exon:MXLOC_012523;	NW_014574623.1	28498	T	C	Exon:LXLOC_011783;	NW_014574623.1	26277	C	T	Up2k:LXLOC_011783;	NW_014574623.1	28496	T	G	Exon:LXLOC_011783;	NW_014574623.1	28496	T	G	Exon:LXLOC_011783;
NW_014574624.1	1288788	T	A	Exon:26228735;	NW_014574624.1	1181831	T	G	Exon:MXLOC_012537;	NW_014574623.1	34726	T	C	Exon:LXLOC_011842;	NW_014574623.1	26567	C	T	Up2k:LXLOC_011783;	NW_014574623.1	28498	T	C	Exon:LXLOC_011783;	NW_014574623.1	28498	T	C	Exon:LXLOC_011783;
NW_014574624.1	1295353	C	A	Up2k:26228736;	NW_014574624.1	1186378	T	C	Exon:MXLOC_012181;	NW_014574623.1	34823	A	G	Exon:LXLOC_011842;	NW_014574623.1	26599	T	C	Up2k:LXLOC_011783;	NW_014574623.1	34716	G	C	Exon:LXLOC_011842;	NW_014574623.1	34950	C	T	Exon:LXLOC_011842;
NW_014574624.1	1303958	T	C	Exon:LXLOC_012208;	NW_014574624.1	1229268	T	C	Up2k:LXLOC_012547;	NW_014574623.1	34950	C	T	Exon:LXLOC_011842;	NW_014574623.1	26686	T	C	Up2k:LXLOC_011783;	NW_014574623.1	34726	T	C	Exon:LXLOC_011842;	NW_014574623.1	35029	G	A	Exon:LXLOC_011842;
NW_014574624.1	1330794	C	A	Up2k:26228754;	NW_014574624.1	1254858	A	G	Exon:MXLOC_012196;	NW_014574623.1	34992	A	G	Exon:LXLOC_011842;	NW_014574623.1	27064	T	C	Up2k:LXLOC_011783;	NW_014574623.1	34823	A	G	Exon:LXLOC_011842;	NW_014574623.1	35064	C	G	Exon:LXLOC_011842;
NW_014574624.1	1334808	T	G	Exon:26228756;	NW_014574624.1	1269564	A	G	Exon:26228730;	NW_014574623.1	35029	G	A	Exon:LXLOC_011842;	NW_014574623.1	27273	G	A	Exon:26228831;	NW_014574623.1	34950	C	T	Exon:LXLOC_011842;	NW_014574623.1	85684	T	G	Exon:LXLOC_011859;
NW_014574624.1	1358692	A	G	Exon:26228765;	NW_014574624.1	1280843	A	G	Up2k:26228733;	NW_014574623.1	35064	C	G	Exon:LXLOC_011842;	NW_014574623.1	27293	G	A	Exon:26228831;	NW_014574623.1	35029	G	A	Exon:LXLOC_011842;	NW_014574623.1	90989	C	G	Up2k:MXLOC_011860;
NW_014574624.1	1387772	T	C	Up2k:LXLOC_012589;	NW_014574624.1	1282369	G	A	Down2k:26228734;	NW_014574623.1	85684	T	G	Exon:LXLOC_011859;	NW_014574623.1	27492	C	T	Exon:26228831;	NW_014574623.1	35064	C	G	Exon:LXLOC_011842;	NW_014574623.1	117641	T	G	Exon:LXLOC_011865;
NW_014574624.1	1400181	T	C	Up2k:26228778;	NW_014574624.1	1285018	T	C	Exon:LXLOC_012202;	NW_014574623.1	90989	C	G	Up2k:MXLOC_011860;	NW_014574623.1	27699	C	T	Exon:26228831;	NW_014574623.1	85684	T	G	Exon:LXLOC_011859;	NW_014574623.1	135801	T	G	Exon:LXLOC_011871;
NW_014574624.1	1400183	C	T	Up2k:26228778;	NW_014574624.1	1286316	G	A	Exon:LXLOC_012203;	NW_014574623.1	112979	T	G	Exon:LXLOC_011801;	NW_014574623.1	27702	G	A	Exon:26228831;	NW_014574623.1	90989	C	G	Up2k:MXLOC_011860;	NW_014574623.1	222450	G	T	Up2k:MXLOC_011887;
NW_014574624.1	1482483	T	G	Exon:26228806;	NW_014574624.1	1288046	G	T	Up2k:LXLOC_012562;	NW_014574623.1	117641	T	G	Exon:LXLOC_011865;	NW_014574623.1	27786	C	T	Exon:26228831;	NW_014574623.1	106180	T	C	Exon:LXLOC_011862;	NW_014574623.1	226660	T	A	Exon:LXLOC_011890;
NW_014574624.1	1482484	G	T	Exon:26228806;	NW_014574624.1	1288788	T	A	Exon:26228735;	NW_014574623.1	232226	T	C	Exon:MXLOC_011891;	NW_014574623.1	27879	G	A	Exon:26228831;	NW_014574623.1	112979	T	G	Exon:LXLOC_011801;	NW_014574623.1	232226	T	C	Exon:MXLOC_011891;
NW_014574624.1	1483679	C	A	Exon:MXLOC_012618;	NW_014574624.1	1295353	C	A	Up2k:26228736;	NW_014574623.1	237824	T	C	Exon:26228890;	NW_014574623.1	27907	G	A	Exon:26228831;	NW_014574623.1	117641	T	G	Exon:LXLOC_011865;	NW_014574623.1	237824	T	C	Exon:26228890;
NW_014574624.1	1521869	A	G	Exon:26228816;	NW_014574624.1	1307595	T	A	Up2k:26228739;	NW_014574622.1	2041	A	G	Exon:LXLOC_011660;	NW_014574623.1	27915	T	C	Exon:26228831;	NW_014574623.1	135801	T	G	Exon:LXLOC_011871;	NW_014574623.1	257607	A	G	Down2k:26228893;
NW_014574624.1	1531509	G	A	Up2k:26228821;	NW_014574624.1	1330794	C	A	Up2k:26228754;	NW_014574622.1	16570	A	G	Exon:26228903;	NW_014574623.1	27980	T	C	Exon:LXLOC_011783;	NW_014574623.1	222450	G	T	Up2k:MXLOC_011887;	NW_014574622.1	2041	A	G	Exon:LXLOC_011660;
NW_014574623.1	25637	T	C	Down2k:26228831;	NW_014574624.1	1334808	T	G	Exon:26228756;	NW_014574622.1	68588	A	C	Exon:MXLOC_011723;	NW_014574623.1	28031	G	A	Exon:LXLOC_011783;	NW_014574623.1	226660	T	A	Exon:LXLOC_011890;	NW_014574622.1	8694	T	A	Up2k:LXLOC_011712;
NW_014574623.1	25672	A	G	Down2k:26228831;	NW_014574624.1	1358692	A	G	Exon:26228765;	NW_014574622.1	76306	G	T	Exon:LXLOC_011673;	NW_014574623.1	28118	A	G	Exon:LXLOC_011783;	NW_014574623.1	232226	T	C	Exon:MXLOC_011891;	NW_014574622.1	16570	A	G	Exon:26228903;
NW_014574623.1	25831	G	A	Down2k:26228831;	NW_014574624.1	1387772	T	C	Up2k:LXLOC_012589;	NW_014574622.1	76636	G	A	Exon:LXLOC_011673;	NW_014574623.1	28124	T	C	Exon:LXLOC_011783;	NW_014574623.1	237824	T	C	Exon:26228890;	NW_014574622.1	64524	T	G	Intron:26228914;
NW_014574623.1	25906	G	A	Down2k:26228831;	NW_014574624.1	1400181	T	C	Up2k:26228778;	NW_014574622.1	76728	A	T	Exon:LXLOC_011673;	NW_014574623.1	28196	T	G	Exon:LXLOC_011783;	NW_014574622.1	657	C	A	Up2k:LXLOC_011659;	NW_014574622.1	66085	C	A	Up2k:26228914;
NW_014574623.1	25919	T	C	Down2k:26228831;	NW_014574624.1	1400183	C	T	Up2k:26228778;	NW_014574622.1	81264	A	C	Exon:LXLOC_011727;	NW_014574623.1	28364	C	A	Exon:LXLOC_011783;	NW_014574622.1	2041	A	G	Exon:LXLOC_011660;	NW_014574622.1	76306	G	T	Exon:LXLOC_011673;
NW_014574623.1	26234	A	C	Up2k:LXLOC_011783;	NW_014574624.1	1482483	T	G	Exon:26228806;	NW_014574622.1	82071	C	T	Exon:LXLOC_011728;	NW_014574623.1	28496	T	G	Exon:LXLOC_011783;	NW_014574622.1	8694	T	A	Up2k:LXLOC_011712;	NW_014574622.1	76636	G	A	Exon:LXLOC_011673;
NW_014574623.1	26238	C	T	Up2k:LXLOC_011783;	NW_014574624.1	1482484	G	T	Exon:26228806;	NW_014574622.1	84029	A	G	Exon:LXLOC_011730;	NW_014574623.1	28498	T	C	Exon:LXLOC_011783;	NW_014574622.1	16570	A	G	Exon:26228903;	NW_014574622.1	81264	A	C	Exon:LXLOC_011727;
NW_014574623.1	26277	C	T	Up2k:LXLOC_011783;	NW_014574624.1	1483679	C	A	Exon:MXLOC_012618;	NW_014574622.1	84129	G	A	Exon:LXLOC_011730;	NW_014574623.1	34647	T	G	Exon:LXLOC_011842;	NW_014574622.1	64524	T	G	Intron:26228914;	NW_014574622.1	82071	C	T	Exon:LXLOC_011728;
NW_014574623.1	26599	T	C	Up2k:LXLOC_011783;	NW_014574624.1	1521869	A	G	Exon:26228816;	NW_014574622.1	84155	A	T	Exon:LXLOC_011730;	NW_014574623.1	34823	A	G	Exon:LXLOC_011842;	NW_014574622.1	66085	C	A	Up2k:26228914;	NW_014574622.1	83893	A	C	Exon:LXLOC_011730;
NW_014574623.1	26686	T	C	Up2k:LXLOC_011783;	NW_014574624.1	1531509	G	A	Up2k:26228821;	NW_014574622.1	84280	G	A	Exon:LXLOC_011730;	NW_014574623.1	34950	C	T	Exon:LXLOC_011842;	NW_014574622.1	68588	A	C	Exon:MXLOC_011723;	NW_014574622.1	83898	T	G	Exon:LXLOC_011730;
NW_014574623.1	27064	T	C	Up2k:LXLOC_011783;	NW_014574623.1	25637	T	C	Down2k:26228831;	NW_014574622.1	90255	T	G	Exon:26228921;	NW_014574623.1	34992	A	G	Exon:LXLOC_011842;	NW_014574622.1	76306	G	T	Exon:LXLOC_011673;	NW_014574622.1	83954	G	A	Exon:LXLOC_011730;
NW_014574623.1	27273	G	A	Exon:26228831;	NW_014574623.1	25672	A	G	Down2k:26228831;	NW_014574622.1	93629	T	C	Up2k:26228923;	NW_014574623.1	35029	G	A	Exon:LXLOC_011842;	NW_014574622.1	76728	A	T	Exon:LXLOC_011673;	NW_014574622.1	84129	G	A	Exon:LXLOC_011730;
NW_014574623.1	27293	G	A	Exon:26228831;	NW_014574623.1	25831	G	A	Down2k:26228831;	NW_014574622.1	93653	A	C	Up2k:26228923;	NW_014574623.1	35064	C	G	Exon:LXLOC_011842;	NW_014574622.1	82071	C	T	Exon:LXLOC_011728;	NW_014574622.1	84280	G	A	Exon:LXLOC_011730;
NW_014574623.1	27492	C	T	Exon:26228831;	NW_014574623.1	25906	G	A	Down2k:26228831;	NW_014574622.1	93718	A	G	Up2k:26228923;	NW_014574623.1	85684	T	G	Exon:LXLOC_011859;	NW_014574622.1	84129	G	A	Exon:LXLOC_011730;	NW_014574622.1	90255	T	G	Exon:26228921;
NW_014574623.1	27699	C	T	Exon:26228831;	NW_014574623.1	25919	T	C	Down2k:26228831;	NW_014574622.1	93768	T	C	Up2k:26228923;	NW_014574623.1	90989	C	G	Up2k:MXLOC_011860;	NW_014574622.1	84155	A	T	Exon:LXLOC_011730;	NW_014574622.1	93718	A	G	Up2k:26228923;
NW_014574623.1	27702	G	A	Exon:26228831;	NW_014574623.1	26234	A	C	Up2k:LXLOC_011783;	NW_014574622.1	96457	T	C	Exon:LXLOC_011733;	NW_014574623.1	112979	T	G	Exon:LXLOC_011801;	NW_014574622.1	90255	T	G	Exon:26228921;	NW_014574622.1	93768	T	C	Up2k:26228923;
NW_014574623.1	27786	C	T	Exon:26228831;	NW_014574623.1	26238	C	T	Up2k:LXLOC_011783;	NW_014574622.1	113937	C	A	Down2k:26228929;	NW_014574623.1	117641	T	G	Exon:LXLOC_011865;	NW_014574622.1	93629	T	C	Up2k:26228923;	NW_014574622.1	96457	T	C	Exon:LXLOC_011733;
NW_014574623.1	27843	A	C	Exon:26228831;	NW_014574623.1	26277	C	T	Up2k:LXLOC_011783;	NW_014574622.1	116054	T	C	Exon:26228930;	NW_014574623.1	151357	G	A	Up2k:26228863;	NW_014574622.1	93653	A	C	Up2k:26228923;	NW_014574622.1	103618	G	A	Up2k:26228926;
NW_014574623.1	27907	G	A	Exon:26228831;	NW_014574623.1	26599	T	C	Up2k:LXLOC_011783;	NW_014574622.1	126100	T	A	Exon:26228931;	NW_014574623.1	184837	A	T	Intron:26228874;	NW_014574622.1	93718	A	G	Up2k:26228923;	NW_014574622.1	113937	C	A	Down2k:26228929;
NW_014574623.1	27915	T	C	Exon:26228831;	NW_014574623.1	26686	T	C	Up2k:LXLOC_011783;	NW_014574622.1	144122	T	C	Exon:26228932;	NW_014574623.1	184840	T	A	Intron:26228874;	NW_014574622.1	96457	T	C	Exon:LXLOC_011733;	NW_014574622.1	116054	T	C	Exon:26228930;
NW_014574623.1	27980	T	C	Exon:LXLOC_011783;	NW_014574623.1	27064	T	C	Up2k:LXLOC_011783;	NW_014574622.1	157990	G	T	Exon:26228938;	NW_014574623.1	226660	T	A	Exon:LXLOC_011890;	NW_014574622.1	103618	G	A	Up2k:26228926;	NW_014574622.1	120664	T	C	Up2k:26228930;
NW_014574623.1	28031	G	A	Exon:LXLOC_011783;	NW_014574623.1	27134	T	G	Up2k:LXLOC_011783;	NW_014574622.1	158895	A	C	Down2k:26228938;	NW_014574623.1	232226	T	C	Exon:MXLOC_011891;	NW_014574622.1	113937	C	A	Down2k:26228929;	NW_014574622.1	126100	T	A	Exon:26228931;
NW_014574623.1	28118	A	G	Exon:LXLOC_011783;	NW_014574623.1	27273	G	A	Exon:26228831;	NW_014574622.1	197544	T	A	Exon:LXLOC_011756;	NW_014574623.1	237824	T	C	Exon:26228890;	NW_014574622.1	116054	T	C	Exon:26228930;	NW_014574622.1	144122	T	C	Exon:26228932;
NW_014574623.1	28124	T	C	Exon:LXLOC_011783;	NW_014574623.1	27293	G	A	Exon:26228831;	NW_014574622.1	197546	A	T	Exon:LXLOC_011756;	NW_014574622.1	2041	A	G	Exon:LXLOC_011660;	NW_014574622.1	126100	T	A	Exon:26228931;	NW_014574622.1	157990	G	T	Exon:26228938;
NW_014574623.1	28364	C	A	Exon:LXLOC_011783;	NW_014574623.1	27492	C	T	Exon:26228831;	NW_014574622.1	243633	T	C	Exon:26228967;	NW_014574622.1	16570	A	G	Exon:26228903;	NW_014574622.1	144122	T	C	Exon:26228932;	NW_014574622.1	197544	T	A	Exon:LXLOC_011756;
NW_014574623.1	28496	T	G	Exon:LXLOC_011783;	NW_014574623.1	27699	C	T	Exon:26228831;	NW_014574622.1	250398	A	G	Down2k:26228971;	NW_014574622.1	64524	T	G	Intron:26228914;	NW_014574622.1	157990	G	T	Exon:26228938;	NW_014574622.1	197546	A	T	Exon:LXLOC_011756;
NW_014574623.1	28498	T	C	Exon:LXLOC_011783;	NW_014574623.1	27702	G	A	Exon:26228831;	NW_014574622.1	266218	C	T	Exon:26228980;	NW_014574622.1	66085	C	A	Up2k:26228914;	NW_014574622.1	243633	T	C	Exon:26228967;	NW_014574622.1	214137	C	T	Exon:LXLOC_011760;
NW_014574623.1	34647	T	G	Exon:LXLOC_011842;	NW_014574623.1	27786	C	T	Exon:26228831;	NW_014574621.1	24559	G	A	Intergenic	NW_014574622.1	68588	A	C	Exon:MXLOC_011723;	NW_014574622.1	250398	A	G	Down2k:26228971;	NW_014574622.1	250398	A	G	Down2k:26228971;
NW_014574623.1	34726	T	C	Exon:LXLOC_011842;	NW_014574623.1	27879	G	A	Exon:26228831;	NW_014574621.1	34843	A	T	Down2k:26228987;	NW_014574622.1	76306	G	T	Exon:LXLOC_011673;	NW_014574622.1	266218	C	T	Exon:26228980;	NW_014574622.1	266218	C	T	Exon:26228980;
NW_014574623.1	34823	A	G	Exon:LXLOC_011842;	NW_014574623.1	27907	G	A	Exon:26228831;	NW_014574621.1	87960	C	T	Down2k:26229006;	NW_014574622.1	76636	G	A	Exon:LXLOC_011673;	NW_014574621.1	34843	A	T	Down2k:26228987;	NW_014574621.1	34843	A	T	Down2k:26228987;
NW_014574623.1	34950	C	T	Exon:LXLOC_011842;	NW_014574623.1	27915	T	C	Exon:26228831;	NW_014574621.1	96090	A	C	Exon:MXLOC_011293;	NW_014574622.1	82071	C	T	Exon:LXLOC_011728;	NW_014574621.1	87960	C	T	Down2k:26229006;	NW_014574621.1	87960	C	T	Down2k:26229006;
NW_014574623.1	34992	A	G	Exon:LXLOC_011842;	NW_014574623.1	28031	G	A	Exon:LXLOC_011783;	NW_014574621.1	100209	G	T	Intron:26229012;	NW_014574622.1	84129	G	A	Exon:LXLOC_011730;	NW_014574621.1	96090	A	C	Exon:MXLOC_011293;	NW_014574621.1	96090	A	C	Exon:MXLOC_011293;
NW_014574623.1	35029	G	A	Exon:LXLOC_011842;	NW_014574623.1	28118	A	G	Exon:LXLOC_011783;	NW_014574621.1	113826	C	A	Exon:MXLOC_010913;	NW_014574622.1	84155	A	T	Exon:LXLOC_011730;	NW_014574621.1	108231	C	A	Exon:LXLOC_010912;	NW_014574621.1	113826	C	A	Exon:MXLOC_010913;
NW_014574623.1	35064	C	G	Exon:LXLOC_011842;	NW_014574623.1	28124	T	C	Exon:LXLOC_011783;	NW_014574621.1	122562	T	C	Exon:MXLOC_010913;	NW_014574622.1	84280	G	A	Exon:LXLOC_011730;	NW_014574621.1	113826	C	A	Exon:MXLOC_010913;	NW_014574621.1	122562	T	C	Exon:MXLOC_010913;
NW_014574623.1	85684	T	G	Exon:LXLOC_011859;	NW_014574623.1	28364	C	A	Exon:LXLOC_011783;	NW_014574621.1	142541	A	C	Exon:26229024;	NW_014574622.1	90255	T	G	Exon:26228921;	NW_014574621.1	122562	T	C	Exon:MXLOC_010913;	NW_014574621.1	142541	A	C	Exon:26229024;
NW_014574623.1	90989	C	G	Up2k:MXLOC_011860;	NW_014574623.1	28496	T	G	Exon:LXLOC_011783;	NW_014574621.1	164018	G	C	Exon:MXLOC_010924;	NW_014574622.1	93629	T	C	Up2k:26228923;	NW_014574621.1	142541	A	C	Exon:26229024;	NW_014574621.1	164018	G	C	Exon:MXLOC_010924;
NW_014574623.1	112814	T	C	Exon:LXLOC_011801;	NW_014574623.1	28498	T	C	Exon:LXLOC_011783;	NW_014574621.1	166329	T	C	Exon:LXLOC_011310;	NW_014574622.1	93653	A	C	Up2k:26228923;	NW_014574621.1	164018	G	C	Exon:MXLOC_010924;	NW_014574621.1	166329	T	C	Exon:LXLOC_011310;
NW_014574623.1	112979	T	G	Exon:LXLOC_011801;	NW_014574623.1	34823	A	G	Exon:LXLOC_011842;	NW_014574621.1	175819	T	C	Exon:MXLOC_010927;	NW_014574622.1	93718	A	G	Up2k:26228923;	NW_014574621.1	166329	T	C	Exon:LXLOC_011310;	NW_014574621.1	175819	T	C	Exon:MXLOC_010927;
NW_014574623.1	117641	T	G	Exon:LXLOC_011865;	NW_014574623.1	34950	C	T	Exon:LXLOC_011842;	NW_014574621.1	221355	C	T	Up2k:26229050;	NW_014574622.1	93768	T	C	Up2k:26228923;	NW_014574621.1	175819	T	C	Exon:MXLOC_010927;	NW_014574621.1	229846	C	T	Down2k:MXLOC_011327;
NW_014574623.1	151357	G	A	Up2k:26228863;	NW_014574623.1	34992	A	G	Exon:LXLOC_011842;	NW_014574621.1	229846	C	T	Down2k:MXLOC_011327;	NW_014574622.1	96457	T	C	Exon:LXLOC_011733;	NW_014574621.1	229846	C	T	Down2k:MXLOC_011327;	NW_014574621.1	229854	G	A	Down2k:MXLOC_011327;
NW_014574623.1	222450	G	T	Up2k:MXLOC_011887;	NW_014574623.1	35029	G	A	Exon:LXLOC_011842;	NW_014574621.1	229854	G	A	Down2k:MXLOC_011327;	NW_014574622.1	98619	T	C	Exon:LXLOC_011734;	NW_014574621.1	229854	G	A	Down2k:MXLOC_011327;	NW_014574621.1	229930	G	A	Down2k:MXLOC_011327;
NW_014574623.1	226660	T	A	Exon:LXLOC_011890;	NW_014574623.1	35064	C	G	Exon:LXLOC_011842;	NW_014574621.1	229930	G	A	Down2k:MXLOC_011327;	NW_014574622.1	113937	C	A	Down2k:26228929;	NW_014574621.1	229930	G	A	Down2k:MXLOC_011327;	NW_014574621.1	230024	G	A	Exon:MXLOC_011327;
NW_014574623.1	232226	T	C	Exon:MXLOC_011891;	NW_014574623.1	85684	T	G	Exon:LXLOC_011859;	NW_014574621.1	230024	G	A	Exon:MXLOC_011327;	NW_014574622.1	116054	T	C	Exon:26228930;	NW_014574621.1	230024	G	A	Exon:MXLOC_011327;	NW_014574621.1	230681	T	C	Exon:MXLOC_011327;
NW_014574623.1	237824	T	C	Exon:26228890;	NW_014574623.1	90989	C	G	Up2k:MXLOC_011860;	NW_014574621.1	230681	T	C	Exon:MXLOC_011327;	NW_014574622.1	126100	T	A	Exon:26228931;	NW_014574621.1	230681	T	C	Exon:MXLOC_011327;	NW_014574621.1	233961	G	A	Exon:MXLOC_011327;
NW_014574622.1	2041	A	G	Exon:LXLOC_011660;	NW_014574623.1	112979	T	G	Exon:LXLOC_011801;	NW_014574621.1	233961	G	A	Exon:MXLOC_011327;	NW_014574622.1	144122	T	C	Exon:26228932;	NW_014574621.1	233961	G	A	Exon:MXLOC_011327;	NW_014574621.1	241140	T	C	Exon:26229059;
NW_014574622.1	8694	T	A	Up2k:LXLOC_011712;	NW_014574623.1	117641	T	G	Exon:LXLOC_011865;	NW_014574621.1	241140	T	C	Exon:26229059;	NW_014574622.1	157990	G	T	Exon:26228938;	NW_014574621.1	241140	T	C	Exon:26229059;	NW_014574621.1	242752	C	G	Exon:26229060;
NW_014574622.1	16570	A	G	Exon:26228903;	NW_014574623.1	184837	A	T	Intron:26228874;	NW_014574621.1	242752	C	G	Exon:26229060;	NW_014574622.1	158895	A	C	Down2k:26228938;	NW_014574621.1	242752	C	G	Exon:26229060;	NW_014574621.1	243220	T	C	Exon:26229060;
NW_014574622.1	64524	T	G	Intron:26228914;	NW_014574623.1	184840	T	A	Intron:26228874;	NW_014574621.1	243220	T	C	Exon:26229060;	NW_014574622.1	214137	C	T	Exon:LXLOC_011760;	NW_014574621.1	243220	T	C	Exon:26229060;	NW_014574621.1	244560	A	G	Exon:26229061;
NW_014574622.1	66085	C	A	Up2k:26228914;	NW_014574623.1	222450	G	T	Up2k:MXLOC_011887;	NW_014574621.1	243909	T	G	Up2k:26229060;	NW_014574622.1	243633	T	C	Exon:26228967;	NW_014574621.1	243909	T	G	Up2k:26229060;	NW_014574621.1	245429	A	T	Up2k:26229061;
NW_014574622.1	68588	A	C	Exon:MXLOC_011723;	NW_014574623.1	226660	T	A	Exon:LXLOC_011890;	NW_014574621.1	244560	A	G	Exon:26229061;	NW_014574622.1	250398	A	G	Down2k:26228971;	NW_014574621.1	244560	A	G	Exon:26229061;	NW_014574621.1	245755	A	G	Up2k:26229061;
NW_014574622.1	74736	A	T	Intron:26228917;	NW_014574623.1	232226	T	C	Exon:MXLOC_011891;	NW_014574621.1	245429	A	T	Up2k:26229061;	NW_014574622.1	266218	C	T	Exon:26228980;	NW_014574621.1	245429	A	T	Up2k:26229061;	NW_014574621.1	245781	T	G	Up2k:26229061;
NW_014574622.1	76306	G	T	Exon:LXLOC_011673;	NW_014574623.1	237824	T	C	Exon:26228890;	NW_014574621.1	268016	T	C	Exon:MXLOC_011338;	NW_014574621.1	24559	G	A	Intergenic	NW_014574621.1	268016	T	C	Exon:MXLOC_011338;	NW_014574621.1	268016	T	C	Exon:MXLOC_011338;
NW_014574622.1	76636	G	A	Exon:LXLOC_011673;	NW_014574622.1	2041	A	G	Exon:LXLOC_011660;	NW_014574621.1	286250	T	A	Down2k:26229077;	NW_014574621.1	34843	A	T	Down2k:26228987;	NW_014574621.1	286250	T	A	Down2k:26229077;	NW_014574621.1	286250	T	A	Down2k:26229077;
NW_014574622.1	76728	A	T	Exon:LXLOC_011673;	NW_014574622.1	16570	A	G	Exon:26228903;	NW_014574621.1	286252	A	T	Down2k:26229077;	NW_014574621.1	87972	G	T	Down2k:26229006;	NW_014574621.1	286252	A	T	Down2k:26229077;	NW_014574621.1	286252	A	T	Down2k:26229077;
NW_014574622.1	81264	A	C	Exon:LXLOC_011727;	NW_014574622.1	66085	C	A	Up2k:26228914;	NW_014574621.1	290956	C	G	Exon:26229079;	NW_014574621.1	96090	A	C	Exon:MXLOC_011293;	NW_014574621.1	290956	C	G	Exon:26229079;	NW_014574621.1	290956	C	G	Exon:26229079;
NW_014574622.1	82071	C	T	Exon:LXLOC_011728;	NW_014574622.1	68588	A	C	Exon:MXLOC_011723;	NW_014574621.1	339680	T	G	Down2k:26229093;	NW_014574621.1	100209	G	T	Intron:26229012;	NW_014574621.1	339680	T	G	Down2k:26229093;	NW_014574621.1	339680	T	G	Down2k:26229093;
NW_014574622.1	84029	A	G	Exon:LXLOC_011730;	NW_014574622.1	74736	A	T	Intron:26228917;	NW_014574621.1	363247	T	C	Exon:LXLOC_011363;	NW_014574621.1	113826	C	A	Exon:MXLOC_010913;	NW_014574621.1	388194	C	T	Exon:26229111;	NW_014574621.1	388194	C	T	Exon:26229111;
NW_014574622.1	84129	G	A	Exon:LXLOC_011730;	NW_014574622.1	76306	G	T	Exon:LXLOC_011673;	NW_014574621.1	388194	C	T	Exon:26229111;	NW_014574621.1	122562	T	C	Exon:MXLOC_010913;	NW_014574621.1	399008	T	A	Exon:MXLOC_010982;	NW_014574621.1	399008	T	A	Exon:MXLOC_010982;
NW_014574622.1	84155	A	T	Exon:LXLOC_011730;	NW_014574622.1	76636	G	A	Exon:LXLOC_011673;	NW_014574621.1	399008	T	A	Exon:MXLOC_010982;	NW_014574621.1	142541	A	C	Exon:26229024;	NW_014574621.1	423248	G	T	Up2k:26229124;	NW_014574621.1	423248	G	T	Up2k:26229124;
NW_014574622.1	84280	G	A	Exon:LXLOC_011730;	NW_014574622.1	76728	A	T	Exon:LXLOC_011673;	NW_014574621.1	423248	G	T	Up2k:26229124;	NW_014574621.1	164018	G	C	Exon:MXLOC_010924;	NW_014574621.1	425966	T	A	Up2k:LXLOC_011375;	NW_014574621.1	430930	C	T	Exon:26229126;
NW_014574622.1	90255	T	G	Exon:26228921;	NW_014574622.1	82071	C	T	Exon:LXLOC_011728;	NW_014574621.1	425967	A	T	Up2k:LXLOC_011375;	NW_014574621.1	166329	T	C	Exon:LXLOC_011310;	NW_014574621.1	425967	A	T	Up2k:LXLOC_011375;	NW_014574621.1	438955	T	C	Up2k:MXLOC_011380;
NW_014574622.1	93718	A	G	Up2k:26228923;	NW_014574622.1	84129	G	A	Exon:LXLOC_011730;	NW_014574621.1	430930	C	T	Exon:26229126;	NW_014574621.1	175819	T	C	Exon:MXLOC_010927;	NW_014574621.1	430930	C	T	Exon:26229126;	NW_014574621.1	439092	A	C	Up2k:MXLOC_011380;
NW_014574622.1	93768	T	C	Up2k:26228923;	NW_014574622.1	84155	A	T	Exon:LXLOC_011730;	NW_014574621.1	430978	T	A	Up2k:26229126;	NW_014574621.1	229846	C	T	Down2k:MXLOC_011327;	NW_014574621.1	438955	T	C	Up2k:MXLOC_011380;	NW_014574621.1	439099	A	C	Up2k:MXLOC_011380;
NW_014574622.1	96457	T	C	Exon:LXLOC_011733;	NW_014574622.1	84280	G	A	Exon:LXLOC_011730;	NW_014574621.1	437130	A	G	Intron:MXLOC_011380;	NW_014574621.1	229854	G	A	Down2k:MXLOC_011327;	NW_014574621.1	439092	A	C	Up2k:MXLOC_011380;	NW_014574621.1	439398	A	G	Exon:26229130;
NW_014574622.1	98619	T	C	Exon:LXLOC_011734;	NW_014574622.1	90255	T	G	Exon:26228921;	NW_014574621.1	438955	T	C	Up2k:MXLOC_011380;	NW_014574621.1	229930	G	A	Down2k:MXLOC_011327;	NW_014574621.1	439099	A	C	Up2k:MXLOC_011380;	NW_014574621.1	439480	G	A	Exon:26229130;
NW_014574622.1	113937	C	A	Down2k:26228929;	NW_014574622.1	93629	T	C	Up2k:26228923;	NW_014574621.1	439092	A	C	Up2k:MXLOC_011380;	NW_014574621.1	230024	G	A	Exon:MXLOC_011327;	NW_014574621.1	439398	A	G	Exon:26229130;	NW_014574621.1	439499	A	G	Exon:26229130;
NW_014574622.1	116054	T	C	Exon:26228930;	NW_014574622.1	93653	A	C	Up2k:26228923;	NW_014574621.1	439099	A	C	Up2k:MXLOC_011380;	NW_014574621.1	230681	T	C	Exon:MXLOC_011327;	NW_014574621.1	439480	G	A	Exon:26229130;	NW_014574621.1	439605	C	A	Exon:26229130;
NW_014574622.1	119752	T	G	Exon:26228930;	NW_014574622.1	93718	A	G	Up2k:26228923;	NW_014574621.1	439480	G	A	Exon:26229130;	NW_014574621.1	233961	G	A	Exon:MXLOC_011327;	NW_014574621.1	439499	A	G	Exon:26229130;	NW_014574621.1	439656	C	G	Exon:26229130;
NW_014574622.1	126100	T	A	Exon:26228931;	NW_014574622.1	93768	T	C	Up2k:26228923;	NW_014574621.1	439499	A	G	Exon:26229130;	NW_014574621.1	241140	T	C	Exon:26229059;	NW_014574621.1	439605	C	A	Exon:26229130;	NW_014574621.1	439832	G	T	Exon:26229130;
NW_014574622.1	144122	T	C	Exon:26228932;	NW_014574622.1	96457	T	C	Exon:LXLOC_011733;	NW_014574621.1	439605	C	A	Exon:26229130;	NW_014574621.1	242752	C	G	Exon:26229060;	NW_014574621.1	439656	C	G	Exon:26229130;	NW_014574621.1	439938	G	T	Exon:26229130;
NW_014574622.1	157990	G	T	Exon:26228938;	NW_014574622.1	98619	T	C	Exon:LXLOC_011734;	NW_014574621.1	439656	C	G	Exon:26229130;	NW_014574621.1	243220	T	C	Exon:26229060;	NW_014574621.1	439832	G	T	Exon:26229130;	NW_014574621.1	439940	G	A	Intron:26229130;
NW_014574622.1	158895	A	C	Down2k:26228938;	NW_014574622.1	113937	C	A	Down2k:26228929;	NW_014574621.1	439832	G	T	Exon:26229130;	NW_014574621.1	243909	T	G	Up2k:26229060;	NW_014574621.1	439938	G	T	Exon:26229130;	NW_014574621.1	440003	T	C	Exon:26229130;
NW_014574622.1	192270	G	A	Up2k:26228950;	NW_014574622.1	116054	T	C	Exon:26228930;	NW_014574621.1	439938	G	T	Exon:26229130;	NW_014574621.1	244560	A	G	Exon:26229061;	NW_014574621.1	439940	G	A	Intron:26229130;	NW_014574621.1	440043	T	C	Up2k:MXLOC_011380;
NW_014574622.1	197544	T	A	Exon:LXLOC_011756;	NW_014574622.1	126100	T	A	Exon:26228931;	NW_014574621.1	439940	G	A	Intron:26229130;	NW_014574621.1	245429	A	T	Up2k:26229061;	NW_014574621.1	440003	T	C	Exon:26229130;	NW_014574621.1	440108	A	C	Up2k:MXLOC_011380;
NW_014574622.1	197546	A	T	Exon:LXLOC_011756;	NW_014574622.1	144122	T	C	Exon:26228932;	NW_014574621.1	440003	T	C	Exon:26229130;	NW_014574621.1	268016	T	C	Exon:MXLOC_011338;	NW_014574621.1	440043	T	C	Up2k:MXLOC_011380;	NW_014574621.1	440283	G	A	Up2k:MXLOC_011380;
NW_014574622.1	214137	C	T	Exon:LXLOC_011760;	NW_014574622.1	157990	G	T	Exon:26228938;	NW_014574621.1	440043	T	C	Up2k:MXLOC_011380;	NW_014574621.1	286250	T	A	Down2k:26229077;	NW_014574621.1	440108	A	C	Up2k:MXLOC_011380;	NW_014574621.1	440320	T	C	Up2k:MXLOC_011380;
NW_014574622.1	221725	T	C	Exon:LXLOC_011763;	NW_014574622.1	158895	A	C	Down2k:26228938;	NW_014574621.1	440108	A	C	Up2k:MXLOC_011380;	NW_014574621.1	290956	C	G	Exon:26229079;	NW_014574621.1	440282	T	C	Up2k:MXLOC_011380;	NW_014574621.1	453734	C	T	Exon:26229132;
NW_014574622.1	250398	A	G	Down2k:26228971;	NW_014574622.1	192270	G	A	Up2k:26228950;	NW_014574621.1	440282	T	C	Up2k:MXLOC_011380;	NW_014574621.1	339680	T	G	Down2k:26229093;	NW_014574621.1	440283	G	A	Up2k:MXLOC_011380;	NW_014574621.1	473824	T	C	Exon:MXLOC_011387;
NW_014574622.1	266218	C	T	Exon:26228980;	NW_014574622.1	214137	C	T	Exon:LXLOC_011760;	NW_014574621.1	440283	G	A	Up2k:MXLOC_011380;	NW_014574621.1	388194	C	T	Exon:26229111;	NW_014574621.1	440320	T	C	Up2k:MXLOC_011380;	NW_014574621.1	479799	T	A	Exon:MXLOC_010999;
NW_014574621.1	24559	G	A	Intergenic	NW_014574622.1	221725	T	C	Exon:LXLOC_011763;	NW_014574621.1	453734	C	T	Exon:26229132;	NW_014574621.1	399008	T	A	Exon:MXLOC_010982;	NW_014574621.1	453734	C	T	Exon:26229132;	NW_014574621.1	479923	G	A	Exon:MXLOC_010999;
NW_014574621.1	34843	A	T	Down2k:26228987;	NW_014574622.1	243633	T	C	Exon:26228967;	NW_014574621.1	473824	T	C	Exon:MXLOC_011387;	NW_014574621.1	423248	G	T	Up2k:26229124;	NW_014574621.1	473824	T	C	Exon:MXLOC_011387;	NW_014574621.1	519206	C	T	Exon:LXLOC_011397;
NW_014574621.1	87960	C	T	Down2k:26229006;	NW_014574622.1	243684	G	A	Exon:26228967;	NW_014574621.1	479799	T	A	Exon:MXLOC_010999;	NW_014574621.1	425966	T	A	Up2k:LXLOC_011375;	NW_014574621.1	479799	T	A	Exon:MXLOC_010999;	NW_014574621.1	551998	C	T	Exon:26229166;
NW_014574621.1	96090	A	C	Exon:MXLOC_011293;	NW_014574622.1	250398	A	G	Down2k:26228971;	NW_014574621.1	479923	G	A	Exon:MXLOC_010999;	NW_014574621.1	425967	A	T	Up2k:LXLOC_011375;	NW_014574621.1	479923	G	A	Exon:MXLOC_010999;	NW_014574621.1	560701	A	G	Exon:26229169;
NW_014574621.1	100209	G	T	Intron:26229012;	NW_014574622.1	266218	C	T	Exon:26228980;	NW_014574621.1	489438	A	G	Up2k:26229142;	NW_014574621.1	430735	A	G	Exon:26229126;	NW_014574621.1	489438	A	G	Up2k:26229142;	NW_014574621.1	576295	G	A	Exon:LXLOC_011411;
NW_014574621.1	113826	C	A	Exon:MXLOC_010913;	NW_014574621.1	24559	G	A	Intergenic	NW_014574621.1	519206	C	T	Exon:LXLOC_011397;	NW_014574621.1	430930	C	T	Exon:26229126;	NW_014574621.1	519206	C	T	Exon:LXLOC_011397;	NW_014574621.1	577504	A	T	Exon:LXLOC_011412;
NW_014574621.1	122562	T	C	Exon:MXLOC_010913;	NW_014574621.1	34843	A	T	Down2k:26228987;	NW_014574621.1	551998	C	T	Exon:26229166;	NW_014574621.1	438955	T	C	Up2k:MXLOC_011380;	NW_014574621.1	551998	C	T	Exon:26229166;	NW_014574621.1	577505	A	T	Exon:LXLOC_011412;
NW_014574621.1	142541	A	C	Exon:26229024;	NW_014574621.1	87960	C	T	Down2k:26229006;	NW_014574621.1	560701	A	G	Exon:26229169;	NW_014574621.1	439092	A	C	Up2k:MXLOC_011380;	NW_014574621.1	560701	A	G	Exon:26229169;	NW_014574621.1	593639	T	A	Exon:26229184;
NW_014574621.1	144160	C	A	Up2k:26229024;	NW_014574621.1	96090	A	C	Exon:MXLOC_011293;	NW_014574621.1	577504	A	T	Exon:LXLOC_011412;	NW_014574621.1	439099	A	C	Up2k:MXLOC_011380;	NW_014574621.1	577504	A	T	Exon:LXLOC_011412;	NW_014574621.1	597514	G	A	Exon:MXLOC_011032;
NW_014574621.1	144161	A	C	Up2k:26229024;	NW_014574621.1	113826	C	A	Exon:MXLOC_010913;	NW_014574621.1	577505	A	T	Exon:LXLOC_011412;	NW_014574621.1	439480	G	A	Exon:26229130;	NW_014574621.1	577505	A	T	Exon:LXLOC_011412;	NW_014574621.1	606497	C	T	Down2k:26229189;
NW_014574621.1	164018	G	C	Exon:MXLOC_010924;	NW_014574621.1	122562	T	C	Exon:MXLOC_010913;	NW_014574621.1	593639	T	A	Exon:26229184;	NW_014574621.1	439499	A	G	Exon:26229130;	NW_014574621.1	593639	T	A	Exon:26229184;	NW_014574621.1	618122	T	G	Exon:LXLOC_011421;
NW_014574621.1	166329	T	C	Exon:LXLOC_011310;	NW_014574621.1	142541	A	C	Exon:26229024;	NW_014574621.1	597514	G	A	Exon:MXLOC_011032;	NW_014574621.1	439605	C	A	Exon:26229130;	NW_014574621.1	597514	G	A	Exon:MXLOC_011032;	NW_014574621.1	631649	C	A	Intron:MXLOC_011425;
NW_014574621.1	175819	T	C	Exon:MXLOC_010927;	NW_014574621.1	164018	G	C	Exon:MXLOC_010924;	NW_014574621.1	606497	C	T	Down2k:26229189;	NW_014574621.1	439656	C	G	Exon:26229130;	NW_014574621.1	606497	C	T	Down2k:26229189;	NW_014574621.1	657403	A	G	Up2k:26229212;
NW_014574621.1	229846	C	T	Down2k:MXLOC_011327;	NW_014574621.1	166329	T	C	Exon:LXLOC_011310;	NW_014574621.1	618122	T	G	Exon:LXLOC_011421;	NW_014574621.1	439832	G	T	Exon:26229130;	NW_014574621.1	618122	T	G	Exon:LXLOC_011421;	NW_014574621.1	660705	C	T	Exon:LXLOC_011432;
NW_014574621.1	229854	G	A	Down2k:MXLOC_011327;	NW_014574621.1	175819	T	C	Exon:MXLOC_010927;	NW_014574621.1	631649	C	A	Intron:MXLOC_011425;	NW_014574621.1	439938	G	T	Exon:26229130;	NW_014574621.1	631649	C	A	Intron:MXLOC_011425;	NW_014574621.1	680831	C	T	Exon:MXLOC_011058;
NW_014574621.1	229930	G	A	Down2k:MXLOC_011327;	NW_014574621.1	229846	C	T	Down2k:MXLOC_011327;	NW_014574621.1	657403	A	G	Up2k:26229212;	NW_014574621.1	439940	G	A	Intron:26229130;	NW_014574621.1	657403	A	G	Up2k:26229212;	NW_014574621.1	774414	T	G	Exon:26229254;
NW_014574621.1	230024	G	A	Exon:MXLOC_011327;	NW_014574621.1	229854	G	A	Down2k:MXLOC_011327;	NW_014574621.1	660705	C	T	Exon:LXLOC_011432;	NW_014574621.1	440003	T	C	Exon:26229130;	NW_014574621.1	660705	C	T	Exon:LXLOC_011432;	NW_014574621.1	778275	T	C	Exon:26229255;
NW_014574621.1	230681	T	C	Exon:MXLOC_011327;	NW_014574621.1	229930	G	A	Down2k:MXLOC_011327;	NW_014574621.1	680831	C	T	Exon:MXLOC_011058;	NW_014574621.1	440043	T	C	Up2k:MXLOC_011380;	NW_014574621.1	680831	C	T	Exon:MXLOC_011058;	NW_014574621.1	779028	A	G	Exon:26229255;
NW_014574621.1	233961	G	A	Exon:MXLOC_011327;	NW_014574621.1	230024	G	A	Exon:MXLOC_011327;	NW_014574621.1	713825	T	G	Exon:MXLOC_011445;	NW_014574621.1	440108	A	C	Up2k:MXLOC_011380;	NW_014574621.1	684922	G	A	Down2k:MXLOC_011059;	NW_014574621.1	779716	A	G	Exon:26229255;
NW_014574621.1	241140	T	C	Exon:26229059;	NW_014574621.1	230681	T	C	Exon:MXLOC_011327;	NW_014574621.1	774414	T	G	Exon:26229254;	NW_014574621.1	440283	G	A	Up2k:MXLOC_011380;	NW_014574621.1	713825	T	G	Exon:MXLOC_011445;	NW_014574621.1	779831	T	C	Exon:26229255;
NW_014574621.1	242752	C	G	Exon:26229060;	NW_014574621.1	233961	G	A	Exon:MXLOC_011327;	NW_014574621.1	775736	C	A	Exon:26229254;	NW_014574621.1	440320	T	C	Up2k:MXLOC_011380;	NW_014574621.1	774414	T	G	Exon:26229254;	NW_014574621.1	780660	T	G	Exon:26229255;
NW_014574621.1	243220	T	C	Exon:26229060;	NW_014574621.1	241140	T	C	Exon:26229059;	NW_014574621.1	776948	T	A	Up2k:26229254;	NW_014574621.1	453734	C	T	Exon:26229132;	NW_014574621.1	775736	C	A	Exon:26229254;	NW_014574621.1	780740	A	G	Exon:26229255;
NW_014574621.1	243909	T	G	Up2k:26229060;	NW_014574621.1	242752	C	G	Exon:26229060;	NW_014574621.1	777419	T	C	Up2k:26229254;	NW_014574621.1	473824	T	C	Exon:MXLOC_011387;	NW_014574621.1	778275	T	C	Exon:26229255;	NW_014574621.1	780801	T	G	Exon:26229255;
NW_014574621.1	244560	A	G	Exon:26229061;	NW_014574621.1	243220	T	C	Exon:26229060;	NW_014574621.1	777436	G	A	Up2k:26229254;	NW_014574621.1	479799	T	A	Exon:MXLOC_010999;	NW_014574621.1	779028	A	G	Exon:26229255;	NW_014574621.1	783852	C	A	Exon:26229256;
NW_014574621.1	245429	A	T	Up2k:26229061;	NW_014574621.1	243909	T	G	Up2k:26229060;	NW_014574621.1	778275	T	C	Exon:26229255;	NW_014574621.1	479923	G	A	Exon:MXLOC_010999;	NW_014574621.1	779716	A	G	Exon:26229255;	NW_014574621.1	790224	A	T	Exon:MXLOC_011085;
NW_014574621.1	245718	T	G	Up2k:26229061;	NW_014574621.1	244560	A	G	Exon:26229061;	NW_014574621.1	779028	A	G	Exon:26229255;	NW_014574621.1	519206	C	T	Exon:LXLOC_011397;	NW_014574621.1	779831	T	C	Exon:26229255;	NW_014574621.1	796580	G	A	Intron:26229260;
NW_014574621.1	245755	A	G	Up2k:26229061;	NW_014574621.1	245429	A	T	Up2k:26229061;	NW_014574621.1	779716	A	G	Exon:26229255;	NW_014574621.1	551998	C	T	Exon:26229166;	NW_014574621.1	780186	T	G	Intron:26229255;	NW_014574621.1	796804	A	G	Up2k:26229260;
NW_014574621.1	245781	T	G	Up2k:26229061;	NW_014574621.1	245718	T	G	Up2k:26229061;	NW_014574621.1	779831	T	C	Exon:26229255;	NW_014574621.1	560701	A	G	Exon:26229169;	NW_014574621.1	780660	T	G	Exon:26229255;	NW_014574621.1	797134	T	C	Exon:MXLOC_011087;
NW_014574621.1	268016	T	C	Exon:MXLOC_011338;	NW_014574621.1	245755	A	G	Up2k:26229061;	NW_014574621.1	779963	A	G	Intron:26229255;	NW_014574621.1	576295	G	A	Exon:LXLOC_011411;	NW_014574621.1	780740	A	G	Exon:26229255;	NW_014574621.1	797135	C	A	Exon:MXLOC_011087;
NW_014574621.1	290956	C	G	Exon:26229079;	NW_014574621.1	245781	T	G	Up2k:26229061;	NW_014574621.1	780660	T	G	Exon:26229255;	NW_014574621.1	577504	A	T	Exon:LXLOC_011412;	NW_014574621.1	780801	T	G	Exon:26229255;	NW_014574621.1	799288	G	C	Exon:MXLOC_011087;
NW_014574621.1	339680	T	G	Down2k:26229093;	NW_014574621.1	268016	T	C	Exon:MXLOC_011338;	NW_014574621.1	780740	A	G	Exon:26229255;	NW_014574621.1	577505	A	T	Exon:LXLOC_011412;	NW_014574621.1	783852	C	A	Exon:26229256;	NW_014574621.1	804839	G	T	Up2k:26229265;
NW_014574621.1	388194	C	T	Exon:26229111;	NW_014574621.1	286250	T	A	Down2k:26229077;	NW_014574621.1	780801	T	G	Exon:26229255;	NW_014574621.1	593639	T	A	Exon:26229184;	NW_014574621.1	790224	A	T	Exon:MXLOC_011085;	NW_014574621.1	810374	G	T	Exon:MXLOC_011469;
NW_014574621.1	399008	T	A	Exon:MXLOC_010982;	NW_014574621.1	286252	A	T	Down2k:26229077;	NW_014574621.1	783852	C	A	Exon:26229256;	NW_014574621.1	597514	G	A	Exon:MXLOC_011032;	NW_014574621.1	796580	G	A	Intron:26229260;	NW_014574621.1	810477	G	A	Exon:MXLOC_011469;
NW_014574621.1	402653	T	C	Intron:26229116;	NW_014574621.1	290956	C	G	Exon:26229079;	NW_014574621.1	790224	A	T	Exon:MXLOC_011085;	NW_014574621.1	606497	C	T	Down2k:26229189;	NW_014574621.1	796804	A	G	Up2k:26229260;	NW_014574621.1	810478	G	A	Exon:MXLOC_011469;
NW_014574621.1	423248	G	T	Up2k:26229124;	NW_014574621.1	339680	T	G	Down2k:26229093;	NW_014574621.1	796804	A	G	Up2k:26229260;	NW_014574621.1	618122	T	G	Exon:LXLOC_011421;	NW_014574621.1	797134	T	C	Exon:MXLOC_011087;	NW_014574621.1	810525	G	A	Exon:26229266;
NW_014574621.1	425967	A	T	Up2k:LXLOC_011375;	NW_014574621.1	376407	A	G	Exon:26229106;	NW_014574621.1	797134	T	C	Exon:MXLOC_011087;	NW_014574621.1	631649	C	A	Intron:MXLOC_011425;	NW_014574621.1	797135	C	A	Exon:MXLOC_011087;	NW_014574621.1	810590	A	G	Exon:MXLOC_011469;
NW_014574621.1	430735	A	G	Exon:26229126;	NW_014574621.1	388194	C	T	Exon:26229111;	NW_014574621.1	797135	C	A	Exon:MXLOC_011087;	NW_014574621.1	657403	A	G	Up2k:26229212;	NW_014574621.1	799288	G	C	Exon:MXLOC_011087;	NW_014574621.1	811319	C	T	Exon:LXLOC_011090;
NW_014574621.1	430930	C	T	Exon:26229126;	NW_014574621.1	399008	T	A	Exon:MXLOC_010982;	NW_014574621.1	799288	G	C	Exon:MXLOC_011087;	NW_014574621.1	660705	C	T	Exon:LXLOC_011432;	NW_014574621.1	804839	G	T	Up2k:26229265;	NW_014574621.1	811361	G	A	Exon:LXLOC_011090;
NW_014574621.1	431323	C	T	Exon:MXLOC_010993;	NW_014574621.1	402653	T	C	Intron:26229116;	NW_014574621.1	804839	G	T	Up2k:26229265;	NW_014574621.1	680831	C	T	Exon:MXLOC_011058;	NW_014574621.1	810374	G	T	Exon:MXLOC_011469;	NW_014574621.1	811382	A	G	Exon:LXLOC_011090;
NW_014574621.1	439092	A	C	Up2k:MXLOC_011380;	NW_014574621.1	414558	A	G	Exon:LXLOC_010988;	NW_014574621.1	810374	G	T	Exon:MXLOC_011469;	NW_014574621.1	713825	T	G	Exon:MXLOC_011445;	NW_014574621.1	810477	G	A	Exon:MXLOC_011469;	NW_014574621.1	811455	C	T	Exon:LXLOC_011090;
NW_014574621.1	439099	A	C	Up2k:MXLOC_011380;	NW_014574621.1	423248	G	T	Up2k:26229124;	NW_014574621.1	810477	G	A	Exon:MXLOC_011469;	NW_014574621.1	774414	T	G	Exon:26229254;	NW_014574621.1	810478	G	A	Exon:MXLOC_011469;	NW_014574621.1	811507	T	A	Exon:LXLOC_011090;
NW_014574621.1	439398	A	G	Exon:26229130;	NW_014574621.1	425967	A	T	Up2k:LXLOC_011375;	NW_014574621.1	810478	G	A	Exon:MXLOC_011469;	NW_014574621.1	775736	C	A	Exon:26229254;	NW_014574621.1	810590	A	G	Exon:MXLOC_011469;	NW_014574621.1	811541	T	A	Exon:LXLOC_011090;
NW_014574621.1	439480	G	A	Exon:26229130;	NW_014574621.1	431323	C	T	Exon:MXLOC_010993;	NW_014574621.1	810590	A	G	Exon:MXLOC_011469;	NW_014574621.1	777419	T	C	Up2k:26229254;	NW_014574621.1	811144	C	T	Exon:LXLOC_011090;	NW_014574621.1	813192	T	A	Exon:LXLOC_011470;
NW_014574621.1	439499	A	G	Exon:26229130;	NW_014574621.1	439092	A	C	Up2k:MXLOC_011380;	NW_014574621.1	811144	C	T	Exon:LXLOC_011090;	NW_014574621.1	777436	G	A	Up2k:26229254;	NW_014574621.1	811319	C	T	Exon:LXLOC_011090;	NW_014574621.1	813193	A	T	Exon:LXLOC_011470;
NW_014574621.1	439605	C	A	Exon:26229130;	NW_014574621.1	439099	A	C	Up2k:MXLOC_011380;	NW_014574621.1	811319	C	T	Exon:LXLOC_011090;	NW_014574621.1	778275	T	C	Exon:26229255;	NW_014574621.1	811340	G	A	Exon:LXLOC_011090;	NW_014574621.1	816425	A	G	Up2k:LXLOC_011091;
NW_014574621.1	439656	C	G	Exon:26229130;	NW_014574621.1	439398	A	G	Exon:26229130;	NW_014574621.1	811382	A	G	Exon:LXLOC_011090;	NW_014574621.1	778665	A	C	Intron:26229255;	NW_014574621.1	811361	G	A	Exon:LXLOC_011090;	NW_014574621.1	886914	A	T	Exon:26229289;
NW_014574621.1	439832	G	T	Exon:26229130;	NW_014574621.1	439480	G	A	Exon:26229130;	NW_014574621.1	811455	C	T	Exon:LXLOC_011090;	NW_014574621.1	779028	A	G	Exon:26229255;	NW_014574621.1	811382	A	G	Exon:LXLOC_011090;	NW_014574621.1	921305	A	G	Exon:LXLOC_011118;
NW_014574621.1	439938	G	T	Exon:26229130;	NW_014574621.1	439499	A	G	Exon:26229130;	NW_014574621.1	811707	C	T	Exon:LXLOC_011090;	NW_014574621.1	779716	A	G	Exon:26229255;	NW_014574621.1	811455	C	T	Exon:LXLOC_011090;	NW_014574621.1	931908	T	G	Down2k:26229307;
NW_014574621.1	439940	G	A	Intron:26229130;	NW_014574621.1	439605	C	A	Exon:26229130;	NW_014574621.1	811709	T	G	Exon:LXLOC_011090;	NW_014574621.1	779831	T	C	Exon:26229255;	NW_014574621.1	811507	T	A	Exon:LXLOC_011090;	NW_014574621.1	932162	G	T	Down2k:26229307;
NW_014574621.1	440003	T	C	Exon:26229130;	NW_014574621.1	439656	C	G	Exon:26229130;	NW_014574621.1	813192	T	A	Exon:LXLOC_011470;	NW_014574621.1	780660	T	G	Exon:26229255;	NW_014574621.1	811541	T	A	Exon:LXLOC_011090;	NW_014574621.1	940875	C	A	Down2k:LXLOC_011120;
NW_014574621.1	440043	T	C	Up2k:MXLOC_011380;	NW_014574621.1	439832	G	T	Exon:26229130;	NW_014574621.1	813193	A	T	Exon:LXLOC_011470;	NW_014574621.1	780740	A	G	Exon:26229255;	NW_014574621.1	811550	T	C	Exon:LXLOC_011090;	NW_014574621.1	940915	C	T	Down2k:LXLOC_011120;
NW_014574621.1	440108	A	C	Up2k:MXLOC_011380;	NW_014574621.1	439938	G	T	Exon:26229130;	NW_014574621.1	816425	A	G	Up2k:LXLOC_011091;	NW_014574621.1	780801	T	G	Exon:26229255;	NW_014574621.1	813192	T	A	Exon:LXLOC_011470;	NW_014574621.1	940957	A	T	Down2k:LXLOC_011120;
NW_014574621.1	440214	G	A	Up2k:MXLOC_011380;	NW_014574621.1	439940	G	A	Intron:26229130;	NW_014574621.1	886914	A	T	Exon:26229289;	NW_014574621.1	783852	C	A	Exon:26229256;	NW_014574621.1	813193	A	T	Exon:LXLOC_011470;	NW_014574621.1	940984	T	C	Down2k:LXLOC_011120;
[truncated: 3,816 more rows]

## Sheet: Table S13
Table S13 Insertion-Deletion (InDel) analysis of Penicillium digitatum across different developmental stages
Pd-S-R1					Pd-S-R2					Pd-G-R1					Pd-R-R2					Pd-M-R1					Pd-M-R2
[truncated: 2,316 more rows]

## Sheet: Table S14
Table S14 Alternative splicing (AS) analysis of Penicillium digitatum across different developmental stages
[truncated: 11,676 more rows]
[truncated: 10 more columns]

[truncated: 5 more sheets: Table S15, Table S16, Table S17, Table S18, Table S19]
